# Supplementary material for: Performances of survival, feeding behavior, and gene expression in aphids reveal their different fitness to host alteration
Source: Sci Rep. 2016 Jan 13;6:19344. doi: 10.1038/srep19344 (PMC4725932; doi:10.1038/srep19344)
Supplement: Supplementary Dataset 3 [file srep19344-s4.xls]

## Sheet: Sheet1
Performances of survival, feeding behavior, and gene expression in aphids reveal their different fitness to host alteration
Hong Lu, Pengcheng Yang, Yongyu Xu, Lan Luo, Junjie Zhu,Na Cui, Le Kang, Feng Cui
Data S1. List of salivary gland-expressed genes of the pea aphid.
	secreted	Rpkm(Vicia faba colony)	Rpkm(Medicago truncatula colony)	Rpkm(shift to Medicago truncatula)	Rpkm(Vicia villosa colony)	Rpkm(shift to Vicia villosa)	Rpkm(shift to Medicago sativa)	Nr description	GO
ACYPI006878-PA	N	0.0576089	0	0	0	0.0306357	0	120.7 kDa protein in NOF-FB transposable element [Camponotus floridanus]	NA
ACYPI20570-PA	N	0.150649	0	0	0.0698149	0	0.0899348	120.7 kDa protein in NOF-FB transposable element [Camponotus floridanus]	NA
ACYPI28502-PA	N	0	0	0	0	0.0460569	0	120.7 kDa protein in NOF-FB transposable element [Camponotus floridanus]	NA
ACYPI32489-PA	N	0.0739358	0.0896187	0.23199	0.068528	0.157273	0.441385	120.7 kDa protein in NOF-FB transposable element [Camponotus floridanus]	NA
ACYPI34725-PA	N	0.0557086	0.0675252	0.029133	0.051634	0.0592502	0.0997714	120.7 kDa protein in NOF-FB transposable element [Camponotus floridanus]	NA
ACYPI37883-PA	N	0	0	0	0	0	0.0722872	120.7 kDa protein in NOF-FB transposable element [Camponotus floridanus]	NA
ACYPI37920-PA	N	0	0	0	0.190649	0	0	120.7 kDa protein in NOF-FB transposable element [Camponotus floridanus]	NA
ACYPI39750-PA	N	0	0	0	0	0	0.027904	120.7 kDa protein in NOF-FB transposable element [Camponotus floridanus]	GO:0004221; ubiquitin thiolesterase activity; Molecular Function GO:0006511; ubiquitin-dependent protein catabolic process; Biological Process
ACYPI41484-PA	N	0	0	0	0.0389793	0	0	120.7 kDa protein in NOF-FB transposable element [Camponotus floridanus]	NA
ACYPI42585-PA	N	0	0	0	0.0706441	0	0	120.7 kDa protein in NOF-FB transposable element [Camponotus floridanus]	NA
ACYPI45211-PA	N	0.0476792	0	0	0	0.101421	0	120.7 kDa protein in NOF-FB transposable element [Camponotus floridanus]	NA
ACYPI47674-PA	N	0.125344	0	0	0	0.133313	0.299314	120.7 kDa protein in NOF-FB transposable element [Camponotus floridanus]	NA
ACYPI47675-PA	N	0	0	0.204642	0	0	0	120.7 kDa protein in NOF-FB transposable element [Camponotus floridanus]	NA
ACYPI47851-PA	N	0	0.0296905	0	0.0227032	0	0	120.7 kDa protein in NOF-FB transposable element [Camponotus floridanus]	NA
ACYPI50559-PA	N	0.0304731	0.0369369	0.031872	0.0282442	0.0648208	0.0727678	120.7 kDa protein in NOF-FB transposable element [Camponotus floridanus]	NA
ACYPI002517-PA	N	20.7702	23.8191	22.114	19.4816	25.3977	19.7501	14-3-3 protein epsilon [Acyrthosiphon pisum] gb|AAV31411.1| putative 14-3-3 protein epsilon [Aphis citricidus] dbj|BAH71702.1| ACYPI002517 [Acyrthosiphon pisum]	GO:0019904; protein domain specific binding; Molecular Function
ACYPI003154-PA	N	49.9149	46.2413	48.353	46.4843	46.5154	48.8126	14-3-3 protein zeta [Cerapachys biroi]	GO:0019904; protein domain specific binding; Molecular Function
ACYPI003278-PA	Y	15.3465	18.8433	12.0904	17.3644	14.8383	14.0399	15 kDa selenoprotein-like precursor [Acyrthosiphon pisum] dbj|BAH70775.1| ACYPI003278 [Acyrthosiphon pisum]	NA
ACYPI001186-PA	N	17.0725	19.6966	16.4579	18.9695	20.455	15.9634	26S proteasome non-ATPase regulatory subunit 14 [Acyrthosiphon pisum] dbj|BAH71181.1| ACYPI001186 [Acyrthosiphon pisum]	GO:0005515; protein binding; Molecular Function
ACYPI001714-PA	N	3.04284	2.01179	4.62914	1.79473	1.76525	1.65139	26S proteasome non-atpase regulatory subunit-like [Acyrthosiphon pisum] ref|XP_008179388.1| PREDICTED: 26S proteasome non-atpase regulatory subunit-like isoform X1 [Acyrthosiphon pisum] dbj|BAH71005.1| ACYPI001714 [Acyrthosiphon pisum] dbj|BAH71006.1| ACYPI001714 [Acyrthosiphon pisum]	NA
ACYPI005442-PA	N	49.3021	45.7821	48.5939	45.0765	45.3264	49.0875	28 kDa heat- and acid-stable phosphoprotein-like [Acyrthosiphon pisum] dbj|BAH71298.1| ACYPI005442 [Acyrthosiphon pisum]	NA
ACYPI007817-PA	N	7.49886	12.683	6.20153	14.7089	10.2013	6.663	28S ribosomal protein S10, mitochondrial [Acyrthosiphon pisum] dbj|BAH72091.1| ACYPI007817 [Acyrthosiphon pisum]	GO:0003735; structural constituent of ribosome; Molecular Function GO:0005622; intracellular; Cellular Component GO:0005840; ribosome; Cellular Component GO:0006412; translation; Biological Process
ACYPI007377-PA	N	6.70498	4.64412	6.01097	6.76945	3.1836	4.57459	28S ribosomal protein S15, mitochondrial [Acyrthosiphon pisum] dbj|BAH71662.1| ACYPI007377 [Acyrthosiphon pisum]	GO:0003735; structural constituent of ribosome; Molecular Function GO:0005622; intracellular; Cellular Component GO:0005840; ribosome; Cellular Component GO:0006412; translation; Biological Process
ACYPI002879-PA	N	5.94225	7.20269	3.97763	7.04976	7.33123	4.8245	28S ribosomal protein S16-like [Acyrthosiphon pisum] dbj|BAH71801.1| ACYPI002879 [Acyrthosiphon pisum]	GO:0003735; structural constituent of ribosome; Molecular Function GO:0005622; intracellular; Cellular Component GO:0005840; ribosome; Cellular Component GO:0006412; translation; Biological Process
ACYPI004023-PA	N	12.8737	10.9464	11.455	11.0416	12.0572	10.5531	28S ribosomal protein S17, mitochondrial-like [Acyrthosiphon pisum] ref|XP_001944690.1| PREDICTED: 28S ribosomal protein S17, mitochondrial-like [Acyrthosiphon pisum] dbj|BAH72197.1| ACYPI008968 [Acyrthosiphon pisum]	GO:0003735; structural constituent of ribosome; Molecular Function GO:0005622; intracellular; Cellular Component GO:0005840; ribosome; Cellular Component GO:0006412; translation; Biological Process
ACYPI008968-PA	N	13.6423	10.2477	11.455	10.6854	12.2616	11.7001	28S ribosomal protein S17, mitochondrial-like [Acyrthosiphon pisum] ref|XP_001944690.1| PREDICTED: 28S ribosomal protein S17, mitochondrial-like [Acyrthosiphon pisum] dbj|BAH72197.1| ACYPI008968 [Acyrthosiphon pisum]	GO:0003735; structural constituent of ribosome; Molecular Function GO:0005622; intracellular; Cellular Component GO:0005840; ribosome; Cellular Component GO:0006412; translation; Biological Process
ACYPI002845-PA	N	5.61104	6.58869	5.13505	6.82584	4.28933	7.11812	28S ribosomal protein S18a, mitochondrial [Acyrthosiphon pisum] dbj|BAH72459.1| ACYPI002845 [Acyrthosiphon pisum]	GO:0003735; structural constituent of ribosome; Molecular Function GO:0005622; intracellular; Cellular Component GO:0005840; ribosome; Cellular Component GO:0006412; translation; Biological Process
ACYPI001532-PA	N	1.98191	2.6311	1.87548	3.93633	2.00754	1.91561	28S ribosomal protein S22, mitochondrial [Acyrthosiphon pisum] dbj|BAH72103.1| ACYPI001532 [Acyrthosiphon pisum]	NA
ACYPI005913-PA	N	4.23806	3.42468	2.32185	5.23744	2.57571	1.92766	28S ribosomal protein S24, mitochondrial [Acyrthosiphon pisum] dbj|BAH71238.1| ACYPI005913 [Acyrthosiphon pisum]	GO:0005739; mitochondrion; Cellular Component
ACYPI007920-PA	N	0.755015	1.14396	0.789676	2.27432	0.602261	0.450732	28S ribosomal protein S28, mitochondrial [Acyrthosiphon pisum] dbj|BAH72446.1| ACYPI007920 [Acyrthosiphon pisum]	NA
ACYPI008030-PA	N	3.80707	3.95538	2.65456	3.19255	2.12096	3.03035	28S ribosomal protein S34, mitochondrial [Acyrthosiphon pisum] dbj|BAH72130.1| ACYPI008030 [Acyrthosiphon pisum]	NA
ACYPI006842-PA	N	6.89655	5.10854	4.90896	5.85945	4.68625	7.43372	28S ribosomal protein S35, mitochondrial [Acyrthosiphon pisum] dbj|BAH71923.1| ACYPI006842 [Acyrthosiphon pisum]	NA
ACYPI010191-PA	N	1.2003	0.969939	1.67388	2.00252	1.53194	0.955417	3 exoribonuclease-like [Acyrthosiphon pisum] dbj|BAH72161.1| ACYPI010191 [Acyrthosiphon pisum]	NA
ACYPI002476-PA	N	4.04996	4.02791	3.36699	3.17624	3.31341	2.60374	3'(2'),5'-bisphosphate nucleotidase 1-like [Acyrthosiphon pisum] ref|XP_008178677.1| PREDICTED: 3'(2'),5'-bisphosphate nucleotidase 1-like isoform X1 [Acyrthosiphon pisum] dbj|BAH72832.1| ACYPI002476 [Acyrthosiphon pisum]	GO:0046854; phosphatidylinositol phosphorylation; Biological Process
ACYPI007651-PA	N	3.25532	4.22767	4.86395	5.38789	4.20419	3.88675	3,2-trans-enoyl-CoA isomerase, mitochondrial-like [Acyrthosiphon pisum]	GO:0003824; catalytic activity; Molecular Function GO:0008152; metabolic process; Biological Process
ACYPI008498-PA	N	7.6574	9.50264	8.00893	9.4631	6.20512	7.40123	39S ribosomal protein L12, mitochondrial [Acyrthosiphon pisum] dbj|BAH70973.1| ACYPI008498 [Acyrthosiphon pisum]	GO:0003735; structural constituent of ribosome; Molecular Function GO:0005622; intracellular; Cellular Component GO:0005840; ribosome; Cellular Component GO:0006412; translation; Biological Process
ACYPI007195-PA	N	6.73674	10.3146	5.93348	7.72284	6.59936	8.04345	39S ribosomal protein L13-like [Acyrthosiphon pisum] dbj|BAH71519.1| ACYPI007195 [Acyrthosiphon pisum]	GO:0003735; structural constituent of ribosome; Molecular Function GO:0005840; ribosome; Cellular Component GO:0006412; translation; Biological Process
ACYPI003461-PA	N	12.7904	10.3356	8.44898	15.1826	8.5917	12.5921	39S ribosomal protein L14, mitochondrial-like [Acyrthosiphon pisum] dbj|BAH70774.1| ACYPI003461 [Acyrthosiphon pisum]	GO:0003735; structural constituent of ribosome; Molecular Function GO:0005840; ribosome; Cellular Component GO:0006412; translation; Biological Process
ACYPI003384-PA	N	9.60461	7.93766	8.44739	12.2404	10.3313	9.64321	39S ribosomal protein L15, mitochondrial-like [Acyrthosiphon pisum] ref|XP_008185681.1| PREDICTED: 39S ribosomal protein L15, mitochondrial-like isoform X1 [Acyrthosiphon pisum] dbj|BAH71471.1| ACYPI003384 [Acyrthosiphon pisum]	GO:0003735; structural constituent of ribosome; Molecular Function GO:0006412; translation; Biological Process GO:0015934; large ribosomal subunit; Cellular Component
ACYPI004127-PA	N	2.60174	2.31265	2.53977	3.37602	2.21372	2.69221	39S ribosomal protein L17, mitochondrial [Acyrthosiphon pisum] dbj|BAH70763.1| ACYPI004127 [Acyrthosiphon pisum]	GO:0003735; structural constituent of ribosome; Molecular Function GO:0005622; intracellular; Cellular Component GO:0005840; ribosome; Cellular Component GO:0006412; translation; Biological Process
ACYPI006860-PA	N	5.61104	5.526	5.50184	8.45104	5.0353	5.23391	39S ribosomal protein L18, mitochondrial [Acyrthosiphon pisum] ref|XP_003248776.1| PREDICTED: 39S ribosomal protein L18, mitochondrial-like [Acyrthosiphon pisum] dbj|BAH72310.1| ACYPI006860 [Acyrthosiphon pisum]	NA
ACYPI004065-PA	N	3.51797	2.32592	4.01397	5.53324	3.85501	4.07306	39S ribosomal protein L19, mitochondrial [Acyrthosiphon pisum] dbj|BAH71940.1| ACYPI004065 [Acyrthosiphon pisum]	GO:0003735; structural constituent of ribosome; Molecular Function GO:0005622; intracellular; Cellular Component GO:0005840; ribosome; Cellular Component GO:0006412; translation; Biological Process
ACYPI009104-PA	N	8.02203	8.57215	7.61752	8.02229	6.1745	8.56984	39S ribosomal protein L2, mitochondrial [Acyrthosiphon pisum] dbj|BAH72926.1| ACYPI009104 [Acyrthosiphon pisum]	GO:0003735; structural constituent of ribosome; Molecular Function GO:0005622; intracellular; Cellular Component GO:0005840; ribosome; Cellular Component GO:0006412; translation; Biological Process
ACYPI007336-PA	N	8.34291	8.81609	6.93599	9.12062	9.32836	10.2166	39S ribosomal protein L20, mitochondrial [Acyrthosiphon pisum] dbj|BAH71791.1| ACYPI007336 [Acyrthosiphon pisum]	GO:0003735; structural constituent of ribosome; Molecular Function GO:0005622; intracellular; Cellular Component GO:0005840; ribosome; Cellular Component GO:0006412; translation; Biological Process GO:0019843; rRNA binding; Molecular Function
ACYPI002597-PA	N	5.07516	7.54078	5.82185	5.6144	3.83071	4.30035	39S ribosomal protein L21, mitochondrial [Acyrthosiphon pisum] ref|XP_003241876.1| PREDICTED: 39S ribosomal protein L21, mitochondrial-like [Acyrthosiphon pisum] dbj|BAH70859.1| ACYPI002597 [Acyrthosiphon pisum]	GO:0003723; RNA binding; Molecular Function GO:0003735; structural constituent of ribosome; Molecular Function GO:0005622; intracellular; Cellular Component GO:0005840; ribosome; Cellular Component GO:0006412; translation; Biological Process
ACYPI002040-PA	N	6.70934	7.07173	6.40715	7.57048	6.82563	6.96586	39S ribosomal protein L22, mitochondrial [Acyrthosiphon pisum] dbj|BAH72534.1| ACYPI002040 [Acyrthosiphon pisum]	GO:0003735; structural constituent of ribosome; Molecular Function GO:0005622; intracellular; Cellular Component GO:0005840; ribosome; Cellular Component GO:0006412; translation; Biological Process GO:0015934; large ribosomal subunit; Cellular Component
ACYPI31744-PA	N	2.34352	1.96658	2.63965	2.84045	1.72558	2.36761	39S ribosomal protein L23, mitochondrial [Acyrthosiphon pisum] ref|XP_008183709.1| PREDICTED: 39S ribosomal protein L23, mitochondrial isoform X2 [Acyrthosiphon pisum] dbj|BAH70904.1| ACYPI31744 [Acyrthosiphon pisum]	GO:0003735; structural constituent of ribosome; Molecular Function GO:0005622; intracellular; Cellular Component GO:0005840; ribosome; Cellular Component GO:0006412; translation; Biological Process
ACYPI009921-PA	N	5.16103	5.71179	6.10204	4.99152	3.81853	4.82252	39S ribosomal protein L27, mitochondrial [Acyrthosiphon pisum] dbj|BAH72768.1| ACYPI009921 [Acyrthosiphon pisum]	GO:0003735; structural constituent of ribosome; Molecular Function GO:0005622; intracellular; Cellular Component GO:0005840; ribosome; Cellular Component GO:0006412; translation; Biological Process
ACYPI008916-PA	N	7.5032	8.51423	8.01462	9.46982	7.47084	8.19615	39S ribosomal protein L32, mitochondrial [Acyrthosiphon pisum] dbj|BAH71164.1| ACYPI008916 [Acyrthosiphon pisum]	NA
ACYPI005813-PA	N	3.13906	3.8049	1.45918	5.01074	2.78219	3.74794	39S ribosomal protein L35, mitochondrial-like [Acyrthosiphon pisum] dbj|BAH72682.1| ACYPI005813 [Acyrthosiphon pisum]	GO:0003735; structural constituent of ribosome; Molecular Function GO:0005622; intracellular; Cellular Component GO:0005840; ribosome; Cellular Component GO:0006412; translation; Biological Process
ACYPI009551-PA	N	2.9529	3.34064	1.64718	1.45969	1.46563	1.41027	39S ribosomal protein L41, mitochondrial [Acyrthosiphon pisum] ref|XP_008187141.1| PREDICTED: 39S ribosomal protein L41, mitochondrial isoform X1 [Acyrthosiphon pisum] dbj|BAH71485.1| ACYPI009551 [Acyrthosiphon pisum]	NA
ACYPI001280-PA	N	3.03412	3.45482	4.13505	3.06786	3.22702	3.8422	39S ribosomal protein L44, mitochondrial [Acyrthosiphon pisum] dbj|BAH71631.1| ACYPI001280 [Acyrthosiphon pisum]	GO:0003723; RNA binding; Molecular Function GO:0004525; ribonuclease III activity; Molecular Function GO:0006396; RNA processing; Biological Process
ACYPI008057-PA	N	4.26549	3.29017	3.24459	4.13321	3.60872	3.9354	39S ribosomal protein L45, mitochondrial [Acyrthosiphon pisum] ref|XP_008187651.1| PREDICTED: 39S ribosomal protein L45, mitochondrial isoform X1 [Acyrthosiphon pisum] dbj|BAH71295.1| ACYPI008057 [Acyrthosiphon pisum]	GO:0005744; mitochondrial inner membrane presequence translocase complex; Cellular Component GO:0006886; intracellular protein transport; Biological Process GO:0015450; P-P-bond-hydrolysis-driven protein transmembrane transporter activity; Molecular Funct
ACYPI007741-PA	N	1.81876	2.99189	2.30988	3.13065	3.59244	2.48176	39S ribosomal protein L47, mitochondrial-like [Acyrthosiphon pisum] dbj|BAH71348.1| ACYPI007741 [Acyrthosiphon pisum]	GO:0003735; structural constituent of ribosome; Molecular Function GO:0005761; mitochondrial ribosome; Cellular Component GO:0006412; translation; Biological Process
ACYPI005265-PA	N	25.345	21.4202	20.6718	27.155	21.2683	24.9862	39S ribosomal protein L53, mitochondrial [Acyrthosiphon pisum] dbj|BAH70603.1| ACYPI005265 [Acyrthosiphon pisum]	NA
ACYPI001169-PA	N	11.9544	11.8209	13.1613	12.8295	9.36851	10.1415	39S ribosomal protein L55, mitochondrial [Acyrthosiphon pisum] dbj|BAH70962.1| ACYPI001169 [Acyrthosiphon pisum]	NA
ACYPI007096-PA	N	0	0	0	0	0.304716	0	3-hydroxyisobutyrate dehydrogenase [Acyrthosiphon pisum]	GO:0004616; phosphogluconate dehydrogenase (decarboxylating) activity; Molecular Function GO:0006098; pentose-phosphate shunt; Biological Process GO:0016491; oxidoreductase activity; Molecular Function GO:0055114; oxidation-reduction process; Biological P
ACYPI009948-PA	N	141.985	170.577	124.374	145.596	128.259	120.696	40S ribosomal protein S11 [Acyrthosiphon pisum] dbj|BAH70684.1| ACYPI009948 [Acyrthosiphon pisum]	GO:0003735; structural constituent of ribosome; Molecular Function GO:0005622; intracellular; Cellular Component GO:0005840; ribosome; Cellular Component GO:0006412; translation; Biological Process
ACYPI000383-PA	N	76.4204	103.889	72.4216	89.4192	75.2166	65.03	40S ribosomal protein S14 [Acyrthosiphon pisum] dbj|BAH70866.1| ACYPI000383 [Acyrthosiphon pisum]	GO:0003735; structural constituent of ribosome; Molecular Function GO:0005622; intracellular; Cellular Component GO:0005840; ribosome; Cellular Component GO:0006412; translation; Biological Process
ACYPI009856-PA	N	52.8748	54.061	43.2708	46.3887	47.2213	46.0229	40S ribosomal protein S16-like [Acyrthosiphon pisum] dbj|BAH70842.1| ACYPI009856 [Acyrthosiphon pisum]	GO:0003735; structural constituent of ribosome; Molecular Function GO:0005622; intracellular; Cellular Component GO:0005840; ribosome; Cellular Component GO:0006412; translation; Biological Process
ACYPI000819-PA	N	233.307	219.052	193.909	210.46	176.092	176.13	40S ribosomal protein S23-like [Acyrthosiphon pisum] dbj|BAH72869.1| ACYPI000819 [Acyrthosiphon pisum]	GO:0003735; structural constituent of ribosome; Molecular Function GO:0005622; intracellular; Cellular Component GO:0005840; ribosome; Cellular Component GO:0006412; translation; Biological Process GO:0015935; small ribosomal subunit; Cellular Component
ACYPI008325-PA	N	196.027	223.132	177.395	197.119	175.773	163.043	40S ribosomal protein S2-like [Acyrthosiphon pisum] dbj|BAH70852.1| ACYPI008325 [Acyrthosiphon pisum]	GO:0003723; RNA binding; Molecular Function GO:0003735; structural constituent of ribosome; Molecular Function GO:0005622; intracellular; Cellular Component GO:0005840; ribosome; Cellular Component GO:0006412; translation; Biological Process GO:0015935; s
ACYPI001971-PA	N	72.5685	69.4118	62.4755	71.9889	65.9811	57.1736	40S ribosomal protein S7-like [Acyrthosiphon pisum] dbj|BAH71922.1| ACYPI010164 [Acyrthosiphon pisum]	GO:0003735; structural constituent of ribosome; Molecular Function GO:0005622; intracellular; Cellular Component GO:0005840; ribosome; Cellular Component GO:0006412; translation; Biological Process
ACYPI010164-PA	N	72.5685	69.4118	62.4755	71.9889	65.9811	57.1736	40S ribosomal protein S7-like [Acyrthosiphon pisum] dbj|BAH71922.1| ACYPI010164 [Acyrthosiphon pisum]	GO:0003735; structural constituent of ribosome; Molecular Function GO:0005622; intracellular; Cellular Component GO:0005840; ribosome; Cellular Component GO:0006412; translation; Biological Process
ACYPI010042-PA	N	142.833	149.195	132.352	135.894	123.211	121.42	40S ribosomal protein S7-like [Acyrthosiphon pisum] ref|XP_008178127.1| PREDICTED: 40S ribosomal protein S7-like isoform X1 [Acyrthosiphon pisum] dbj|BAH71147.1| ACYPI010042 [Acyrthosiphon pisum]	GO:0003735; structural constituent of ribosome; Molecular Function GO:0005622; intracellular; Cellular Component GO:0005840; ribosome; Cellular Component GO:0006412; translation; Biological Process
ACYPI008181-PA	N	177.175	191.754	169.791	187.721	159.265	150.571	60S ribosomal protein L17 [Acyrthosiphon pisum] dbj|BAH70721.1| ACYPI008181 [Acyrthosiphon pisum]	GO:0003735; structural constituent of ribosome; Molecular Function GO:0005622; intracellular; Cellular Component GO:0005840; ribosome; Cellular Component GO:0006412; translation; Biological Process GO:0015934; large ribosomal subunit; Cellular Component
ACYPI006857-PA	N	134.804	137.469	125.544	131.396	118.997	102.977	60S ribosomal protein L18-like [Acyrthosiphon pisum] dbj|BAH71396.1| ACYPI006857 [Acyrthosiphon pisum]	GO:0003735; structural constituent of ribosome; Molecular Function GO:0005622; intracellular; Cellular Component GO:0005840; ribosome; Cellular Component GO:0006412; translation; Biological Process
ACYPI006688-PA	N	102.722	120.842	96.6733	123.267	108.18	101.684	60S ribosomal protein L21-like [Acyrthosiphon pisum] ref|XP_008178954.1| PREDICTED: 60S ribosomal protein L21-like isoform X1 [Acyrthosiphon pisum] dbj|BAH70810.1| ACYPI006688 [Acyrthosiphon pisum]	GO:0003735; structural constituent of ribosome; Molecular Function GO:0005622; intracellular; Cellular Component GO:0005840; ribosome; Cellular Component GO:0006412; translation; Biological Process
ACYPI007179-PA	N	155.888	170.821	141.501	151.72	144.814	123.22	60S ribosomal protein L27a [Acyrthosiphon pisum] dbj|BAH70633.1| ACYPI007179 [Acyrthosiphon pisum]	NA
ACYPI005092-PA	N	189.855	172.692	175.525	164.568	166.318	163.466	60S ribosomal protein L6 [Acyrthosiphon pisum] dbj|BAH70514.1| ACYPI005092 [Acyrthosiphon pisum]	GO:0003735; structural constituent of ribosome; Molecular Function GO:0005622; intracellular; Cellular Component GO:0005840; ribosome; Cellular Component GO:0006412; translation; Biological Process
ACYPI008243-PB	N	212.475	213.845	197.091	178.677	183.159	174.994	60S ribosomal protein L8-like [Acyrthosiphon pisum] ref|XP_008180889.1| PREDICTED: 60S ribosomal protein L8-like isoform X1 [Acyrthosiphon pisum] dbj|BAH70902.1| ACYPI008243 [Acyrthosiphon pisum] dbj|BAH70903.1| ACYPI008243 [Acyrthosiphon pisum]	GO:0003735; structural constituent of ribosome; Molecular Function GO:0005622; intracellular; Cellular Component GO:0005840; ribosome; Cellular Component GO:0006412; translation; Biological Process
ACYPI004082-PA	N	136.502	164.016	127.675	150.594	118.455	110.68	60S ribosomal protein L9-like [Acyrthosiphon pisum] ref|XP_008185637.1| PREDICTED: 60S ribosomal protein L9-like isoform X1 [Acyrthosiphon pisum] ref|XP_008185638.1| PREDICTED: 60S ribosomal protein L9-like isoform X1 [Acyrthosiphon pisum] dbj|BAH71117.1| ACYPI004082 [Acyrthosiphon pisum]	GO:0003735; structural constituent of ribosome; Molecular Function GO:0005840; ribosome; Cellular Component GO:0006412; translation; Biological Process GO:0019843; rRNA binding; Molecular Function
ACYPI000025-PA	N	51.7878	55.634	50.9791	61.1765	53.1362	43.1619	abnormal wing discs 1 [Acyrthosiphon pisum] ref|XP_008184741.1| PREDICTED: abnormal wing discs 1 isoform X1 [Acyrthosiphon pisum] ref|XP_008184742.1| PREDICTED: abnormal wing discs 1 isoform X1 [Acyrthosiphon pisum] ref|XP_008184743.1| PREDICTED: abnormal wing discs 1 isoform X1 [Acyrthosiphon pisum] ref|XP_008184744.1| PREDICTED: abnormal wing discs 1 isoform X1 [Acyrthosiphon pisum] gb|ABD91521…	GO:0004550; nucleoside diphosphate kinase activity; Molecular Function GO:0005524; ATP binding; Molecular Function GO:0006165; nucleoside diphosphate phosphorylation; Biological Process GO:0006183; GTP biosynthetic process; Biological Process GO:0006228;
ACYPI37911-PA	N	1816.42	3254.18	589.084	1663.47	2533.74	708.339	Ac1147-like protein, partial [Diaphorina citri]	NA
ACYPI37928-PA	N	1978.91	3529.46	637.204	1776.32	2739.29	764.67	Ac1147-like protein, partial [Diaphorina citri]	NA
ACYPI38339-PA	N	2595.13	4602.47	823.561	2285.89	3527.86	924.283	Ac1147-like protein, partial [Diaphorina citri]	NA
ACYPI006806-PA	N	3.7868	5.31478	3.33528	2.77092	2.75569	3.3315	acid phosphatase 1, soluble [Acyrthosiphon pisum] dbj|BAH70630.1| ACYPI006806 [Acyrthosiphon pisum]	GO:0004725; protein tyrosine phosphatase activity; Molecular Function GO:0006470; protein dephosphorylation; Biological Process
ACYPI002479-PA	N	13.3994	13.0361	11.8018	13.5633	9.18835	10.3148	acireductone dioxygenase-like [Acyrthosiphon pisum] dbj|BAH70711.1| ACYPI002479 [Acyrthosiphon pisum]	GO:0010309; acireductone dioxygenase [iron(II)-requiring] activity; Molecular Function GO:0055114; oxidation-reduction process; Biological Process
ACYPI010059-PA	N	14.2181	13.3386	15.3801	12.5464	14.0863	15.6388	aconitate hydratase [Cricetulus griseus]	GO:0003994; aconitate hydratase activity; Molecular Function GO:0006099; tricarboxylic acid cycle; Biological Process GO:0008152; metabolic process; Biological Process GO:0051539; 4 iron, 4 sulfur cluster binding; Molecular Function
ACYPI000064-PA	N	124.863	127.619	128.548	127.09	136.241	122.152	actin 5C, isoform B [Drosophila melanogaster] ref|NP_727048.1| actin 5C, isoform A [Drosophila melanogaster] ref|NP_001014725.1| actin 5C, isoform D [Drosophila melanogaster] ref|NP_001014726.1| actin 5C, isoform C [Drosophila melanogaster] ref|NP_001119672.1| actin related protein 1 [Acyrthosiphon pisum] ref|NP_001119727.1| actin, cytoplasmic A4 [Bombyx mori] ref|NP_001165843.1| actin related pr…	NA
ACYPI009912-PA	N	18.9805	10.6264	18.6056	24.6923	32.4987	24.0849	actin related protein 1 [Acyrthosiphon pisum] ref|XP_002426688.1| Actin, muscle [Pediculus humanus corporis] gb|AAT01073.1| putative muscle actin [Homalodisca vitripennis] gb|AAU84943.1| putative muscle actin [Aphis citricidus] gb|AAU95191.1| putative muscle actin [Oncometopia nigricans] gb|ABA62321.1| beta-actin [Reticulitermes flavipes] gb|ABE27979.1| putative muscle actin [Lygus lineolaris] gb…	NA
ACYPI008739-PA	N	0.818111	2.20366	2.47193	2.78034	1.74025	1.41093	activating signal cointegrator 1 complex subunit 1 [Acyrthosiphon pisum] dbj|BAH72681.1| ACYPI008739 [Acyrthosiphon pisum]	GO:0003723; RNA binding; Molecular Function GO:0005737; cytoplasm; Cellular Component GO:0006355; regulation of transcription, DNA-dependent; Biological Process
ACYPI004581-PA	N	15.9261	11.8686	10.2411	15.308	8.40656	10.8457	activator of heat shock 90kDa protein ATPase-like [Acyrthosiphon pisum] dbj|BAH70564.1| ACYPI005302 [Acyrthosiphon pisum]	GO:0001671; ATPase activator activity; Molecular Function GO:0006950; response to stress; Biological Process GO:0051087; chaperone binding; Molecular Function
ACYPI001868-PA	N	0	0	0.325837	0	0	0	acylphosphatase, putative [Acyrthosiphon pisum] dbj|BAH72669.1| ACYPI001868 [Acyrthosiphon pisum]	GO:0003998; acylphosphatase activity; Molecular Function
ACYPI001708-PA	N	2.54163	5.00623	1.32916	4.71147	3.71693	4.55195	acylphosphatase-2-like [Acyrthosiphon pisum] ref|XP_008180490.1| PREDICTED: acylphosphatase-2-like isoform X1 [Acyrthosiphon pisum] dbj|BAH70997.1| ACYPI001708 [Acyrthosiphon pisum]	GO:0003998; acylphosphatase activity; Molecular Function
ACYPI002611-PA	N	0.437565	0.53038	0.610204	0.675936	0.930768	0.696586	acyl-protein thioesterase 1,2-like [Acyrthosiphon pisum] dbj|BAH71492.1| ACYPI002611 [Acyrthosiphon pisum]	GO:0016787; hydrolase activity; Molecular Function
ACYPI002721-PA	N	0.583421	0.53038	2.28827	0.94631	2.17179	1.04488	acyl-protein thioesterase 1,2-like [Acyrthosiphon pisum] ref|XP_008181110.1| PREDICTED: acyl-protein thioesterase 1,2-like isoform X1 [Acyrthosiphon pisum] dbj|BAH71493.1| ACYPI002721 [Acyrthosiphon pisum]	GO:0016787; hydrolase activity; Molecular Function
ACYPI54853-PA	N	0.576434	0.931606	0.803862	7.47981	0.40872	0.458829	ACYPI000510 [Acyrthosiphon pisum]	NA
ACYPI000688-PA	N	45.3757	50.0317	39.7708	50.4421	33.9778	49.4515	ACYPI000688 [Acyrthosiphon pisum]	NA
ACYPI54213-PA	N	2.61459	2.30486	1.98881	2.42335	2.02241	2.83794	ACYPI000854 [Acyrthosiphon pisum]	NA
ACYPI000861-PA	N	1.99926	2.42334	1.56828	1.29712	1.38214	1.55159	ACYPI000861 [Acyrthosiphon pisum]	GO:0055085; transmembrane transport; Biological Process
ACYPI001235-PA	Y	39.0638	28.9172	38.3765	36.3359	43.7731	30.8164	ACYPI001235 [Acyrthosiphon pisum]	GO:0003676; nucleic acid binding; Molecular Function GO:0016787; hydrolase activity; Molecular Function GO:0046872; metal ion binding; Molecular Function
ACYPI001305-PA	Y	2.24197	0.0849226	1.9785	0.324685	0.298062	0.0836512	ACYPI001305 [Acyrthosiphon pisum]	NA
ACYPI001341-PA	N	1.56822	1.75464	1.13553	1.78894	1.02641	0.864186	ACYPI001341 [Acyrthosiphon pisum]	NA
ACYPI001427-PA	N	0	0.0948647	0	0	0	0	ACYPI001427 [Acyrthosiphon pisum]	GO:0016772; transferase activity, transferring phosphorus-containing groups; Molecular Function
ACYPI007746-PA	N	0	0.190659	0	0.072895	0.250942	0	ACYPI001427 [Acyrthosiphon pisum]	GO:0016772; transferase activity, transferring phosphorus-containing groups; Molecular Function
ACYPI30378-PA	N	1.86018	1.69107	2.43197	2.58619	0.989222	2.77625	ACYPI001495 [Acyrthosiphon pisum]	NA
ACYPI001548-PA	Y	0	0.177601	0	0.271609	0.311673	0	ACYPI001548 [Acyrthosiphon pisum]	NA
ACYPI006666-PA	N	0	0.210241	0	0.321526	0.184476	0	ACYPI001548 [Acyrthosiphon pisum]	NA
ACYPI001551-PA	N	51.4004	64.4641	55.2103	62.8787	47.7162	37.0115	ACYPI001551 [Acyrthosiphon pisum]	GO:0003824; catalytic activity; Molecular Function GO:0006629; lipid metabolic process; Biological Process
ACYPI001664-PA	Y	0.595603	0.541455	1.09016	0.27602	0.554285	0.800023	ACYPI001664 [Acyrthosiphon pisum]	GO:0003677; DNA binding; Molecular Function GO:0005515; protein binding; Molecular Function
ACYPI006637-PA	Y	0	0.230145	0.992936	0.175983	0.201942	0.2267	ACYPI001664 [Acyrthosiphon pisum]	GO:0005515; protein binding; Molecular Function
ACYPI001900-PA	N	92.2026	89.1128	97.2851	91.8588	82.7283	88.0211	ACYPI001900 [Acyrthosiphon pisum]	GO:0006508; proteolysis; Biological Process GO:0008237; metallopeptidase activity; Molecular Function GO:0008270; zinc ion binding; Molecular Function
ACYPI002212-PA	Y	0.459715	0.222891	0	0	0.684519	0	ACYPI002212 [Acyrthosiphon pisum]
ACYPI004087-PA	Y	0.564601	0.22812	0	0	0.700578	0	ACYPI002212 [Acyrthosiphon pisum]
ACYPI002710-PA	N	1.78267	1.37506	1.52551	1.8025	0.517093	0.386992	ACYPI002710 [Acyrthosiphon pisum]	NA
ACYPI21606-PA	N	0	0	0	0.55591	0	0	ACYPI002755 [Acyrthosiphon pisum]	GO:0003824; catalytic activity; Molecular Function GO:0004252; serine-type endopeptidase activity; Molecular Function GO:0006508; proteolysis; Biological Process
ACYPI23077-PA	N	0	0	0.424826	0.37647	0	0	ACYPI002755 [Acyrthosiphon pisum]	NA
ACYPI35595-PA	N	0	0.54781	0.472694	0.41889	0	0	ACYPI002755 [Acyrthosiphon pisum]	NA
ACYPI002970-PA	N	0.212504	0	0.22226	0.196961	0	0	ACYPI002970 [Acyrthosiphon pisum]	NA
ACYPI003368-PB	Y	0.906444	0	0.948058	0	0.192814	0.216453	ACYPI003368 [Acyrthosiphon pisum]	NA
ACYPI003546-PA	Y	1.68204	1.09783	1.62393	3.35787	3.30272	2.62624	ACYPI003546 [Acyrthosiphon pisum]	NA
ACYPI003949-PA	N	0.965057	2.1933	1.64021	1.2299	2.30942	2.44853	ACYPI003949 [Acyrthosiphon pisum]	NA
ACYPI004215-PA	Y	0.240361	0.291345	0.125698	0.33417	0.127821	0	ACYPI004215 [Acyrthosiphon pisum]	NA
ACYPI004622-PA	N	7.56663	8.32241	6.595	6.62358	7.89865	7.86321	ACYPI004622 [Acyrthosiphon pisum]	GO:0016787; hydrolase activity; Molecular Function
ACYPI004629-PA	N	6.11203	2.56447	5.53207	4.35768	5.3755	3.22777	ACYPI004629 [Acyrthosiphon pisum]	GO:0003824; catalytic activity; Molecular Function GO:0004645; phosphorylase activity; Molecular Function GO:0009116; nucleoside metabolic process; Biological Process GO:0017061; S-methyl-5-thioadenosine phosphorylase activity; Molecular Function
ACYPI005464-PA	N	5.74713	6.96619	4.50823	5.77067	4.89	3.54531	ACYPI005464 [Acyrthosiphon pisum]	NA
ACYPI005590-PA	Y	0	0.373986	0	0	0	0.184193	ACYPI005590 [Acyrthosiphon pisum]	NA
ACYPI005702-PA	Y	13.6769	16.3655	11.7373	19.1774	13.0545	12.9801	ACYPI005702 [Acyrthosiphon pisum]	NA
ACYPI005933-PA	N	46.898	59.8377	48.8164	54.0749	55.8461	49.5648	ACYPI005933 [Acyrthosiphon pisum]	GO:0004857; enzyme inhibitor activity; Molecular Function GO:0008073; ornithine decarboxylase inhibitor activity; Molecular Function
ACYPI36036-PA	N	0.635409	0.385094	1.66145	0.588934	2.36532	0.379329	ACYPI006064 [Acyrthosiphon pisum]	NA
ACYPI006439-PA	N	1.07613	0.118581	0.613925	0.544046	0.312148	0.584028	ACYPI006439 [Acyrthosiphon pisum]	GO:0005634; nucleus; Cellular Component
ACYPI006551-PA	N	4.27028	5.91552	4.0835	4.41029	3.89294	5.38993	ACYPI006551 [Acyrthosiphon pisum]	NA
ACYPI006774-PA	N	2.06071	2.85464	2.15531	5.18424	1.87861	1.75744	ACYPI006774 [Acyrthosiphon pisum]	GO:0016740; transferase activity; Molecular Function
ACYPI006788-PA	Y	4.18006	1.93728	4.62914	7.86261	5.36113	3.96333	ACYPI006788 [Acyrthosiphon pisum]	NA
ACYPI007111-PA	Y	12.4674	10.6526	12.6122	10.04	11.3036	13.4215	ACYPI007111 [Acyrthosiphon pisum]	NA
ACYPI007566-PA	N	4.6281	3.24121	4.19516	4.57556	3.28155	3.06989	ACYPI007566 [Acyrthosiphon pisum]	NA
ACYPI007833-PA	Y	0.301297	0.365207	1.10295	0.698149	0.80113	1.07922	ACYPI007833 [Acyrthosiphon pisum]	NA
ACYPI008147-PA	N	3.65075	6.05544	5.02414	5.69891	5.51772	3.2118	ACYPI008147 [Acyrthosiphon pisum]	NA
ACYPI008305-PA	N	21.5059	22.7574	23.2072	18.6673	23.2362	22.4167	ACYPI008305 [Acyrthosiphon pisum]	GO:0006457; protein folding; Biological Process GO:0016272; prefoldin complex; Cellular Component GO:0051082; unfolded protein binding; Molecular Function
ACYPI008394-PA	N	5.32193	2.46648	4.09283	4.06221	4.99436	1.86889	ACYPI008394 [Acyrthosiphon pisum]	NA
ACYPI008730-PA	N	3.3299	4.03623	4.116	3.08635	2.25375	3.9758	ACYPI008730 [Acyrthosiphon pisum]	GO:0003735; structural constituent of ribosome; Molecular Function GO:0005622; intracellular; Cellular Component GO:0005840; ribosome; Cellular Component GO:0006412; translation; Biological Process
ACYPI008745-PA	Y	0	0	0	0	0	0.150244	ACYPI008745 [Acyrthosiphon pisum]	NA
ACYPI009119-PA	N	13.5967	17.4696	13.652	11.342	10.1228	15.5846	ACYPI009119 [Acyrthosiphon pisum]	NA
ACYPI32895-PA	N	6.51064	6.20058	5.59354	8.08184	6.8009	7.21825	ACYPI009530 [Acyrthosiphon pisum]	NA
ACYPI009600-PA	N	0.254668	0.46303	0.665898	0.472082	0.406287	0.456098	ACYPI009600 [Acyrthosiphon pisum]	NA
ACYPI009752-PA	Y	177.6	142.891	179.831	136.778	161.881	201.395	ACYPI009752 [Acyrthosiphon pisum]	NA
ACYPI009775-PA	N	0.956269	1.80306	1.55582	1.67417	1.35609	1.14176	ACYPI009775 [Acyrthosiphon pisum]	GO:0005815; microtubule organizing center; Cellular Component GO:0034453; microtubule anchoring; Biological Process
ACYPI009828-PB	N	19.4295	12.1322	12.9319	14.1884	21.291	23.5497	ACYPI009828 [Acyrthosiphon pisum]	GO:0000785; chromatin; Cellular Component GO:0003677; DNA binding; Molecular Function GO:0005634; nucleus; Cellular Component GO:0006355; regulation of transcription, DNA-dependent; Biological Process
ACYPI009864-PA	N	0.11711	0.141951	0	0	0.249111	0	ACYPI009864 [Acyrthosiphon pisum]	GO:0016021; integral to membrane; Cellular Component
ACYPI010220-PA	N	1.75665	1.56146	1.34735	1.30253	1.37011	1.39826	ACYPI010220 [Acyrthosiphon pisum]	NA
ACYPI21935-PA	N	0.493664	0	0	0.457556	0	0	ACYPI22936 [Acyrthosiphon pisum]	GO:0003676; nucleic acid binding; Molecular Function GO:0015074; DNA integration; Biological Process
ACYPI22936-PA	N	0.176308	0.142471	0.307337	0.108942	0.375035	0.140338	ACYPI22936 [Acyrthosiphon pisum]	NA
ACYPI45853-PA	N	0.122008	0	0	0.113084	0	0	ACYPI22936 [Acyrthosiphon pisum]	GO:0003676; nucleic acid binding; Molecular Function GO:0015074; DNA integration; Biological Process
ACYPI25566-PA	Y	0.360541	0.874035	0.188546	0	0	0.430474	ACYPI25566 [Acyrthosiphon pisum]	NA
ACYPI25459-PA	N	0	0	0	0	0	0.957806	ACYPI28551 [Acyrthosiphon pisum]	NA
ACYPI28551-PA	N	0	0	0	0.132183	0	0	ACYPI28551 [Acyrthosiphon pisum]	NA
ACYPI38371-PA	Y	1.08773	0	1.42209	0.252044	0.578443	0.32468	ACYPI34143 [Acyrthosiphon pisum]	NA
ACYPI35637-PA	N	3.94065	4.09416	4.12156	2.0871	3.59244	1.34429	ACYPI35637 [Acyrthosiphon pisum]	NA
ACYPI42018-PA	N	2.71933	1.97769	1.13767	2.01635	1.73533	1.94808	ACYPI42018 [Acyrthosiphon pisum]	NA
ACYPI43360-PA	Y	1191.38	1081.55	1077.96	1257.59	1027.29	1111.41	ACYPI43360 [Acyrthosiphon pisum]	NA
ACYPI52870-PA	N	1228.05	1074.54	1109.23	1209.31	1020.95	1251.32	ACYPI43360 [Acyrthosiphon pisum]	NA
ACYPI47222-PA	N	0.844425	0.51177	1.76638	0	1.34716	1.51232	ACYPI47222 [Acyrthosiphon pisum]	NA
ACYPI52517-PA	N	2.75435	5.34174	3.45695	5.99929	2.63651	4.27518	ACYPI52517 [Acyrthosiphon pisum]	GO:0046982; protein heterodimerization activity; Molecular Function
ACYPI52845-PA	N	0.61708	0.747972	0	0	0.65631	0	ACYPI52845 [Acyrthosiphon pisum]	NA
ACYPI002892-PA	N	0.928596	1.37569	0.863312	1.91262	1.86553	1.72467	adenine nucleotide translocator-like [Acyrthosiphon pisum] dbj|BAH72867.1| ACYPI002892 [Acyrthosiphon pisum]	GO:0005215; transporter activity; Molecular Function GO:0005743; mitochondrial inner membrane; Cellular Component GO:0006810; transport; Biological Process GO:0055085; transmembrane transport; Biological Process
ACYPI004945-PA	N	8.66897	11.4488	9.87891	11.6326	12.3852	10.505	adenylate kinase 2, mitochondrial [Acyrthosiphon pisum] dbj|BAH71026.1| ACYPI004945 [Acyrthosiphon pisum]	GO:0004017; adenylate kinase activity; Molecular Function GO:0005524; ATP binding; Molecular Function GO:0006139; nucleobase-containing compound metabolic process; Biological Process GO:0016776; phosphotransferase activity, phosphate group as acceptor; Mo
ACYPI002577-PA	N	18.0496	15.3958	21.1506	18.7431	17.7751	22.9474	adenylate kinase isoenzyme 1 [Acyrthosiphon pisum] dbj|BAH71365.1| ACYPI002577 [Acyrthosiphon pisum]	GO:0005524; ATP binding; Molecular Function GO:0006139; nucleobase-containing compound metabolic process; Biological Process GO:0019205; nucleobase-containing compound kinase activity; Molecular Function
ACYPI000051-PA	N	44.7451	45.8091	41.9516	40.8115	42.281	34.6939	ADP ribosylation factor 2 [Acyrthosiphon pisum] gb|ABD91522.1| putative ADP ribosylation factor 2 [Acyrthosiphon pisum] dbj|BAH70777.1| ACYPI000051 [Acyrthosiphon pisum]	GO:0005525; GTP binding; Molecular Function GO:0005622; intracellular; Cellular Component GO:0007264; small GTPase mediated signal transduction; Biological Process
ACYPI000784-PA	N	257.866	310.261	248.508	311.891	267.524	216.893	ADP/ATP translocase 3-like [Acyrthosiphon pisum] dbj|BAH71555.1| ACYPI000784 [Acyrthosiphon pisum]	GO:0005215; transporter activity; Molecular Function GO:0005743; mitochondrial inner membrane; Cellular Component GO:0006810; transport; Biological Process GO:0055085; transmembrane transport; Biological Process
ACYPI008050-PA	N	247.205	303.48	238.241	296.531	260.901	208.827	ADP/ATP translocase 3-like [Acyrthosiphon pisum] dbj|BAH71555.1| ACYPI000784 [Acyrthosiphon pisum]	GO:0005215; transporter activity; Molecular Function GO:0005743; mitochondrial inner membrane; Cellular Component GO:0006810; transport; Biological Process GO:0055085; transmembrane transport; Biological Process
ACYPI010200-PA	N	70.3425	62.1741	61.3715	59.8828	58.941	60.4461	ADP-ribosylation factor GTPase activating protein 2 [Acyrthosiphon pisum]	GO:0008060; ARF GTPase activator activity; Molecular Function GO:0008270; zinc ion binding; Molecular Function GO:0032312; regulation of ARF GTPase activity; Biological Process
ACYPI003705-PA	N	1.11197	2.31057	0.33229	2.06127	1.85846	0.948323	ADP-ribosylation factor-like 4A [Acyrthosiphon pisum] ref|XP_008183084.1| PREDICTED: ADP-ribosylation factor-like 4A isoform X1 [Acyrthosiphon pisum]	GO:0005525; GTP binding; Molecular Function GO:0005622; intracellular; Cellular Component GO:0007264; small GTPase mediated signal transduction; Biological Process
ACYPI007495-PA	N	2.31748	3.45729	2.98322	3.13935	3.22321	2.3413	ADP-ribosylation factor-like protein [Acyrthosiphon pisum] dbj|BAH71211.1| ACYPI007495 [Acyrthosiphon pisum]	GO:0005525; GTP binding; Molecular Function GO:0005622; intracellular; Cellular Component GO:0007264; small GTPase mediated signal transduction; Biological Process
ACYPI007431-PA	N	8.21962	10.9211	9.91958	12.1602	5.37981	9.24778	ADP-ribosylation factor-related protein 1 [Acyrthosiphon pisum] dbj|BAH70546.1| ACYPI007431 [Acyrthosiphon pisum]	GO:0005525; GTP binding; Molecular Function GO:0005622; intracellular; Cellular Component GO:0007264; small GTPase mediated signal transduction; Biological Process
ACYPI20787-PA	N	0	0	0.568835	0	0	0	AGAP001126-PA [Anopheles gambiae str. PEST] gb|EAA00989.5| AGAP001126-PA [Anopheles gambiae str. PEST]	NA
ACYPI005685-PA	N	16.4939	21.3254	16.101	23.6262	19.4562	17.7836	aldo-keto reductase-like [Acyrthosiphon pisum] dbj|BAH70785.1| ACYPI005685 [Acyrthosiphon pisum]	GO:0016491; oxidoreductase activity; Molecular Function GO:0055114; oxidation-reduction process; Biological Process
ACYPI008294-PA	N	2.99489	3.45729	2.6849	2.90803	2.88193	2.72443	alpha N-terminal protein methyltransferase 1A [Acyrthosiphon pisum] ref|XP_008181596.1| PREDICTED: alpha N-terminal protein methyltransferase 1A isoform X1 [Acyrthosiphon pisum] dbj|BAH72729.1| ACYPI008294 [Acyrthosiphon pisum]	GO:0008168; methyltransferase activity; Molecular Function
ACYPI46681-PA	N	1.05785	1.49594	1.10641	1.47072	0.750069	0.63152	alpha-1,2-mannosyltransferase ALG9, putative [Pediculus humanus corporis] gb|EEB12136.1| alpha-1,2-mannosyltransferase ALG9, putative [Pediculus humanus corporis]	GO:0006506; GPI anchor biosynthetic process; Biological Process GO:0016757; transferase activity, transferring glycosyl groups; Molecular Function GO:0031227; intrinsic to endoplasmic reticulum membrane; Cellular Component
ACYPI005896-PA	N	4.52629	5.0945	4.48047	4.71963	4.47019	3.47416	alpha-1,3-mannosyltransferase-like [Acyrthosiphon pisum] dbj|BAH72507.1| ACYPI005896 [Acyrthosiphon pisum]	GO:0009058; biosynthetic process; Biological Process
ACYPI009968-PA	N	1.69697	0.747972	1.25048	0.393213	1.23058	1.3354	Alpha-catulin [Zootermopsis nevadensis]	GO:0005198; structural molecule activity; Molecular Function GO:0007155; cell adhesion; Biological Process GO:0015629; actin cytoskeleton; Cellular Component GO:0045296; cadherin binding; Molecular Function
ACYPI009833-PA	N	0.419453	0	0.219355	0	0.11153	0.125203	alpha-tocopherol transfer protein-like [Acyrthosiphon pisum] dbj|BAH72008.1| ACYPI009833 [Acyrthosiphon pisum]	GO:0005215; transporter activity; Molecular Function GO:0005622; intracellular; Cellular Component GO:0006810; transport; Biological Process
ACYPI006869-PA	N	0.722241	0	0.107914	0.191262	0.32921	0.246381	alpha-tocopherol transfer protein-like [Acyrthosiphon pisum] ref|XP_008180609.1| PREDICTED: alpha-tocopherol transfer protein-like isoform X1 [Acyrthosiphon pisum] dbj|BAH71392.1| ACYPI006869 [Acyrthosiphon pisum]	GO:0005215; transporter activity; Molecular Function GO:0005622; intracellular; Cellular Component GO:0006810; transport; Biological Process
ACYPI000536-PA	N	0.153532	0.0620328	0.16058	0	0.0544309	0.061104	amino acid transporter [Acyrthosiphon pisum] ref|XP_008184072.1| PREDICTED: amino acid transporter isoform X1 [Acyrthosiphon pisum] gb|AEK29281.1| amino acid transporter [Acyrthosiphon pisum]	NA
ACYPI002904-PA	N	7.1734	7.45285	9.44538	6.17382	8.31065	7.72362	aminopeptidase-like 1 [Acyrthosiphon pisum]	GO:0004177; aminopeptidase activity; Molecular Function GO:0005622; intracellular; Cellular Component GO:0005737; cytoplasm; Cellular Component GO:0006508; proteolysis; Biological Process GO:0008235; metalloexopeptidase activity; Molecular Function GO:001
ACYPI004042-PA	N	8.51083	10.5949	9.98417	9.06093	9.5412	8.23919	anamorsin homolog [Acyrthosiphon pisum] dbj|BAH72541.1| ACYPI004042 [Acyrthosiphon pisum]	NA
ACYPI52696-PA	N	16.406	19.0086	18.9255	19.6784	11.0339	17.8598	Anaphase-promoting complex subunit CDC26 [Camponotus floridanus]	GO:0005680; anaphase-promoting complex; Cellular Component GO:0030071; regulation of mitotic metaphase/anaphase transition; Biological Process GO:0031145; anaphase-promoting complex-dependent proteasomal ubiquitin-dependent protein catabolic process; Biol
ACYPI008911-PA	N	70.0053	79.2296	60.9074	91.9511	55.2551	61.9618	angiotensin converting enzyme-like precursor [Acyrthosiphon pisum] ref|XP_008186744.1| PREDICTED: angiotensin converting enzyme-like isoform X1 [Acyrthosiphon pisum] ref|XP_008186745.1| PREDICTED: angiotensin converting enzyme-like isoform X1 [Acyrthosiphon pisum]	GO:0006508; proteolysis; Biological Process GO:0008237; metallopeptidase activity; Molecular Function GO:0008241; peptidyl-dipeptidase activity; Molecular Function GO:0016020; membrane; Cellular Component
ACYPI007342-PA	N	65.3758	51.9805	69.8408	40.1181	63.3656	65.7634	annexin IX-like [Acyrthosiphon pisum] ref|XP_008178197.1| PREDICTED: annexin IX-like isoform X1 [Acyrthosiphon pisum] dbj|BAH70984.1| ACYPI007342 [Acyrthosiphon pisum]	GO:0005509; calcium ion binding; Molecular Function GO:0005544; calcium-dependent phospholipid binding; Molecular Function
ACYPI000192-PA	N	9.16804	8.38163	9.83271	10.2978	8.34611	10.4825	Anopheles gambiae str. PEST AGAP012513-PA [Anopheles gambiae str. PEST] gb|EAA03441.3| AGAP012513-PA [Anopheles gambiae str. PEST]	GO:0008152; metabolic process; Biological Process GO:0016491; oxidoreductase activity; Molecular Function GO:0032934; sterol binding; Molecular Function
ACYPI49049-PA	N	0.23422	0	0	0	0	0	Anopheles gambiae str. PEST AGAP012527-PA [Anopheles gambiae str. PEST] gb|EAL40445.3| AGAP012527-PA [Anopheles gambiae str. PEST]	NA
ACYPI006891-PA	N	1.95659	1.42297	2.04642	1.93438	1.52606	1.40167	anterior pharynx defective 1, isoform A [Drosophila melanogaster] ref|NP_001259963.1| anterior pharynx defective 1, isoform B [Drosophila melanogaster] sp|Q9VQG2.1|APH1_DROME RecName: Full=Gamma-secretase subunit Aph-1; AltName: Full=Presenilin-stabilization factor [Drosophila melanogaster] gb|AAF51212.1| anterior pharynx defective 1, isoform A [Drosophila melanogaster] gb|AAK93082.1| LD12037p [D…	GO:0016021; integral to membrane; Cellular Component GO:0016485; protein processing; Biological Process GO:0043085; positive regulation of catalytic activity; Biological Process
ACYPI004966-PA	N	1.83838	1.41803	1.74798	1.54902	0.533252	2.19497	AP-3 complex subunit sigma-like [Acyrthosiphon pisum] ref|XP_003248915.1| PREDICTED: AP-3 complex subunit sigma-1-like [Acyrthosiphon pisum] dbj|BAH72821.1| ACYPI004966 [Acyrthosiphon pisum]	GO:0006810; transport; Biological Process GO:0008565; protein transporter activity; Molecular Function GO:0015031; protein transport; Biological Process
ACYPI002863-PA	N	8.82104	7.12808	6.41809	11.0196	7.75022	8.24247	apolipoprotein O-like [Acyrthosiphon pisum] dbj|BAH70610.1| ACYPI002863 [Acyrthosiphon pisum]	NA
ACYPI001455-PA	N	2.19782	2.66401	2.98833	4.27784	2.80505	1.04965	apoptosis regulatory protein Siva-like [Acyrthosiphon pisum] dbj|BAH71667.1| ACYPI001455 [Acyrthosiphon pisum]	NA
ACYPI005521-PB	N	5.91569	5.86677	5.81228	6.31377	3.8132	4.70877	apoptosis-linked protein 2-like [Acyrthosiphon pisum] dbj|BAH70661.1| ACYPI005521 [Acyrthosiphon pisum]	NA
ACYPI005448-PA	N	1.04182	1.26281	1.08965	1.545	1.32967	1.2439	archease [Acyrthosiphon pisum] dbj|BAH72625.1| ACYPI005448 [Acyrthosiphon pisum]	NA
ACYPI003727-PA	N	4.31292	4.80954	5.95441	2.87818	4.95409	4.73753	armadillo repeat containing 7-like [Acyrthosiphon pisum] dbj|BAH72199.1| ACYPI003727 [Acyrthosiphon pisum]	GO:0005488; binding; Molecular Function
ACYPI002543-PA	N	26.1739	29.8954	26.0593	25.8923	25.295	31.7015	arylalkylamine N-acetyltransferase-like [Acyrthosiphon pisum] dbj|BAH70924.1| ACYPI002543 [Acyrthosiphon pisum]	GO:0008080; N-acetyltransferase activity; Molecular Function
ACYPI000655-PA	N	72.5905	61.5398	64.1393	68.7351	69.9248	63.6834	arylalkylamine N-acetyltransferase-like [Acyrthosiphon pisum] ref|XP_008182210.1| PREDICTED: arylalkylamine N-acetyltransferase-like isoform X1 [Acyrthosiphon pisum] ref|XP_008182211.1| PREDICTED: arylalkylamine N-acetyltransferase-like isoform X1 [Acyrthosiphon pisum] ref|XP_008182212.1| PREDICTED: arylalkylamine N-acetyltransferase-like isoform X1 [Acyrthosiphon pisum] dbj|BAH70805.1| ACYPI0006…	GO:0008080; N-acetyltransferase activity; Molecular Function
ACYPI000044-PA	N	8.60717	9.15166	9.55508	9.02732	8.67256	7.12157	aspartate aminotransferase 2 [Acyrthosiphon pisum] ref|XP_008181451.1| PREDICTED: aspartate aminotransferase 2 isoform X1 [Acyrthosiphon pisum]	GO:0006520; cellular amino acid metabolic process; Biological Process GO:0008483; transaminase activity; Molecular Function GO:0009058; biosynthetic process; Biological Process GO:0030170; pyridoxal phosphate binding; Molecular Function
ACYPI008435-PA	N	0.707455	0.857517	0.528523	0.562038	0.483706	0.724011	aspartyl-tRNA synthetase, mitochondrial [Acyrthosiphon pisum]	GO:0000166; nucleotide binding; Molecular Function GO:0003676; nucleic acid binding; Molecular Function GO:0004812; aminoacyl-tRNA ligase activity; Molecular Function GO:0005524; ATP binding; Molecular Function GO:0005737; cytoplasm; Cellular Component GO
ACYPI000030-PA	N	386.18	376.706	356.265	349.823	348.919	336.505	ATP synthase c-subunit-like [Acyrthosiphon pisum] gb|ABD72684.1| ATP synthase c-subunit-like [Acyrthosiphon pisum] dbj|BAH72902.1| ACYPI000030 [Acyrthosiphon pisum]	GO:0015078; hydrogen ion transmembrane transporter activity; Molecular Function GO:0015986; ATP synthesis coupled proton transport; Biological Process GO:0015991; ATP hydrolysis coupled proton transport; Biological Process GO:0033177; proton-transporting
ACYPI003555-PA	N	2.51125	3.15666	2.91837	2.41378	3.5612	2.4431	ATP synthase mitochondrial F1 complex assembly factor 1 [Acyrthosiphon pisum] dbj|BAH72812.1| ACYPI003555 [Acyrthosiphon pisum]	GO:0005739; mitochondrion; Cellular Component GO:0006461; protein complex assembly; Biological Process
ACYPI001994-PA	N	1.97804	1.59841	1.83897	1.32409	1.40253	2.36171	ATP synthase mitochondrial F1 complex assembly factor 2 [Acyrthosiphon pisum] dbj|BAH71133.1| ACYPI001994 [Acyrthosiphon pisum]	GO:0043461; proton-transporting ATP synthase complex assembly; Biological Process
ACYPI000258-PA	N	37.3581	30.6614	41.1554	31.4779	36.6192	33.9776	ATP synthase subunit b, mitochondrial-like [Acyrthosiphon pisum] dbj|BAH71543.1| ACYPI000258 [Acyrthosiphon pisum]	GO:0000276; mitochondrial proton-transporting ATP synthase complex, coupling factor F(o); Cellular Component GO:0015078; hydrogen ion transmembrane transporter activity; Molecular Function GO:0015986; ATP synthesis coupled proton transport; Biological Pro
ACYPI007021-PB	N	41.3977	36.0135	37.9118	31.2099	33.4961	31.9269	ATP synthase subunit delta, mitochondrial [Acyrthosiphon pisum] dbj|BAH70851.1| ACYPI007021 [Acyrthosiphon pisum]	GO:0015986; ATP synthesis coupled proton transport; Biological Process GO:0045261; proton-transporting ATP synthase complex, catalytic core F(1); Cellular Component GO:0046933; hydrogen ion transporting ATP synthase activity, rotational mechanism; Molecul
ACYPI000043-PA	N	92.1342	85.491	82.0755	98.9409	88.5304	83.8317	ATP synthase, H+ transporting, mitochondrial F0 complex, subunit G [Acyrthosiphon pisum] gb|ABD72672.1| unknown [Acyrthosiphon pisum] dbj|BAH70677.1| ACYPI000043 [Acyrthosiphon pisum]	GO:0000276; mitochondrial proton-transporting ATP synthase complex, coupling factor F(o); Cellular Component GO:0015078; hydrogen ion transmembrane transporter activity; Molecular Function GO:0015986; ATP synthesis coupled proton transport; Biological Pro
ACYPI000024-PA	N	57.5494	49.8865	52.3482	45.9048	42.2892	47.2656	ATP synthase, subunit d [Acyrthosiphon pisum] gb|ABD76367.1| ATP synthase D-like protein [Acyrthosiphon pisum]	GO:0000276; mitochondrial proton-transporting ATP synthase complex, coupling factor F(o); Cellular Component GO:0015078; hydrogen ion transmembrane transporter activity; Molecular Function GO:0015986; ATP synthesis coupled proton transport; Biological Pro
ACYPI002903-PA	N	93.7721	94.7818	90.9086	100.485	82.8353	84.0637	ATP synthase-coupling factor 6, mitochondrial [Acyrthosiphon pisum] dbj|BAH72016.1| ACYPI002903 [Acyrthosiphon pisum]	GO:0000276; mitochondrial proton-transporting ATP synthase complex, coupling factor F(o); Cellular Component GO:0015078; hydrogen ion transmembrane transporter activity; Molecular Function GO:0015986; ATP synthesis coupled proton transport; Biological Pro
ACYPI26705-PA	N	2.11106	0.68236	2.06078	2.60887	1.9459	2.52054	ATP-dependent DNA helicase PIF1 [Cerapachys biroi]	GO:0004386; helicase activity; Molecular Function GO:0005524; ATP binding; Molecular Function
ACYPI32602-PA	N	2.73923	0.474324	2.25106	3.44562	1.66479	3.27056	ATP-dependent DNA helicase PIF1 [Cerapachys biroi]	GO:0004386; helicase activity; Molecular Function GO:0005524; ATP binding; Molecular Function
ACYPI32928-PA	N	1.52801	0.231515	1.39839	1.59328	1.21886	1.36829	ATP-dependent DNA helicase PIF1 [Cerapachys biroi]	GO:0004386; helicase activity; Molecular Function GO:0005524; ATP binding; Molecular Function
ACYPI50001-PA	N	2.73923	0.474324	2.25106	3.44562	1.66479	3.27056	ATP-dependent DNA helicase PIF1 [Cerapachys biroi]	GO:0004386; helicase activity; Molecular Function GO:0005524; ATP binding; Molecular Function
ACYPI008907-PA	N	1.57295	2.09725	2.30322	1.74948	2.00754	3.5683	augmenter of liver regeneration-like [Acyrthosiphon pisum] dbj|BAH72282.1| ACYPI008907 [Acyrthosiphon pisum]	GO:0016972; thiol oxidase activity; Molecular Function GO:0055114; oxidation-reduction process; Biological Process
ACYPI005861-PA	N	1.39514	1.18375	1.6051	1.4224	1.03868	2.49862	Autophagy-specific gene 5 [Acyrthosiphon pisum]	GO:0005737; cytoplasm; Cellular Component GO:0006914; autophagy; Biological Process
ACYPI002076-PA	N	0	0.403052	0.347785	0.308199	0	0.397018	B9 domain-containing protein 1 [Acyrthosiphon pisum]	NA
ACYPI003868-PB	N	7.2758	6.78393	5.46346	6.57072	7.53994	5.12315	BAG family molecular chaperone regulator 2-like [Acyrthosiphon pisum] ref|XP_008183869.1| PREDICTED: BAG family molecular chaperone regulator 2-like isoform X1 [Acyrthosiphon pisum] ref|XP_008183870.1| PREDICTED: BAG family molecular chaperone regulator 2-like isoform X1 [Acyrthosiphon pisum] ref|XP_008183871.1| PREDICTED: BAG family molecular chaperone regulator 2-like isoform X1 [Acyrthosiphon …	NA
ACYPI002527-PA	N	31.7868	38.1641	31.0402	37.0019	34.1281	29.1389	B-cell receptor-associated protein 31-like [Acyrthosiphon pisum] dbj|BAH71916.1| ACYPI002527 [Acyrthosiphon pisum]	GO:0005783; endoplasmic reticulum; Cellular Component GO:0006886; intracellular protein transport; Biological Process GO:0016021; integral to membrane; Cellular Component
ACYPI004773-PA	Y	1.66383	2.73702	1.49161	1.54213	2.40161	2.69605	beat protein-like precursor [Acyrthosiphon pisum] ref|XP_008184127.1| PREDICTED: beat protein-like isoform X1 [Acyrthosiphon pisum] dbj|BAH72403.1| ACYPI004773 [Acyrthosiphon pisum]	GO:0005515; protein binding; Molecular Function
ACYPI006033-PA	N	2.55247	4.19884	4.95791	2.02781	3.29647	2.6122	beta carbonic anhydrase 1 [Acyrthosiphon pisum] dbj|BAH71858.1| ACYPI006033 [Acyrthosiphon pisum]	GO:0004089; carbonate dehydratase activity; Molecular Function GO:0008270; zinc ion binding; Molecular Function
ACYPI35840-PA	N	3.00826	1.82318	2.09758	0.929412	1.59976	1.19726	beta carbonic anhydrase 1 [Acyrthosiphon pisum] dbj|BAH71858.1| ACYPI006033 [Acyrthosiphon pisum]	GO:0004089; carbonate dehydratase activity; Molecular Function GO:0008270; zinc ion binding; Molecular Function
ACYPI008874-PA	N	30.3691	25.9586	27.0438	24.4302	28.7194	31.2142	beta1-tubulin [Monochamus alternatus]	GO:0003924; GTPase activity; Molecular Function GO:0005198; structural molecule activity; Molecular Function GO:0005525; GTP binding; Molecular Function GO:0005874; microtubule; Cellular Component GO:0006184; GTP catabolic process; Biological Process GO:0
ACYPI005523-PA	N	7.68307	4.38248	6.61771	7.54001	3.12441	4.85648	bhlhzip transcription factor max/bigmax-like [Acyrthosiphon pisum] dbj|BAH71787.1| ACYPI005523 [Acyrthosiphon pisum]	GO:0003700; sequence-specific DNA binding transcription factor activity; Molecular Function GO:0005634; nucleus; Cellular Component GO:0006355; regulation of transcription, DNA-dependent; Biological Process GO:0046983; protein dimerization activity; Molec
ACYPI000087-PA	N	54.8319	53.6403	65.4629	41.5069	50.4421	49.2586	bicaudal [Acyrthosiphon pisum] gb|ABD72666.1| putative beta-NAC-like protein [Acyrthosiphon pisum] dbj|BAH70572.1| ACYPI000087 [Acyrthosiphon pisum]	NA
ACYPI008364-PA	N	9.38632	8.73143	10.0455	8.29516	6.03627	7.55819	biogenesis of lysosome-related organelles complex 1 subunit 2 [Acyrthosiphon pisum] dbj|BAH70938.1| ACYPI008364 [Acyrthosiphon pisum]	NA
ACYPI24392-PA	N	0	0	0	0.0805994	0.0924882	0	blastopia polyprotein [Drosophila melanogaster]	GO:0003676; nucleic acid binding; Molecular Function GO:0015074; DNA integration; Biological Process
ACYPI009102-PA	N	3.29109	3.24121	4.733	4.57556	4.15663	4.42064	BLOC-1 subunit 3-like [Acyrthosiphon pisum] dbj|BAH72853.1| ACYPI009102 [Acyrthosiphon pisum]	NA
ACYPI008296-PA	N	3.97552	4.13039	2.97002	2.89516	2.71817	1.35619	bolA-like protein 3 [Acyrthosiphon pisum] dbj|BAH72319.1| ACYPI008296 [Acyrthosiphon pisum]	NA
ACYPI005090-PA	N	15.5427	11.8507	15.994	14.6382	11.4649	14.9657	brain protein 44-like [Acyrthosiphon pisum] dbj|BAH71756.1| ACYPI005090 [Acyrthosiphon pisum]	NA
ACYPI008014-PA	N	5.02249	6.08784	2.62653	5.431	2.96766	2.99835	brain protein 44-like protein [Acyrthosiphon pisum] dbj|BAH72844.1| ACYPI008014 [Acyrthosiphon pisum]	NA
ACYPI002036-PA	N	9.53972	8.01543	7.93678	6.93291	6.91787	9.18976	BTB/POZ domain-containing adapter for CUL3-mediated RhoA degradation protein 3-like [Acyrthosiphon pisum] dbj|BAH72796.1| ACYPI002036 [Acyrthosiphon pisum]	GO:0005515; protein binding; Molecular Function GO:0051260; protein homooligomerization; Biological Process
ACYPI004579-PA	N	5.93048	6.41824	5.20587	6.47827	5.51907	4.55195	BUD13 homolog [Acyrthosiphon pisum] dbj|BAH72652.1| ACYPI004579 [Acyrthosiphon pisum]	NA
ACYPI001328-PA	N	5.53767	5.42501	5.55387	3.86705	5.24428	4.25691	bystin [Acyrthosiphon pisum] dbj|BAH71785.1| ACYPI001328 [Acyrthosiphon pisum]	NA
ACYPI005564-PA	Y	4.61147	3.49352	4.42124	4.45227	5.51772	3.67063	C1q-like venom protein homolog precursor [Acyrthosiphon pisum]	GO:0005515; protein binding; Molecular Function
ACYPI006089-PA	N	15.0413	15.1932	15.0326	16.2647	12.2648	13.968	calcineurin B homologous protein 1 [Acyrthosiphon pisum] dbj|BAH70634.1| ACYPI006089 [Acyrthosiphon pisum]	NA
ACYPI003710-PA	N	9.57015	10.6903	11.1871	12.0008	9.97899	11.8746	calcineurin B-like [Acyrthosiphon pisum] ref|XP_008185525.1| PREDICTED: calcineurin B-like isoform X1 [Acyrthosiphon pisum] ref|XP_008185526.1| PREDICTED: calcineurin B-like isoform X1 [Acyrthosiphon pisum] dbj|BAH71883.1| ACYPI003710 [Acyrthosiphon pisum]	NA
ACYPI008642-PA	N	3.3706	1.63422	4.51244	1.62452	3.01131	2.41464	calcineurin-like phosphoesterase domain containing 1 [Acyrthosiphon pisum] ref|XP_008187567.1| PREDICTED: calcineurin-like phosphoesterase domain containing 1 isoform X1 [Acyrthosiphon pisum] dbj|BAH72629.1| ACYPI008642 [Acyrthosiphon pisum]	GO:0016787; hydrolase activity; Molecular Function
ACYPI55537-PA	N	1.84112	1.91285	1.65055	2.92536	1.67843	0.942104	calcitonin gene-related peptide-receptor component protein [Acyrthosiphon pisum]	GO:0000166; nucleotide binding; Molecular Function GO:0003824; catalytic activity; Molecular Function GO:0003899; DNA-directed RNA polymerase activity; Molecular Function GO:0006351; transcription, DNA-dependent; Biological Process GO:0044237; cellular me
ACYPI005123-PA	N	14.1966	15.5578	13.0855	15.0208	13.6513	16.0989	calcium uptake protein 1 homolog, mitochondrial [Acyrthosiphon pisum] ref|NP_001192095.1| calcium uptake protein 1 homolog, mitochondrial [Acyrthosiphon pisum]	GO:0005509; calcium ion binding; Molecular Function
ACYPI001316-PA	N	3.19005	3.07062	3.3365	3.60894	3.54254	2.68858	calcium-binding mitochondrial carrier protein Aralar1 [Acyrthosiphon pisum]	GO:0005509; calcium ion binding; Molecular Function GO:0055085; transmembrane transport; Biological Process
ACYPI008400-PA	N	10.8533	12.0115	10.1177	12.6837	10.7905	10.1415	calcium-regulated heat stable protein 1 [Acyrthosiphon pisum] dbj|BAH71202.1| ACYPI008400 [Acyrthosiphon pisum]	GO:0003677; DNA binding; Molecular Function GO:0006355; regulation of transcription, DNA-dependent; Biological Process
ACYPI003572-PA	N	94.9062	76.1427	90.0294	71.9138	80.5352	96.4901	calponin-like [Acyrthosiphon pisum]	GO:0005515; protein binding; Molecular Function
ACYPI000682-PA	N	3.48784	5.0732	3.64796	5.17238	3.95689	5.5525	cAMP-responsive element-binding protein-like [Acyrthosiphon pisum] dbj|BAH72579.1| ACYPI000682 [Acyrthosiphon pisum]	GO:0003700; sequence-specific DNA binding transcription factor activity; Molecular Function GO:0006355; regulation of transcription, DNA-dependent; Biological Process GO:0043565; sequence-specific DNA binding; Molecular Function
ACYPI010214-PA	Y	0	0	0	0	0	0.253723	capability precursor [Acyrthosiphon pisum] dbj|BAH72709.1| ACYPI010214 [Acyrthosiphon pisum]	NA
ACYPI002405-PA	N	16.3379	13.5347	14.7522	12.7462	14.7514	15.2968	carbonic anhydrase 2 [Acyrthosiphon pisum] dbj|BAH72154.1| ACYPI002405 [Acyrthosiphon pisum]	NA
ACYPI003745-PA	N	0.685156	0.830488	0.358305	0.317521	0.97162	0.54537	Carbonyl reductase [NADPH] 1 [Zootermopsis nevadensis]	GO:0008152; metabolic process; Biological Process GO:0016491; oxidoreductase activity; Molecular Function
ACYPI005688-PA	N	0.227575	0.689619	0.238023	0	0.242044	0.135859	Carbonyl reductase [NADPH] 1 [Zootermopsis nevadensis]	GO:0008152; metabolic process; Biological Process GO:0016491; oxidoreductase activity; Molecular Function
ACYPI009451-PA	N	0.227575	0.689619	0.357034	0.316395	0.242044	0.407577	Carbonyl reductase [NADPH] 1 [Zootermopsis nevadensis]	GO:0008152; metabolic process; Biological Process GO:0016491; oxidoreductase activity; Molecular Function
ACYPI000011-PA	Y	0.341363	0.165509	0.214221	0.126558	0.290452	0.570608	carboxypeptidase vitellogenic like [Acyrthosiphon pisum]	GO:0004185; serine-type carboxypeptidase activity; Molecular Function GO:0006508; proteolysis; Biological Process
ACYPI007630-PA	N	17.0808	17.9513	17.8649	18.5768	20.2669	16.7395	casein kinase I isoform alpha [Acyrthosiphon pisum] dbj|BAH71951.1| ACYPI007630 [Acyrthosiphon pisum]	GO:0004672; protein kinase activity; Molecular Function GO:0005524; ATP binding; Molecular Function GO:0006468; protein phosphorylation; Biological Process GO:0016772; transferase activity, transferring phosphorus-containing groups; Molecular Function
ACYPI43246-PA	N	22.3398	22.1551	23.3654	21.4588	21.6001	21.3385	casein kinase I isoform alpha [Acyrthosiphon pisum] dbj|BAH71951.1| ACYPI007630 [Acyrthosiphon pisum]	GO:0004672; protein kinase activity; Molecular Function GO:0005524; ATP binding; Molecular Function GO:0006468; protein phosphorylation; Biological Process GO:0016772; transferase activity, transferring phosphorus-containing groups; Molecular Function
ACYPI000089-PA	N	17.2782	17.7753	17.464	21.2629	14.516	19.2428	casein kinase II beta subunit [Acyrthosiphon pisum] gb|ABD72664.1| putative casein kinase II beta subunit [Acyrthosiphon pisum] dbj|BAH71284.1| ACYPI000089 [Acyrthosiphon pisum] dbj|BAH71285.1| ACYPI000089 [Acyrthosiphon pisum]	GO:0005956; protein kinase CK2 complex; Cellular Component GO:0019887; protein kinase regulator activity; Molecular Function
ACYPI000009-PA	Y	0.0990375	0	0.103584	0	0	0	cathepsin B precursor [Acyrthosiphon pisum]	GO:0006508; proteolysis; Biological Process GO:0008234; cysteine-type peptidase activity; Molecular Function
ACYPI000021-PA	Y	0	0	0	0.173925	0.498949	0	cathepsin B-10270 precursor [Acyrthosiphon pisum] dbj|BAH70754.1| ACYPI000021 [Acyrthosiphon pisum]	GO:0006508; proteolysis; Biological Process GO:0008234; cysteine-type peptidase activity; Molecular Function
ACYPI000010-PA	Y	0	0	0	0.0857094	0.098352	0.11041	cathepsin B-1418 precursor [Acyrthosiphon pisum] tpg|DAA06126.1| TPA_inf: cathepsin B transcript 1418 [Acyrthosiphon pisum] dbj|BAH70998.1| ACYPI000010 [Acyrthosiphon pisum]	GO:0006508; proteolysis; Biological Process GO:0008234; cysteine-type peptidase activity; Molecular Function
ACYPI000012-PA	Y	0	0	0	0.0887796	0	0	cathepsin B-1674 precursor [Acyrthosiphon pisum] dbj|BAH70627.1| ACYPI000012 [Acyrthosiphon pisum]	GO:0006508; proteolysis; Biological Process GO:0008234; cysteine-type peptidase activity; Molecular Function
ACYPI20706-PA	Y	0	0.457583	0	0.699792	0	0	cathepsin B-16A precursor [Acyrthosiphon pisum] tpg|DAA06098.1| TPA_inf: cathepsin B [Acyrthosiphon pisum]	NA
ACYPI27683-PA	Y	0.729276	1.76793	0	2.70374	0	0	cathepsin B-16A precursor [Acyrthosiphon pisum] tpg|DAA06098.1| TPA_inf: cathepsin B [Acyrthosiphon pisum]	NA
ACYPI52702-PA	N	1.23416	0.872634	0.322704	2.85973	0.109385	0.613978	cathepsin B-16A precursor [Acyrthosiphon pisum] tpg|DAA06098.1| TPA_inf: cathepsin B [Acyrthosiphon pisum]	GO:0006508; proteolysis; Biological Process GO:0008234; cysteine-type peptidase activity; Molecular Function
ACYPI000018-PA	Y	0.3764	0.684361	0.29526	5.58192	0	0.674115	cathepsin B-16D2 precursor [Acyrthosiphon pisum]	GO:0004197; cysteine-type endopeptidase activity; Molecular Function GO:0006508; proteolysis; Biological Process GO:0008234; cysteine-type peptidase activity; Molecular Function GO:0050790; regulation of catalytic activity; Biological Process
ACYPI000006-PA	Y	0	0	0.100483	0.0890454	0	0	cathepsin B-1852 [Acyrthosiphon pisum]	GO:0004197; cysteine-type endopeptidase activity; Molecular Function GO:0006508; proteolysis; Biological Process GO:0008234; cysteine-type peptidase activity; Molecular Function GO:0050790; regulation of catalytic activity; Biological Process
ACYPI000003-PA	Y	1.49682	1.81432	1.66339	1.56076	2.28848	2.45734	cathepsin B-348 precursor [Acyrthosiphon pisum] tpg|DAA06097.1| TPA_inf: cathepsin B [Acyrthosiphon pisum]	GO:0004197; cysteine-type endopeptidase activity; Molecular Function GO:0006508; proteolysis; Biological Process GO:0008234; cysteine-type peptidase activity; Molecular Function GO:0050790; regulation of catalytic activity; Biological Process
ACYPI000020-PA	Y	0.0901352	0.109254	0	0.250628	0	0	cathepsin B-3483 [Acyrthosiphon pisum]	GO:0006508; proteolysis; Biological Process GO:0008234; cysteine-type peptidase activity; Molecular Function
ACYPI000008-PA	Y	0	0	0.391385	0	0.099499	0	cathepsin B-912 precursor [Acyrthosiphon pisum]	GO:0004197; cysteine-type endopeptidase activity; Molecular Function GO:0006508; proteolysis; Biological Process GO:0008234; cysteine-type peptidase activity; Molecular Function GO:0050790; regulation of catalytic activity; Biological Process
ACYPI000376-PA	Y	6.23177	5.30079	7.54699	5.62397	7.55819	8.28902	cathepsin F isoform 1 precursor [Acyrthosiphon pisum]	GO:0004869; cysteine-type endopeptidase inhibitor activity; Molecular Function GO:0006508; proteolysis; Biological Process GO:0008234; cysteine-type peptidase activity; Molecular Function
ACYPI003954-PA	Y	24.8544	32.7493	27.1594	32.4345	31.1033	27.387	cathepsin K-1 precursor [Acyrthosiphon pisum]	GO:0006508; proteolysis; Biological Process GO:0008234; cysteine-type peptidase activity; Molecular Function
ACYPI006974-PA	Y	70.3763	71.1968	63.1406	65.1281	62.9346	66.3646	cathepsin L precursor [Acyrthosiphon pisum] ref|NP_001156569.1| cathepsin L precursor [Acyrthosiphon pisum] ref|XP_008188848.1| PREDICTED: cathepsin L isoform X1 [Acyrthosiphon pisum]	GO:0006508; proteolysis; Biological Process GO:0008234; cysteine-type peptidase activity; Molecular Function
ACYPI009248-PA	N	7.31421	9.15166	7.64999	12.465	6.27356	8.73293	CDGSH iron-sulfur domain-containing protein 3, mitochondrial-like [Acyrthosiphon pisum] dbj|BAH71777.1| ACYPI009248 [Acyrthosiphon pisum]	GO:0043231; intracellular membrane-bounded organelle; Cellular Component GO:0051537; 2 iron, 2 sulfur cluster binding; Molecular Function
ACYPI004745-PA	N	14.1188	13.6909	12.3505	19.5102	13.3782	10.7274	CDGSH iron-sulfur domain-containing protein-like [Acyrthosiphon pisum] ref|XP_008187337.1| PREDICTED: CDGSH iron-sulfur domain-containing protein-like isoform X1 [Acyrthosiphon pisum] dbj|BAH71062.1| ACYPI004745 [Acyrthosiphon pisum] dbj|BAH71063.1| ACYPI004745 [Acyrthosiphon pisum]	GO:0043231; intracellular membrane-bounded organelle; Cellular Component GO:0051537; 2 iron, 2 sulfur cluster binding; Molecular Function
ACYPI008349-PA	N	0.316659	0.127943	0.220798	0.195666	0.112264	0.126027	cell division cycle 2 protein-like [Acyrthosiphon pisum] ref|XP_001951857.1| PREDICTED: cyclin-dependent kinase 1-like [Acyrthosiphon pisum] dbj|BAH72137.1| ACYPI009520 [Acyrthosiphon pisum]	GO:0004672; protein kinase activity; Molecular Function GO:0005524; ATP binding; Molecular Function GO:0006468; protein phosphorylation; Biological Process GO:0016772; transferase activity, transferring phosphorus-containing groups; Molecular Function
ACYPI008457-PA	N	0.380492	0.0768667	0.331633	0.176331	0.472128	0.151432	cell division cycle 20 [Acyrthosiphon pisum] ref|XP_008179390.1| PREDICTED: cell division cycle 20 isoform X1 [Acyrthosiphon pisum]	GO:0005515; protein binding; Molecular Function
ACYPI000070-PA	N	26.9072	33.2224	27.9677	29.5863	25.9516	31.9269	cell division cycle 42 [Acyrthosiphon pisum] gb|ABD72698.1| putative Rho family small GTP binding protein cdc42 [Acyrthosiphon pisum] dbj|BAH72861.1| ACYPI000070 [Acyrthosiphon pisum]	GO:0005525; GTP binding; Molecular Function GO:0005622; intracellular; Cellular Component GO:0007264; small GTPase mediated signal transduction; Biological Process
ACYPI001995-PA	N	1.95792	1.714	0.910135	1.7139	1.27257	0.779232	cell division protein kinase 5 [Acyrthosiphon pisum]	GO:0004672; protein kinase activity; Molecular Function GO:0005524; ATP binding; Molecular Function GO:0006468; protein phosphorylation; Biological Process GO:0016772; transferase activity, transferring phosphorus-containing groups; Molecular Function
ACYPI54343-PA	N	0	0	0	0.153305	0	0	cenp-B, putative [Pediculus humanus corporis] gb|EEB19871.1| cenp-B, putative [Pediculus humanus corporis]	GO:0003677; DNA binding; Molecular Function
ACYPI009496-PA	N	9.58731	15.1784	10.2321	12.3317	8.74013	11.4469	centrin-like [Acyrthosiphon pisum] ref|XP_003241568.1| PREDICTED: caltractin-like [Acyrthosiphon pisum] ref|XP_008187327.1| PREDICTED: centrin-like isoform X1 [Acyrthosiphon pisum] dbj|BAH71167.1| ACYPI009496 [Acyrthosiphon pisum]	NA
ACYPI37793-PA	N	0.236813	0	0.123842	0	0.125934	0.141374	cephalothorax [Tribolium castaneum] gb|AAK16422.1|AF321227_2 Scr [Tribolium castaneum] gb|EEZ99252.1| sex combs reduced [Tribolium castaneum]	GO:0003677; DNA binding; Molecular Function GO:0003700; sequence-specific DNA binding transcription factor activity; Molecular Function GO:0006355; regulation of transcription, DNA-dependent; Biological Process GO:0043565; sequence-specific DNA binding; M
ACYPI008820-PA	N	12.3519	10.9035	13.0594	13.6884	8.28214	13.3051	charged multivesicular body protein 2a [Acyrthosiphon pisum] ref|XP_008181802.1| PREDICTED: charged multivesicular body protein 2a isoform X1 [Acyrthosiphon pisum] ref|XP_008181803.1| PREDICTED: charged multivesicular body protein 2a isoform X1 [Acyrthosiphon pisum] ref|XP_008181804.1| PREDICTED: charged multivesicular body protein 2a isoform X1 [Acyrthosiphon pisum] ref|XP_008181805.1| PREDICTED…	GO:0015031; protein transport; Biological Process
ACYPI001542-PA	N	11.1356	9.94563	12.4131	10.5927	11.9994	13.8204	charged multivesicular body protein 3-like [Acyrthosiphon pisum] dbj|BAH72838.1| ACYPI001542 [Acyrthosiphon pisum]	GO:0015031; protein transport; Biological Process
ACYPI001352-PA	N	12.4868	8.79967	10.7821	14.9379	10.9642	15.4289	charged multivesicular body protein 5 [Acyrthosiphon pisum] dbj|BAH71496.1| ACYPI001352 [Acyrthosiphon pisum]	GO:0015031; protein transport; Biological Process
ACYPI008973-PA	N	10.076	10.1464	9.56576	10.9195	10.222	7.7735	charged multivesicular body protein 6-A [Acyrthosiphon pisum] dbj|BAH71960.1| ACYPI008973 [Acyrthosiphon pisum]	GO:0015031; protein transport; Biological Process
ACYPI005842-PA	Y	0	0	0	0.190649	0	0	chemosensory protein 1-like precursor [Acyrthosiphon pisum] dbj|BAH72056.1| ACYPI005842 [Acyrthosiphon pisum]	NA
ACYPI000094-PA	N	0.433623	1.0512	0.604707	0.937785	0.307461	0.517733	chemosensory protein-like [Acyrthosiphon pisum] emb|CAJ01488.1| hypothetical protein [Acyrthosiphon pisum]	NA
ACYPI000095-PA	Y	0.258775	0	0.270655	0.719544	0.825681	0	chemosensory protein-like precursor [Acyrthosiphon pisum] dbj|BAH71897.1| ACYPI000095 [Acyrthosiphon pisum]	NA
ACYPI000097-PA	Y	25.2749	7.72563	32.4119	55.0008	57.0361	13.383	chemosensory protein-like precursor [Acyrthosiphon pisum] emb|CAJ01485.1| hypothetical protein [Acyrthosiphon pisum]	NA
ACYPI000096-PA	Y	12.3977	4.71449	12.2041	15.7718	27.923	8.41708	chemosensory protein-like precursor [Acyrthosiphon pisum] emb|CAJ01486.1| hypothetical protein [Acyrthosiphon pisum] dbj|BAH71609.1| ACYPI000096 [Acyrthosiphon pisum]	NA
ACYPI000093-PA	Y	9.53343	5.91873	7.05272	10.7758	16.8168	8.05112	chemosensory protein-like precursor [Acyrthosiphon pisum] emb|CAJ01489.1| hypothetical protein [Acyrthosiphon pisum]	NA
ACYPI55709-PA	N	8936.28	14670.3	2676.65	7404.09	11788.2	3568.06	CHK1 checkpoint homolog (S. pombe) [Xenopus (Silurana) tropicalis]	NA
ACYPI005177-PA	N	2.40115	2.64589	2.968	3.43945	3.2503	3.12753	chromatin accessibility complex 1-like [Acyrthosiphon pisum] dbj|BAH72515.1| ACYPI005177 [Acyrthosiphon pisum]	GO:0005622; intracellular; Cellular Component GO:0043565; sequence-specific DNA binding; Molecular Function GO:0046982; protein heterodimerization activity; Molecular Function
ACYPI001676-PA	N	21.1782	14.1965	18.4587	18.8856	15.187	22.4127	chromatin modifying protein 1-like [Acyrthosiphon pisum] dbj|BAH71227.1| ACYPI001676 [Acyrthosiphon pisum]	GO:0015031; protein transport; Biological Process
ACYPI005757-PA	N	1.38013	1.53348	1.38335	2.98478	1.5902	1.3732	chryptochrome 1 [Acyrthosiphon pisum]	GO:0003913; DNA photolyase activity; Molecular Function GO:0006281; DNA repair; Biological Process
ACYPI007802-PA	N	0.0146088	0.0177075	0.00763971	0.0270805	0.00776876	0.0261636	ciliary dynein heavy chain, putative [Pediculus humanus corporis] gb|EEB14162.1| ciliary dynein heavy chain, putative [Pediculus humanus corporis]	GO:0003777; microtubule motor activity; Molecular Function GO:0005524; ATP binding; Molecular Function GO:0007018; microtubule-based movement; Biological Process GO:0016887; ATPase activity; Molecular Function GO:0030286; dynein complex; Cellular Componen
ACYPI001462-PA	N	4.95128	4.73198	4.97941	5.82468	6.1775	5.79799	cisplatin resistance-associated overexpressed protein [Acyrthosiphon pisum]	NA
ACYPI001489-PA	N	10.5464	8.70367	11.9694	8.94315	9.06902	11.5205	clathrin coat assembly protein ap17-like [Acyrthosiphon pisum] ref|XP_008183719.1| PREDICTED: clathrin coat assembly protein ap17-like isoform X1 [Acyrthosiphon pisum] dbj|BAH72399.1| ACYPI001489 [Acyrthosiphon pisum]	GO:0006810; transport; Biological Process GO:0008565; protein transporter activity; Molecular Function GO:0015031; protein transport; Biological Process
ACYPI001943-PA	N	69.0115	72.9939	65.59	74.8282	64.2045	62.4542	clathrin light chain [Acyrthosiphon pisum] dbj|BAH71601.1| ACYPI001943 [Acyrthosiphon pisum]	GO:0005198; structural molecule activity; Molecular Function GO:0006886; intracellular protein transport; Biological Process GO:0016192; vesicle-mediated transport; Biological Process GO:0030130; clathrin coat of trans-Golgi network vesicle; Cellular Comp
ACYPI008879-PA	N	11.4672	9.14448	13.4666	9.04355	12.8382	9.60808	clavesin-1 [Acyrthosiphon pisum] dbj|BAH72346.1| ACYPI008879 [Acyrthosiphon pisum]	GO:0005215; transporter activity; Molecular Function GO:0005622; intracellular; Cellular Component GO:0006810; transport; Biological Process
ACYPI004812-PA	N	1.14974	1.14023	1.74912	1.98597	1.72308	1.99673	clock [Acyrthosiphon pisum] emb|CAX37105.1| clock [Acyrthosiphon pisum]	GO:0003700; sequence-specific DNA binding transcription factor activity; Molecular Function GO:0004871; signal transducer activity; Molecular Function GO:0005515; protein binding; Molecular Function GO:0005634; nucleus; Cellular Component GO:0005667; tran
ACYPI002677-PA	N	0.338959	0.54781	0.118173	1.04722	0.480678	0.539609	cmp-n-acetylneuraminic acid synthase-like [Acyrthosiphon pisum] ref|XP_008178255.1| PREDICTED: cmp-n-acetylneuraminic acid synthase-like isoform X1 [Acyrthosiphon pisum] dbj|BAH72225.1| ACYPI002677 [Acyrthosiphon pisum]	GO:0009103; lipopolysaccharide biosynthetic process; Biological Process
ACYPI006809-PA	N	4.27209	3.33711	3.47528	4.04761	2.82718	3.40049	CMP-sialic acid transporter 1 [Acyrthosiphon pisum] dbj|BAH71961.1| ACYPI006809 [Acyrthosiphon pisum]	GO:0000139; Golgi membrane; Cellular Component GO:0005351; sugar:hydrogen symporter activity; Molecular Function GO:0008643; carbohydrate transport; Biological Process GO:0016021; integral to membrane; Cellular Component
ACYPI008793-PA	N	9.59779	7.29273	8.54014	7.16975	7.46553	11.2884	cofactor required for Sp1 transcriptional activation subunit 9-like [Acyrthosiphon pisum] ref|XP_008187124.1| PREDICTED: cofactor required for Sp1 transcriptional activation subunit 9-like isoform X1 [Acyrthosiphon pisum] dbj|BAH71762.1| ACYPI008793 [Acyrthosiphon pisum]	GO:0001104; RNA polymerase II transcription cofactor activity; Molecular Function GO:0006357; regulation of transcription from RNA polymerase II promoter; Biological Process GO:0016592; mediator complex; Cellular Component
ACYPI003297-PA	N	6.90893	5.02465	4.8174	6.119	3.59244	5.31605	coiled-coil domain containing 124-like [Acyrthosiphon pisum] ref|XP_008180087.1| PREDICTED: coiled-coil domain containing 124-like isoform X1 [Acyrthosiphon pisum] ref|XP_008180088.1| PREDICTED: coiled-coil domain containing 124-like isoform X1 [Acyrthosiphon pisum] dbj|BAH71644.1| ACYPI003297 [Acyrthosiphon pisum]	GO:0005515; protein binding; Molecular Function
ACYPI009738-PA	N	1.35878	2.15377	1.42116	1.93754	1.55633	0.998364	coiled-coil domain containing 130 [Acyrthosiphon pisum] dbj|BAH72121.1| ACYPI009738 [Acyrthosiphon pisum]	NA
ACYPI006626-PA	Y	13.1662	11.5114	13.0181	8.60227	12.6259	13.7443	coiled-coil domain containing 47 precursor [Acyrthosiphon pisum]	NA
ACYPI008132-PA	N	11.9755	8.74662	9.79539	10.3881	11.2672	12.0986	coiled-coil domain-containing protein 25 isoform 1 [Acyrthosiphon pisum]	NA
ACYPI000161-PA	N	3.3777	3.62176	6.38615	5.53884	3.03975	3.72265	coiled-coil domain-containing protein 28B-like [Acyrthosiphon pisum] ref|XP_008180431.1| PREDICTED: coiled-coil domain-containing protein 28B-like isoform X1 [Acyrthosiphon pisum] dbj|BAH72501.1| ACYPI000161 [Acyrthosiphon pisum]	NA
ACYPI006766-PA	N	7.09641	3.92685	6.29273	7.86425	4.59417	5.71	coiled-coil domain-containing protein 43-like [Acyrthosiphon pisum] dbj|BAH71944.1| ACYPI006766 [Acyrthosiphon pisum]	NA
ACYPI20517-PA	N	0	0	0	0	0	0.425691	Coiled-coil domain-containing protein 63 [Acromyrmex echinatior]
ACYPI007749-PA	N	17.6485	22.0402	22.3742	19.5796	14.7889	18.8368	coiled-coil domain-containing protein 86-like [Acyrthosiphon pisum] ref|XP_001952462.1| PREDICTED: coiled-coil domain-containing protein 86-like [Acyrthosiphon pisum] dbj|BAH71812.1| ACYPI009940 [Acyrthosiphon pisum] dbj|BAH72275.1| ACYPI009940 [Acyrthosiphon pisum]	NA
ACYPI009940-PA	N	18.1833	21.392	24.0522	21.5623	15.3577	21.0717	coiled-coil domain-containing protein 86-like [Acyrthosiphon pisum] ref|XP_001952462.1| PREDICTED: coiled-coil domain-containing protein 86-like [Acyrthosiphon pisum] dbj|BAH71812.1| ACYPI009940 [Acyrthosiphon pisum] dbj|BAH72275.1| ACYPI009940 [Acyrthosiphon pisum]	NA
ACYPI001924-PA	N	98.682	92.1747	88.5005	98.1866	79.009	84.2344	coiled-coil-helix-coiled-coil-helix domain containing 2-like [Acyrthosiphon pisum] ref|XP_008182616.1| PREDICTED: coiled-coil-helix-coiled-coil-helix domain containing 2-like isoform X1 [Acyrthosiphon pisum] dbj|BAH71264.1| ACYPI001924 [Acyrthosiphon pisum]	NA
ACYPI007450-PA	N	2.90244	5.27715	2.86704	4.93195	3.25847	2.11776	COMM domain-containing protein 2 [Acyrthosiphon pisum] dbj|BAH71704.1| ACYPI007450 [Acyrthosiphon pisum]	NA
ACYPI009243-PA	N	3.85058	3.88945	3.35612	3.42023	2.73025	2.10717	COMM domain-containing protein 3 [Acyrthosiphon pisum] ref|XP_008180830.1| PREDICTED: COMM domain-containing protein 3 isoform X1 [Acyrthosiphon pisum] ref|XP_008180831.1| PREDICTED: COMM domain-containing protein 3 isoform X1 [Acyrthosiphon pisum] ref|XP_008180832.1| PREDICTED: COMM domain-containing protein 3 isoform X1 [Acyrthosiphon pisum] dbj|BAH71426.1| ACYPI009243 [Acyrthosiphon pisum]	NA
ACYPI22173-PA	N	0	0	0	0	0	0.20598	conserved hypothetical protein [Culex quinquefasciatus] gb|EDS30235.1| conserved hypothetical protein [Culex quinquefasciatus]	NA
ACYPI008108-PA	N	0.376033	0.607727	0.262197	0.813235	0.933191	0.448971	conserved hypothetical protein [Culex quinquefasciatus] gb|EDS30740.1| conserved hypothetical protein [Culex quinquefasciatus]	NA
ACYPI36438-PA	N	0.33777	0	0	0	0	0	conserved hypothetical protein [Culex quinquefasciatus] gb|EDS34323.1| conserved hypothetical protein [Culex quinquefasciatus]	NA
ACYPI001288-PA	N	1.39514	3.8653	2.50146	3.50983	1.69581	1.90371	conserved hypothetical protein [Culex quinquefasciatus] gb|EDS36439.1| conserved hypothetical protein [Culex quinquefasciatus]	NA
ACYPI46598-PA	N	0	0	0	0.0500693	0	0	conserved hypothetical protein [Culex quinquefasciatus] gb|EDS38427.1| conserved hypothetical protein [Culex quinquefasciatus]	GO:0003677; DNA binding; Molecular Function
ACYPI32962-PA	N	20595.2	29893.7	6153.83	12818.4	26569.7	8174.34	conserved hypothetical protein [Pediculus humanus corporis] gb|EEB14006.1| conserved hypothetical protein [Pediculus humanus corporis]	NA
ACYPI35530-PA	N	10772.2	16604.8	3334.59	6889.93	14426.2	4110.68	conserved hypothetical protein [Pediculus humanus corporis] gb|EEB14006.1| conserved hypothetical protein [Pediculus humanus corporis]	NA
ACYPI55169-PA	N	0.891337	0	0	0.826144	1.89601	0	conserved hypothetical protein [Riptortus pedestris]	NA
ACYPI26956-PA	N	422.212	778.118	132.086	374.113	612.91	159.97	conserved hypothetical protein [Trichinella spiralis] gb|EFV47222.1| conserved hypothetical protein [Trichinella spiralis]
ACYPI33385-PA	N	0.219782	0	0	0	0.233754	0	conserved hypothetical protein [Trichinella spiralis] gb|EFV50790.1| conserved hypothetical protein [Trichinella spiralis]	GO:0003676; nucleic acid binding; Molecular Function
ACYPI000591-PA	N	2.9171	3.38213	3.44898	3.0564	2.83277	3.18007	conserved hypothetical protein-like [Acyrthosiphon pisum] dbj|BAH70553.1| ACYPI000591 [Acyrthosiphon pisum]	NA
ACYPI005725-PA	N	1.15782	1.6039	1.38397	1.83966	0.527755	0.592457	conserved oligomeric Golgi complex subunit 5 [Acyrthosiphon pisum] dbj|BAH72813.1| ACYPI005725 [Acyrthosiphon pisum]	NA
ACYPI006853-PA	N	7.21983	5.95573	7.76104	9.48	5.54582	6.94409	COP9 signalosome complex subunit 6 [Acyrthosiphon pisum] dbj|BAH71279.1| ACYPI006853 [Acyrthosiphon pisum]	GO:0005515; protein binding; Molecular Function
ACYPI001319-PA	N	8.12532	10.1827	7.77814	8.55218	7.03069	7.39936	COP9 signalosome complex subunit 7-like [Acyrthosiphon pisum] dbj|BAH72452.1| ACYPI001319 [Acyrthosiphon pisum]	GO:0005515; protein binding; Molecular Function
ACYPI006786-PA	N	5.36747	4.10161	5.73592	5.62378	5.3364	4.73678	COP9 signalosome complex subunit, putative [Pediculus humanus corporis] gb|EEB10074.1| COP9 signalosome complex subunit, putative [Pediculus humanus corporis]	GO:0005515; protein binding; Molecular Function
ACYPI23233-PA	N	3.9848	3.81319	4.16774	4.08212	3.12284	2.00325	Copia protein [Cerapachys biroi]	GO:0003676; nucleic acid binding; Molecular Function GO:0015074; DNA integration; Biological Process
ACYPI41604-PA	N	0	0	0	0	0.149031	0	Copia protein [Cerapachys biroi]	GO:0003676; nucleic acid binding; Molecular Function
ACYPI43364-PA	N	4.08394	3.88945	4.27143	4.32599	3.72307	7.66245	Copia protein [Cerapachys biroi]	GO:0003676; nucleic acid binding; Molecular Function GO:0015074; DNA integration; Biological Process
ACYPI49629-PA	N	2.98958	4.83162	3.75219	3.87928	3.17964	5.23521	Copia protein [Cerapachys biroi]	NA
ACYPI27326-PA	N	5.73002	7.40848	8.39031	6.72717	10.5635	10.4903	copia protein [Trichinella spiralis] gb|EFV48027.1| copia protein [Trichinella spiralis]	NA
ACYPI003841-PA	N	6.2818	5.55636	8.70106	7.71067	6.86174	5.06776	copper transporter-like [Acyrthosiphon pisum] dbj|BAH72810.1| ACYPI003841 [Acyrthosiphon pisum]	GO:0005375; copper ion transmembrane transporter activity; Molecular Function GO:0016021; integral to membrane; Cellular Component GO:0035434; copper ion transmembrane transport; Biological Process
ACYPI004137-PA	N	3.70655	3.20912	2.54755	3.04283	2.92849	4.93128	cornichon-like [Acyrthosiphon pisum] ref|XP_008179871.1| PREDICTED: cornichon-like isoform X1 [Acyrthosiphon pisum] ref|XP_008179872.1| PREDICTED: cornichon-like isoform X1 [Acyrthosiphon pisum] dbj|BAH71976.1| ACYPI004137 [Acyrthosiphon pisum]	NA
ACYPI005027-PA	N	8.49392	9.53297	9.32257	9.62214	7.36097	6.76098	CRAL/TRIO domain-containing protein-like [Acyrthosiphon pisum] dbj|BAH72385.1| ACYPI005027 [Acyrthosiphon pisum]	GO:0005215; transporter activity; Molecular Function GO:0005622; intracellular; Cellular Component GO:0006810; transport; Biological Process
ACYPI29437-PA	N	0.161653	0.195942	0.0845371	0.14983	0	0	Craniofacial development protein, partial [Cerapachys biroi]	GO:0003723; RNA binding; Molecular Function GO:0003964; RNA-directed DNA polymerase activity; Molecular Function GO:0006278; RNA-dependent DNA replication; Biological Process
ACYPI49587-PA	N	0	0	0	0.294467	0.168951	0.379329	Craniofacial development protein, partial [Cerapachys biroi]	NA
ACYPI006108-PA	N	6.94151	8.89018	6.98622	7.64773	8.07932	9.22621	CTD nuclear envelope phosphatase 1 [Acyrthosiphon pisum]	GO:0005515; protein binding; Molecular Function GO:0016791; phosphatase activity; Molecular Function
ACYPI010091-PA	N	0.857112	0.844122	0.672345	0.695119	0.455802	0.575643	CTP synthase [Acyrthosiphon pisum]	GO:0003883; CTP synthase activity; Molecular Function GO:0006221; pyrimidine nucleotide biosynthetic process; Biological Process
ACYPI009411-PA	Y	0.294387	0	0	0.272855	0.156551	0	C-type lectin-like precursor [Acyrthosiphon pisum] dbj|BAH70797.1| ACYPI009411 [Acyrthosiphon pisum]	GO:0030246; carbohydrate binding; Molecular Function
ACYPI001564-PA	Y	12.916	0.24462	1.47754	5.61154	4.07821	0.96383	cuticle protein 7-like precursor [Acyrthosiphon pisum] dbj|BAH71768.1| ACYPI003453 [Acyrthosiphon pisum]	GO:0042302; structural constituent of cuticle; Molecular Function
ACYPI002200-PA	N	7.42651	0	0.293111	1.29874	2.53353	0.669209	cuticle protein 7-like precursor [Acyrthosiphon pisum] dbj|BAH71768.1| ACYPI003453 [Acyrthosiphon pisum]	GO:0042302; structural constituent of cuticle; Molecular Function
ACYPI006045-PA	Y	11.3252	0	0.877418	4.27651	3.12284	0.500813	cuticle protein 7-like precursor [Acyrthosiphon pisum] dbj|BAH71768.1| ACYPI003453 [Acyrthosiphon pisum]	GO:0042302; structural constituent of cuticle; Molecular Function
ACYPI009763-PA	Y	13.9177	0	1.41523	5.9124	4.11182	0.69239	cuticle protein 7-like precursor [Acyrthosiphon pisum] dbj|BAH71768.1| ACYPI003453 [Acyrthosiphon pisum]	GO:0042302; structural constituent of cuticle; Molecular Function
ACYPI002011-PA	Y	89.952	17.2156	90.2302	70.6962	95.6707	62.8069	cuticle protein-like precursor [Acyrthosiphon pisum] dbj|BAH71778.1| ACYPI002011 [Acyrthosiphon pisum]	NA
ACYPI000444-PA	Y	0.260879	0	0	0	0.277465	0.311482	cuticle protein-like precursor [Acyrthosiphon pisum] dbj|BAH71851.1| ACYPI000444 [Acyrthosiphon pisum]	GO:0042302; structural constituent of cuticle; Molecular Function
ACYPI007152-PA	Y	0.260879	0	0.272856	0.241798	0.277465	0.311482	cuticle protein-like precursor [Acyrthosiphon pisum] dbj|BAH71851.1| ACYPI000444 [Acyrthosiphon pisum]	GO:0042302; structural constituent of cuticle; Molecular Function
ACYPI004074-PA	Y	15.8658	0.432162	0.559354	7.10483	6.25683	1.06423	cuticular protein 1 precursor [Acyrthosiphon pisum]	GO:0042302; structural constituent of cuticle; Molecular Function
ACYPI005387-PA	Y	0.455151	0	0.238023	0.21093	0	0	cuticular protein 10 precursor [Acyrthosiphon pisum] dbj|BAH71016.1| ACYPI005387 [Acyrthosiphon pisum]	GO:0042302; structural constituent of cuticle; Molecular Function
ACYPI007329-PA	Y	0	0	0.289321	0	0	0	cuticular protein 11 precursor [Acyrthosiphon pisum] dbj|BAH71442.1| ACYPI007329 [Acyrthosiphon pisum] dbj|BAH71909.1| ACYPI007329 [Acyrthosiphon pisum]	GO:0042302; structural constituent of cuticle; Molecular Function
ACYPI007927-PA	Y	0.235942	0	0.246774	0	0	0	cuticular protein 14 precursor [Acyrthosiphon pisum] dbj|BAH72198.1| ACYPI007927 [Acyrthosiphon pisum]	GO:0042302; structural constituent of cuticle; Molecular Function
ACYPI009803-PA	Y	0.239464	0.580515	0	0.221949	0.254688	0	cuticular protein 15 precursor [Acyrthosiphon pisum] dbj|BAH71769.1| ACYPI009803 [Acyrthosiphon pisum]	GO:0042302; structural constituent of cuticle; Molecular Function
ACYPI001599-PA	Y	6.2701	0.223532	0.578642	2.73482	2.15753	0.660556	cuticular protein 16 precursor [Acyrthosiphon pisum] ref|NP_001165740.1| cuticular protein 40 [Acyrthosiphon pisum] dbj|BAH71050.1| ACYPI001599 [Acyrthosiphon pisum] dbj|BAH71656.1| ACYPI009941 [Acyrthosiphon pisum]	GO:0042302; structural constituent of cuticle; Molecular Function
ACYPI009941-PA	Y	5.90127	0.223532	0.385761	2.56389	1.96139	0.660556	cuticular protein 16 precursor [Acyrthosiphon pisum] ref|NP_001165740.1| cuticular protein 40 [Acyrthosiphon pisum] dbj|BAH71050.1| ACYPI001599 [Acyrthosiphon pisum] dbj|BAH71656.1| ACYPI009941 [Acyrthosiphon pisum]	GO:0042302; structural constituent of cuticle; Molecular Function
ACYPI000983-PA	Y	0.430713	0	0.225243	0	0.458096	0	cuticular protein 18 precursor [Acyrthosiphon pisum]	GO:0042302; structural constituent of cuticle; Molecular Function
ACYPI002889-PA	Y	0.844425	0	0.220798	0	0.449055	0.504108	cuticular protein 19 precursor [Acyrthosiphon pisum]	GO:0042302; structural constituent of cuticle; Molecular Function
ACYPI006712-PA	Y	0.534802	0.907539	0.223742	0.793098	0.227521	0.383122	cuticular protein 20 precursor [Acyrthosiphon pisum] dbj|BAH71174.1| ACYPI006712 [Acyrthosiphon pisum]	GO:0042302; structural constituent of cuticle; Molecular Function
ACYPI000291-PA	Y	1.16492	0.0855765	0.184605	0.523497	0.825984	0.421477	cuticular protein 21 [Acyrthosiphon pisum]	GO:0042302; structural constituent of cuticle; Molecular Function
ACYPI004810-PA	Y	1.00669	0	0.658064	0.233264	0.803015	0.300488	cuticular protein 22 precursor [Acyrthosiphon pisum] dbj|BAH72481.1| ACYPI004810 [Acyrthosiphon pisum]	GO:0042302; structural constituent of cuticle; Molecular Function
ACYPI008570-PA	Y	1.55651	0.145129	0.250457	0.221949	2.80156	0.71478	cuticular protein 23 precursor [Acyrthosiphon pisum] dbj|BAH70736.1| ACYPI008570 [Acyrthosiphon pisum]	GO:0042302; structural constituent of cuticle; Molecular Function
ACYPI008534-PA	Y	1.78267	0	0.414336	1.10152	0.84267	0	cuticular protein 31 precursor [Acyrthosiphon pisum] dbj|BAH71853.1| ACYPI008534 [Acyrthosiphon pisum]	GO:0042302; structural constituent of cuticle; Molecular Function
ACYPI004893-PA	Y	5.58055	0.966324	1.04227	3.14037	2.33174	1.42778	cuticular protein 34 precursor [Acyrthosiphon pisum] dbj|BAH71177.1| ACYPI004893 [Acyrthosiphon pisum]	NA
ACYPI009804-PA	Y	5.77985	0.483162	1.04227	2.58619	1.27186	0.713892	cuticular protein 36 [Acyrthosiphon pisum]	GO:0042302; structural constituent of cuticle; Molecular Function
ACYPI004114-PA	Y	4.44595	0.234304	0.404352	2.68745	1.02796	0.69239	cuticular protein 37 precursor [Acyrthosiphon pisum]	GO:0042302; structural constituent of cuticle; Molecular Function
ACYPI002964-PA	Y	6.1708	0.997296	1.07568	3.43167	2.62524	1.96473	cuticular protein 38 [Acyrthosiphon pisum]	GO:0042302; structural constituent of cuticle; Molecular Function
ACYPI006046-PA	Y	4.98263	0.241581	1.04227	1.66255	0.635928	0.713892	cuticular protein 38 [Acyrthosiphon pisum]	GO:0042302; structural constituent of cuticle; Molecular Function
ACYPI006791-PA	Y	4.85544	0.255885	0.883191	2.34799	1.12264	0.504108	cuticular protein 38 [Acyrthosiphon pisum]	GO:0042302; structural constituent of cuticle; Molecular Function
ACYPI007928-PA	Y	6.97568	0.483162	0.83382	2.77092	1.27186	1.18982	cuticular protein 38 [Acyrthosiphon pisum]	GO:0042302; structural constituent of cuticle; Molecular Function
ACYPI004943-PA	Y	0.388947	0.707173	0	1.442	0.827349	0	cuticular protein 41 precursor [Acyrthosiphon pisum] dbj|BAH71043.1| ACYPI004943 [Acyrthosiphon pisum]	GO:0042302; structural constituent of cuticle; Molecular Function
ACYPI002243-PA	Y	8.59504	0.347273	1.04879	0.929412	2.59008	0.684147	cuticular protein 43 precursor [Acyrthosiphon pisum] dbj|BAH71725.1| ACYPI002243 [Acyrthosiphon pisum]	GO:0042302; structural constituent of cuticle; Molecular Function
ACYPI001644-PA	Y	9.37735	0.532802	1.53248	1.22224	2.64922	0.874708	cuticular protein 44 precursor [Acyrthosiphon pisum]	GO:0042302; structural constituent of cuticle; Molecular Function
ACYPI003527-PA	Y	9.08431	0.532802	1.37923	1.35804	2.64922	0.699767	cuticular protein 45 precursor [Acyrthosiphon pisum] dbj|BAH71240.1| ACYPI003527 [Acyrthosiphon pisum]	GO:0042302; structural constituent of cuticle; Molecular Function
ACYPI005071-PA	Y	0.429273	0	0	0.0994688	0.114141	0	cuticular protein 48 [Acyrthosiphon pisum]	GO:0042302; structural constituent of cuticle; Molecular Function
ACYPI006099-PA	Y	0.305601	0	0	0.0944164	0.108343	0	cuticular protein 48 [Acyrthosiphon pisum]	GO:0042302; structural constituent of cuticle; Molecular Function
ACYPI004113-PA	Y	1.60441	0	0	0.371765	0	0.239451	cuticular protein 5 precursor [Acyrthosiphon pisum] dbj|BAH70614.1| ACYPI004113 [Acyrthosiphon pisum]	GO:0042302; structural constituent of cuticle; Molecular Function
ACYPI003229-PA	Y	0	0	0.25234	0	0	0	cuticular protein 52 precursor [Acyrthosiphon pisum]	GO:0042302; structural constituent of cuticle; Molecular Function
ACYPI003698-PA	Y	0.661611	0	0.345992	0.30661	0.351837	0	cuticular protein 53 precursor [Acyrthosiphon pisum]	GO:0042302; structural constituent of cuticle; Molecular Function
ACYPI001084-PA	Y	0	0	0	0	0	0.514258	cuticular protein 54 precursor [Acyrthosiphon pisum] dbj|BAH72842.1| ACYPI001084 [Acyrthosiphon pisum]	GO:0042302; structural constituent of cuticle; Molecular Function
ACYPI000372-PA	Y	0	0	0	0	0	0.576124	cuticular protein 57 precursor [Acyrthosiphon pisum] dbj|BAH72670.1| ACYPI000372 [Acyrthosiphon pisum]	GO:0042302; structural constituent of cuticle; Molecular Function
ACYPI003073-PA	Y	0.185481	0	0.387991	0.343829	0.197273	0.221458	cuticular protein 58 precursor [Acyrthosiphon pisum] ref|XP_008182861.1| PREDICTED: cuticle protein 19-like [Acyrthosiphon pisum] dbj|BAH72607.1| ACYPI003073 [Acyrthosiphon pisum]	GO:0042302; structural constituent of cuticle; Molecular Function
ACYPI001908-PA	Y	0.170682	0	0.178517	0	0.181533	0	cuticular protein 60 precursor [Acyrthosiphon pisum] dbj|BAH70655.1| ACYPI001908 [Acyrthosiphon pisum]	GO:0042302; structural constituent of cuticle; Molecular Function
ACYPI000889-PA	Y	0	0.896187	0	0.68528	0.157273	0	cuticular protein 62 precursor [Acyrthosiphon pisum] dbj|BAH72140.1| ACYPI000889 [Acyrthosiphon pisum]	GO:0042302; structural constituent of cuticle; Molecular Function
ACYPI001095-PA	Y	0.161247	0.19545	0	0	0	0.192524	cuticular protein 68 precursor [Acyrthosiphon pisum] dbj|BAH71135.1| ACYPI001095 [Acyrthosiphon pisum]	GO:0042302; structural constituent of cuticle; Molecular Function
ACYPI007888-PA	Y	14.9082	0.1721	1.03951	3.02676	4.22827	0.847616	cuticular protein 7 [Acyrthosiphon pisum]	GO:0042302; structural constituent of cuticle; Molecular Function
ACYPI002106-PA	Y	0.955817	0.165509	0.285628	0.126558	0.290452	0.326062	cuticular protein 72 precursor [Acyrthosiphon pisum]	GO:0042302; structural constituent of cuticle; Molecular Function
ACYPI006175-PA	Y	0	0	0	0.133368	0	0.171804	cuticular protein 76 precursor [Acyrthosiphon pisum] dbj|BAH72706.1| ACYPI006175 [Acyrthosiphon pisum]	GO:0042302; structural constituent of cuticle; Molecular Function
ACYPI003453-PA	Y	13.5214	0.24462	1.47754	5.79859	4.29285	0.96383	cuticular protein 9 precursor [Acyrthosiphon pisum] dbj|BAH71758.1| ACYPI003453 [Acyrthosiphon pisum]	GO:0042302; structural constituent of cuticle; Molecular Function
ACYPI007911-PA	Y	0.391319	0.316216	0.409283	0.483596	0.277465	0.778704	cuticular protein analogous to peritrophins 3-A1 precursor [Acyrthosiphon pisum]	GO:0005576; extracellular region; Cellular Component GO:0006030; chitin metabolic process; Biological Process GO:0008061; chitin binding; Molecular Function
ACYPI006031-PA	Y	1.41755	0	0.404352	1.19442	1.23355	2.00024	cuticular protein analogous to peritrophins 3-A2 precursor [Acyrthosiphon pisum] ref|XP_008186670.1| PREDICTED: cuticular protein analogous to peritrophins 3-A2 isoform X1 [Acyrthosiphon pisum]	GO:0005576; extracellular region; Cellular Component GO:0006030; chitin metabolic process; Biological Process GO:0008061; chitin binding; Molecular Function
ACYPI004093-PA	Y	0.855684	0.259297	0.559354	0.198274	0.455042	0.255415	cuticular protein analogous to peritrophins 3-B precursor [Acyrthosiphon pisum]	GO:0005576; extracellular region; Cellular Component GO:0006030; chitin metabolic process; Biological Process GO:0008061; chitin binding; Molecular Function
ACYPI007860-PA	Y	1.1535	0.254213	1.20645	0.485967	0.33459	0.626017	cuticular protein analogous to peritrophins 3-C precursor [Acyrthosiphon pisum]	GO:0005576; extracellular region; Cellular Component GO:0006030; chitin metabolic process; Biological Process GO:0008061; chitin binding; Molecular Function
ACYPI009786-PA	Y	0.560491	0.169845	0.146556	0	0.596125	0	cuticular protein analogous to peritrophins 3-D1 precursor [Acyrthosiphon pisum] dbj|BAH70919.1| ACYPI009786 [Acyrthosiphon pisum]	GO:0005576; extracellular region; Cellular Component GO:0006030; chitin metabolic process; Biological Process GO:0008061; chitin binding; Molecular Function
ACYPI001579-PA	Y	0.623071	0.283213	1.05897	0.505311	0.579847	0.650936	cuticular protein analogous to peritrophins 3-D2 precursor [Acyrthosiphon pisum]	GO:0005576; extracellular region; Cellular Component GO:0006030; chitin metabolic process; Biological Process GO:0008061; chitin binding; Molecular Function
ACYPI002333-PA	Y	0.673178	0	0.117347	0.20798	0	0.133959	cuticular protein CPG12-like precursor [Acyrthosiphon pisum] dbj|BAH71974.1| ACYPI002333 [Acyrthosiphon pisum]	NA
ACYPI26371-PA	N	1.48862	0.200487	0.345992	1.22644	0.527755	0	cuticular protein precursor [Acyrthosiphon pisum] dbj|BAH70620.1| ACYPI26371 [Acyrthosiphon pisum]	GO:0042302; structural constituent of cuticle; Molecular Function
ACYPI009812-PA	Y	4.55444	1.50559	2.16524	2.11066	7.26599	2.71893	cuticular protein-like precursor [Acyrthosiphon pisum] dbj|BAH71448.1| ACYPI009812 [Acyrthosiphon pisum]	GO:0042302; structural constituent of cuticle; Molecular Function
ACYPI002788-PA	Y	0	0	0.159058	0.140953	0.161745	0	cuticular protein-like precursor [Acyrthosiphon pisum] dbj|BAH72285.1| ACYPI002788 [Acyrthosiphon pisum]	NA
ACYPI003003-PA	Y	0	0.321442	0	0.49159	0	0	cuticular protein-like precursor [Acyrthosiphon pisum] dbj|BAH72369.1| ACYPI003003 [Acyrthosiphon pisum]	GO:0042302; structural constituent of cuticle; Molecular Function
ACYPI006905-PA	Y	0.240361	0	0.125698	0	0	0.143491	cyclase-like precursor [Acyrthosiphon pisum] dbj|BAH71109.1| ACYPI006905 [Acyrthosiphon pisum]	NA
ACYPI004686-PA	N	0.0988849	0.11986	0	0.0458261	0.0525857	0.0590327	cycle [Acyrthosiphon pisum] emb|CAX37106.1| cycle [Acyrthosiphon pisum]	GO:0003700; sequence-specific DNA binding transcription factor activity; Molecular Function GO:0004871; signal transducer activity; Molecular Function GO:0005515; protein binding; Molecular Function GO:0005634; nucleus; Cellular Component GO:0005667; tran
ACYPI001314-PA	N	8.62069	9.86876	7.26325	12.4291	4.45703	7.29076	cyclin C-like [Acyrthosiphon pisum] dbj|BAH71657.1| ACYPI001314 [Acyrthosiphon pisum]	GO:0000079; regulation of cyclin-dependent protein kinase activity; Biological Process GO:0006355; regulation of transcription, DNA-dependent; Biological Process GO:0016591; DNA-directed RNA polymerase II, holoenzyme; Cellular Component GO:0019901; protei
ACYPI008338-PA	N	1.34636	1.08796	1.9949	1.55985	1.78994	2.41126	cyclin D2-like [Acyrthosiphon pisum] dbj|BAH72367.1| ACYPI008338 [Acyrthosiphon pisum]	GO:0000079; regulation of cyclin-dependent protein kinase activity; Biological Process GO:0005634; nucleus; Cellular Component GO:0019901; protein kinase binding; Molecular Function GO:0051726; regulation of cell cycle; Biological Process
ACYPI004637-PA	N	1.66692	1.01025	2.1793	1.2875	1.77289	1.16098	cyclin H [Acyrthosiphon pisum] dbj|BAH72244.1| ACYPI004637 [Acyrthosiphon pisum]	GO:0000079; regulation of cyclin-dependent protein kinase activity; Biological Process GO:0005634; nucleus; Cellular Component GO:0005675; holo TFIIH complex; Cellular Component GO:0006355; regulation of transcription, DNA-dependent; Biological Process GO
ACYPI003198-PA	N	1.55015	0.939482	1.62132	2.01148	1.31896	1.1105	cyclin-dependent kinase 2-interacting protein [Acyrthosiphon pisum] dbj|BAH71127.1| ACYPI003198 [Acyrthosiphon pisum]	NA
ACYPI000391-PA	N	15.6527	19.6505	17.1899	24.767	19.9774	16.1525	cyclin-related protein FAM58A [Acyrthosiphon pisum] dbj|BAH70993.1| ACYPI000391 [Acyrthosiphon pisum]	GO:0000079; regulation of cyclin-dependent protein kinase activity; Biological Process GO:0006355; regulation of transcription, DNA-dependent; Biological Process GO:0019901; protein kinase binding; Molecular Function
ACYPI000589-PA	N	1.18845	1.20045	1.45018	2.75381	1.47467	1.18248	cyclophilin-10-like [Acyrthosiphon pisum] dbj|BAH72320.1| ACYPI000589 [Acyrthosiphon pisum]	GO:0003755; peptidyl-prolyl cis-trans isomerase activity; Molecular Function GO:0006457; protein folding; Biological Process
ACYPI007341-PA	N	0.317704	0.385094	0.775342	0	0.563171	0.758658	cysteine dioxygenase-like [Acyrthosiphon pisum] ref|XP_008178458.1| PREDICTED: cysteine dioxygenase-like isoform X1 [Acyrthosiphon pisum] dbj|BAH70583.1| ACYPI007341 [Acyrthosiphon pisum]	GO:0005506; iron ion binding; Molecular Function GO:0017172; cysteine dioxygenase activity; Molecular Function GO:0046439; L-cysteine metabolic process; Biological Process GO:0055114; oxidation-reduction process; Biological Process
ACYPI000032-PA	N	21.1544	21.32	21.1312	22.4711	17.6961	15.3249	cytochrome B5-like protein [Acyrthosiphon pisum] gb|ABD76376.1| cytochrome B5-like protein [Acyrthosiphon pisum]	GO:0020037; heme binding; Molecular Function
ACYPI005130-PA	N	17.2957	18.4818	18.3278	18.14	14.5226	12.7707	cytochrome B5-like protein [Acyrthosiphon pisum] gb|ABD76376.1| cytochrome B5-like protein [Acyrthosiphon pisum]	GO:0020037; heme binding; Molecular Function
ACYPI20503-PA	N	34.6759	42.6585	33.0199	40.7742	36.8804	38.9302	cytochrome b-c1 complex subunit 10 [Acyrthosiphon pisum]	GO:0008121; ubiquinol-cytochrome-c reductase activity; Molecular Function GO:0009055; electron carrier activity; Molecular Function
ACYPI009612-PA	N	5.73002	8.75127	9.3492	7.75395	6.70374	6.02049	cytochrome c heme lyase [Acyrthosiphon pisum]	GO:0004408; holocytochrome-c synthase activity; Molecular Function GO:0005739; mitochondrion; Cellular Component
ACYPI000138-PA	N	58.1496	61.5995	59.4562	68.0876	62.7126	57.5656	cytochrome c oxidase polypeptide IV-like [Acyrthosiphon pisum] dbj|BAH71100.1| ACYPI000138 [Acyrthosiphon pisum]	NA
ACYPI010196-PA	N	87.5583	80.8042	83.5129	84.843	69.5791	79.2974	cytochrome c oxidase subunit 5B, mitochondrial [Acyrthosiphon pisum] dbj|BAH71033.1| ACYPI010196 [Acyrthosiphon pisum]	GO:0004129; cytochrome-c oxidase activity; Molecular Function GO:0005740; mitochondrial envelope; Cellular Component
ACYPI23643-PA	N	44.0334	52.2379	49.7294	56.226	49.8221	40.2698	cytochrome c oxidase subunit 6A2, mitochondrial-like [Acyrthosiphon pisum] dbj|BAH71432.1| ACYPI23643 [Acyrthosiphon pisum]	GO:0004129; cytochrome-c oxidase activity; Molecular Function GO:0005743; mitochondrial inner membrane; Cellular Component GO:0005751; mitochondrial respiratory chain complex IV; Cellular Component
ACYPI007006-PA	N	40.006	34.601	35.0868	39.9768	32.7985	29.8537	cytochrome c oxidase subunit Va-like [Acyrthosiphon pisum] dbj|BAH70757.1| ACYPI007006 [Acyrthosiphon pisum]	GO:0004129; cytochrome-c oxidase activity; Molecular Function GO:0005743; mitochondrial inner membrane; Cellular Component
ACYPI008382-PA	N	28.1185	23.3902	23.4121	27.2883	24.5113	26.0681	cytochrome c1-like [Acyrthosiphon pisum] dbj|BAH71824.1| ACYPI008382 [Acyrthosiphon pisum]	GO:0005506; iron ion binding; Molecular Function GO:0009055; electron carrier activity; Molecular Function GO:0020037; heme binding; Molecular Function
ACYPI000104-PA	N	22.5847	22.7675	21.2827	27.3577	20.0964	21.4922	cytochrome c1-like [Acyrthosiphon pisum] dbj|BAH72927.1| ACYPI000104 [Acyrthosiphon pisum]	GO:0005506; iron ion binding; Molecular Function GO:0009055; electron carrier activity; Molecular Function GO:0020037; heme binding; Molecular Function
ACYPI000041-PA	N	189.167	202.622	174.518	247.56	167.39	153.979	cytochrome c-like protein [Acyrthosiphon pisum] gb|ABD76366.1| cytochrome c-like protein [Acyrthosiphon pisum] dbj|BAH71507.1| ACYPI000041 [Acyrthosiphon pisum]	GO:0005506; iron ion binding; Molecular Function GO:0009055; electron carrier activity; Molecular Function GO:0020037; heme binding; Molecular Function
ACYPI47651-PA	N	0	0	0	0.100477	0	0	Cytochrome P450 9e2 [Harpegnathos saltator]	GO:0005506; iron ion binding; Molecular Function GO:0009055; electron carrier activity; Molecular Function GO:0016705; oxidoreductase activity, acting on paired donors, with incorporation or reduction of molecular oxygen; Molecular Function GO:0020037; he
ACYPI000639-PA	N	0.26666	1.50838	2.60309	0.74147	0.472689	0.318384	cytochrome P450 protein [Acyrthosiphon pisum]	GO:0005506; iron ion binding; Molecular Function GO:0009055; electron carrier activity; Molecular Function GO:0016705; oxidoreductase activity, acting on paired donors, with incorporation or reduction of molecular oxygen; Molecular Function GO:0020037; he
ACYPI006714-PA	N	3.36253	2.56192	2.61255	2.31518	2.0436	2.63827	cytoplasmic tRNA 2-thiolation protein 1 [Acyrthosiphon pisum] dbj|BAH71252.1| ACYPI006714 [Acyrthosiphon pisum]	GO:0000049; tRNA binding; Molecular Function GO:0005524; ATP binding; Molecular Function GO:0005737; cytoplasm; Cellular Component GO:0008033; tRNA processing; Biological Process GO:0034227; tRNA thio-modification; Biological Process
ACYPI001484-PA	N	1.9977	2.11877	2.22	2.66166	2.12471	2.83242	cytosolic Fe-S cluster assembly factor NUBP2-like [Acyrthosiphon pisum] dbj|BAH71726.1| ACYPI001484 [Acyrthosiphon pisum]	NA
ACYPI006664-PA	N	1.0505	0.115758	1.09873	0.619608	1.62515	0.228049	D-3-phosphoglycerate dehydrogenase [Acyrthosiphon pisum] dbj|BAH70594.1| ACYPI006664 [Acyrthosiphon pisum]	GO:0004617; phosphoglycerate dehydrogenase activity; Molecular Function GO:0006564; L-serine biosynthetic process; Biological Process GO:0008152; metabolic process; Biological Process GO:0016616; oxidoreductase activity, acting on the CH-OH group of donor
ACYPI29249-PA	N	8.92887	7.94801	7.58776	8.01718	8.45784	6.82957	dead end [Acyrthosiphon pisum] dbj|BAH71869.1| ACYPI29249 [Acyrthosiphon pisum]	GO:0005525; GTP binding; Molecular Function GO:0005622; intracellular; Cellular Component GO:0007264; small GTPase mediated signal transduction; Biological Process
ACYPI007535-PA	N	59.093	67.0064	65.461	65.9606	60.1466	50.8301	death-associated protein [Acyrthosiphon pisum] ref|XP_008190189.1| PREDICTED: death-associated protein isoform X1 [Acyrthosiphon pisum] ref|XP_008190190.1| PREDICTED: death-associated protein isoform X1 [Acyrthosiphon pisum] dbj|BAH70656.1| ACYPI007535 [Acyrthosiphon pisum] dbj|BAH70657.1| ACYPI007535 [Acyrthosiphon pisum] dbj|BAH70658.1| ACYPI007535 [Acyrthosiphon pisum] dbj|BAH70659.1| ACYPI007…	NA
ACYPI003077-PA	N	10.0275	15.3958	9.4391	14.7673	8.65054	10.5093	dehydrodolichyl diphosphate synthase-like [Acyrthosiphon pisum] dbj|BAH71580.1| ACYPI003077 [Acyrthosiphon pisum]	GO:0016765; transferase activity, transferring alkyl or aryl (other than methyl) groups; Molecular Function
ACYPI001909-PA	N	0.49672	0.36125	1.14295	0.368312	0.31698	0.474455	dehydrogenase-like [Acyrthosiphon pisum] ref|XP_008178126.1| PREDICTED: dehydrogenase-like isoform X1 [Acyrthosiphon pisum] dbj|BAH70840.1| ACYPI001909 [Acyrthosiphon pisum]	GO:0008152; metabolic process; Biological Process GO:0016491; oxidoreductase activity; Molecular Function
ACYPI004377-PA	N	0	0	0	0	0.0980694	0	delta-9 desaturase-like [Acyrthosiphon pisum] ref|XP_008184085.1| PREDICTED: delta-9 desaturase-like isoform X1 [Acyrthosiphon pisum]	GO:0006629; lipid metabolic process; Biological Process GO:0016717; oxidoreductase activity, acting on paired donors, with oxidation of a pair of donors resulting in the reduction of molecular oxygen to two molecules of water; Molecular Function GO:005511
ACYPI003770-PA	N	18.5194	13.7798	14.5752	15.6354	16.9666	14.2303	density-regulated protein [Acyrthosiphon pisum] ref|XP_008180569.1| PREDICTED: density-regulated protein isoform X1 [Acyrthosiphon pisum] dbj|BAH71104.1| ACYPI003770 [Acyrthosiphon pisum]	GO:0003743; translation initiation factor activity; Molecular Function GO:0006413; translational initiation; Biological Process
ACYPI002711-PA	N	5.6689	5.70453	4.47483	8.62494	4.8917	4.59747	deoxyhypusine hydroxylase [Acyrthosiphon pisum] dbj|BAH71894.1| ACYPI002711 [Acyrthosiphon pisum]	GO:0005488; binding; Molecular Function
ACYPI006880-PA	N	5.60576	5.62331	4.04352	4.83742	4.52301	6.00071	deoxynucleotidyltransferase terminal-interacting protein 2 [Acyrthosiphon pisum] dbj|BAH71945.1| ACYPI006880 [Acyrthosiphon pisum]	NA
ACYPI009138-PA	N	1.27179	1.30439	2.25106	1.90416	1.56074	1.05125	deoxyribose-phosphate aldolase-like [Acyrthosiphon pisum] ref|XP_008182896.1| PREDICTED: deoxyribose-phosphate aldolase-like isoform X1 [Acyrthosiphon pisum] ref|XP_008182897.1| PREDICTED: deoxyribose-phosphate aldolase-like isoform X1 [Acyrthosiphon pisum] dbj|BAH71498.1| ACYPI009138 [Acyrthosiphon pisum]	GO:0004139; deoxyribose-phosphate aldolase activity; Molecular Function GO:0005737; cytoplasm; Cellular Component GO:0009264; deoxyribonucleotide catabolic process; Biological Process GO:0016829; lyase activity; Molecular Function
ACYPI009685-PA	N	0.324123	0.392874	1.01701	2.40333	1.03419	1.16098	deoxyribose-phosphate aldolase-like [Acyrthosiphon pisum] ref|XP_008182896.1| PREDICTED: deoxyribose-phosphate aldolase-like isoform X1 [Acyrthosiphon pisum] ref|XP_008182897.1| PREDICTED: deoxyribose-phosphate aldolase-like isoform X1 [Acyrthosiphon pisum] dbj|BAH71498.1| ACYPI009138 [Acyrthosiphon pisum]	GO:0004139; deoxyribose-phosphate aldolase activity; Molecular Function GO:0005737; cytoplasm; Cellular Component GO:0009264; deoxyribonucleotide catabolic process; Biological Process
ACYPI002199-PA	N	2.67401	2.24392	1.72109	1.71584	1.31262	1.71914	deoxyuridine 5'-triphosphate nucleotidohydrolase, mitochondrial-like [Acyrthosiphon pisum] dbj|BAH71229.1| ACYPI002199 [Acyrthosiphon pisum]	GO:0004170; dUTP diphosphatase activity; Molecular Function GO:0016787; hydrolase activity; Molecular Function GO:0046080; dUTP metabolic process; Biological Process
ACYPI001706-PA	N	35.8994	49.7731	34.0756	54.0127	37.2664	31.5599	derlin-1 [Acyrthosiphon pisum] dbj|BAH72243.1| ACYPI001706 [Acyrthosiphon pisum]	NA
ACYPI000677-PB	N	0.601653	0.729273	0.419516	1.11529	0	0.478903	deterin isoform 1 [Acyrthosiphon pisum]	GO:0005622; intracellular; Cellular Component
ACYPI000491-PA	Y	7.1307	8.77034	5.48386	12.3436	7.36097	5.88456	DHFR-coamplified protein-like precursor [Acyrthosiphon pisum] dbj|BAH70588.1| ACYPI000491 [Acyrthosiphon pisum]	NA
ACYPI000057-PA	N	3.32864	6.13275	4.59552	2.34474	3.39865	2.22561	diacetyl/L-xylulose reductase [Acyrthosiphon pisum] gb|ABD76378.1| putative diacetyl/L-xylulose reductase [Acyrthosiphon pisum] dbj|BAH71076.1| ACYPI000057 [Acyrthosiphon pisum]	GO:0008152; metabolic process; Biological Process GO:0016491; oxidoreductase activity; Molecular Function
ACYPI000410-PA	N	1.13922	0.345218	1.29082	0.615941	0.807767	0.793449	diacylglycerol o-acyltransferase-like [Acyrthosiphon pisum] dbj|BAH72365.1| ACYPI000410 [Acyrthosiphon pisum]	GO:0016747; transferase activity, transferring acyl groups other than amino-acyl groups; Molecular Function
ACYPI002804-PA	N	1.73449	2.31265	2.90259	1.92916	2.02924	2.07093	dihydrofolate reductase [Acyrthosiphon pisum] dbj|BAH72010.1| ACYPI002804 [Acyrthosiphon pisum]	GO:0004146; dihydrofolate reductase activity; Molecular Function GO:0006545; glycine biosynthetic process; Biological Process GO:0009165; nucleotide biosynthetic process; Biological Process GO:0050661; NADP binding; Molecular Function GO:0055114; oxidatio
ACYPI004067-PA	N	0.190434	0.346242	0.298765	0	0.303811	0.113686	dimeric dihydrodiol dehydrogenase-like [Acyrthosiphon pisum] ref|XP_008179667.1| PREDICTED: dimeric dihydrodiol dehydrogenase-like isoform X1 [Acyrthosiphon pisum]	GO:0008152; metabolic process; Biological Process GO:0016491; oxidoreductase activity; Molecular Function GO:0055114; oxidation-reduction process; Biological Process
ACYPI005364-PA	N	2.32217	1.7912	1.43518	0.782662	1.34716	0.630135	dimethyladenosine transferase-like [Acyrthosiphon pisum] dbj|BAH71955.1| ACYPI005364 [Acyrthosiphon pisum]	GO:0000154; rRNA modification; Biological Process GO:0000179; rRNA (adenine-N6,N6-)-dimethyltransferase activity; Molecular Function GO:0006364; rRNA processing; Biological Process GO:0008649; rRNA methyltransferase activity; Molecular Function GO:0016433
ACYPI000229-PA	N	3.3166	4.02011	3.38214	3.76568	2.91015	3.76192	diphosphomevalonate decarboxylase [Acyrthosiphon pisum]	GO:0004163; diphosphomevalonate decarboxylase activity; Molecular Function GO:0005524; ATP binding; Molecular Function GO:0008299; isoprenoid biosynthetic process; Biological Process
ACYPI001521-PA	N	2.3422	1.98731	2.57221	3.25633	1.99288	0.97878	diphthine synthase-like [Acyrthosiphon pisum] dbj|BAH72371.1| ACYPI001521 [Acyrthosiphon pisum]	GO:0004164; diphthine synthase activity; Molecular Function GO:0008152; metabolic process; Biological Process GO:0008168; methyltransferase activity; Molecular Function GO:0017183; peptidyl-diphthamide biosynthetic process from peptidyl-histidine; Biologi
ACYPI004389-PA	N	0.397069	0.210566	0.389342	0.322023	0.369524	0.444457	DNA cytosine-5--methyltransferase 1 [Nilaparvata lugens]	GO:0003677; DNA binding; Molecular Function GO:0003886; DNA (cytosine-5-)-methyltransferase activity; Molecular Function GO:0005634; nucleus; Cellular Component GO:0006306; DNA methylation; Biological Process GO:0008168; methyltransferase activity; Molecu
ACYPI007771-PB	N	59.4225	39.7177	53.8045	37.6092	47.1293	65.07	DNA damage-inducible transcript 4-like protein [Acyrthosiphon pisum] dbj|BAH72677.1| ACYPI007771 [Acyrthosiphon pisum]	GO:0005737; cytoplasm; Cellular Component GO:0009968; negative regulation of signal transduction; Biological Process
ACYPI000283-PA	N	6.82189	7.35015	3.69966	8.89893	6.98686	6.63676	DNA polymerase epsilon subunit 3 [Acyrthosiphon pisum] dbj|BAH71482.1| ACYPI000283 [Acyrthosiphon pisum]	GO:0005622; intracellular; Cellular Component GO:0043565; sequence-specific DNA binding; Molecular Function GO:0046982; protein heterodimerization activity; Molecular Function
ACYPI000110-PA	N	1.55073	2.31343	2.49526	2.10068	1.77619	1.56667	DNA repair protein complementing XP-A cells-like [Acyrthosiphon pisum] dbj|BAH72532.1| ACYPI000110 [Acyrthosiphon pisum]	GO:0000166; nucleotide binding; Molecular Function GO:0003684; damaged DNA binding; Molecular Function GO:0005634; nucleus; Cellular Component GO:0006289; nucleotide-excision repair; Biological Process
ACYPI009708-PA	N	0.928596	0.625314	0.53957	0.573785	0.768158	0.369571	DNA topoisomerase 2-binding protein 1 [Zootermopsis nevadensis]	NA
ACYPI004493-PA	N	10.4961	12.7225	10.3507	13.3418	7.017	12.8901	DNA-directed RNA polymerase I 16 kDa polypeptide-like [Acyrthosiphon pisum] dbj|BAH72334.1| ACYPI004493 [Acyrthosiphon pisum]	GO:0003677; DNA binding; Molecular Function GO:0003899; DNA-directed RNA polymerase activity; Molecular Function GO:0006351; transcription, DNA-dependent; Biological Process
ACYPI001520-PA	N	3.91916	3.56286	3.5867	5.22173	1.56312	2.63214	DNA-directed RNA polymerase II 15.1 kDa polypeptide-like [Acyrthosiphon pisum] ref|XP_003240150.1| PREDICTED: DNA-directed RNA polymerase II subunit RPB9-like [Acyrthosiphon pisum] dbj|BAH71040.1| ACYPI001520 [Acyrthosiphon pisum] dbj|BAH71400.1| ACYPI001520 [Acyrthosiphon pisum]	GO:0003676; nucleic acid binding; Molecular Function GO:0003677; DNA binding; Molecular Function GO:0003899; DNA-directed RNA polymerase activity; Molecular Function GO:0006351; transcription, DNA-dependent; Biological Process GO:0008270; zinc ion binding
ACYPI001769-PA	N	10.0715	8.9429	6.85923	10.6374	7.34876	6.29215	DNA-directed RNA polymerase II polypeptide-like [Acyrthosiphon pisum] dbj|BAH71223.1| ACYPI001769 [Acyrthosiphon pisum]	GO:0003677; DNA binding; Molecular Function GO:0003899; DNA-directed RNA polymerase activity; Molecular Function GO:0006351; transcription, DNA-dependent; Biological Process GO:0046983; protein dimerization activity; Molecular Function
ACYPI008208-PA	N	22.0266	23.073	18.7715	25.7085	20.824	20.4548	DNA-directed RNA polymerase II subunit RPB11-a [Acyrthosiphon pisum] dbj|BAH70515.1| ACYPI008208 [Acyrthosiphon pisum]	GO:0003677; DNA binding; Molecular Function GO:0003899; DNA-directed RNA polymerase activity; Molecular Function GO:0006351; transcription, DNA-dependent; Biological Process
ACYPI003367-PA	N	0.556442	3.82201	1.16397	2.75063	1.97273	1.10729	DNA-directed RNA polymerase II subunit RPB7 [Acyrthosiphon pisum] dbj|BAH72468.1| ACYPI003367 [Acyrthosiphon pisum]	GO:0003723; RNA binding; Molecular Function GO:0003899; DNA-directed RNA polymerase activity; Molecular Function GO:0006351; transcription, DNA-dependent; Biological Process
ACYPI000388-PA	N	4.41022	4.42402	2.38587	3.9467	3.07315	3.99464	DNA-directed RNA polymerases I, II, and III subunit RPABC1-like [Acyrthosiphon pisum] dbj|BAH72818.1| ACYPI000388 [Acyrthosiphon pisum]	GO:0003677; DNA binding; Molecular Function GO:0003899; DNA-directed RNA polymerase activity; Molecular Function GO:0005634; nucleus; Cellular Component GO:0006351; transcription, DNA-dependent; Biological Process
ACYPI009782-PA	N	8.69485	12.5466	8.44444	12.8559	9.90817	6.67374	DNA-directed RNA polymerases I, II, and III subunit RPABC3 [Acyrthosiphon pisum] dbj|BAH71885.1| ACYPI009782 [Acyrthosiphon pisum]	GO:0006351; transcription, DNA-dependent; Biological Process
ACYPI53492-PA	N	0	0	0.0411794	0	0.041875	0.0470089	dnahel 2 [Oryctes rhinoceros nudivirus] gb|ACH96238.1| dnahel 2 [Oryctes rhinoceros nudivirus]	NA
ACYPI006735-PA	N	11.4121	11.5544	15.0253	13.564	9.8529	8.49602	dnaJ homolog subfamily B member 6-like [Acyrthosiphon pisum] dbj|BAH72799.1| ACYPI006735 [Acyrthosiphon pisum]	GO:0006457; protein folding; Biological Process GO:0031072; heat shock protein binding; Molecular Function GO:0051082; unfolded protein binding; Molecular Function
ACYPI000016-PA	N	149.692	155.964	136.244	164.647	135.92	121.591	DnaJ-like [Acyrthosiphon pisum] gb|ABD76373.1| DnaJ-lik protein [Acyrthosiphon pisum]	GO:0006457; protein folding; Biological Process GO:0031072; heat shock protein binding; Molecular Function GO:0051082; unfolded protein binding; Molecular Function
ACYPI004441-PA	N	2.43322	0.368669	2.54493	1.83239	1.94094	1.27102	DnaJ-like protein 60-like [Acyrthosiphon pisum] dbj|BAH72512.1| ACYPI004441 [Acyrthosiphon pisum]	GO:0006457; protein folding; Biological Process GO:0031072; heat shock protein binding; Molecular Function GO:0051082; unfolded protein binding; Molecular Function
ACYPI007002-PA	N	6.65242	7.11485	4.70676	7.25394	5.61866	4.205	dodo-like [Acyrthosiphon pisum] dbj|BAH72856.1| ACYPI007002 [Acyrthosiphon pisum]	GO:0005515; protein binding; Molecular Function GO:0016853; isomerase activity; Molecular Function
ACYPI000256-PA	N	3.43451	3.92514	4.20798	3.27426	3.96596	3.86637	dolichyl-phosphate beta-glucosyltransferase [Acyrthosiphon pisum] dbj|BAH70908.1| ACYPI000256 [Acyrthosiphon pisum]	NA
ACYPI007415-PA	N	0.172982	0.209674	0.633231	0.561154	0.459948	0.619605	dopamine 2-like receptor, isoform F [Drosophila melanogaster]	GO:0007186; G-protein coupled receptor signaling pathway; Biological Process GO:0016021; integral to membrane; Cellular Component
ACYPI39945-PA	N	0.578165	0	0	0.267938	0	0	Down syndrome cell adhesion molecule-like protein [Zootermopsis nevadensis]	GO:0005515; protein binding; Molecular Function
ACYPI003257-PA	N	3.73717	2.34304	3.10003	2.98606	3.01534	2.92342	DTW domain-containing protein 1 [Acyrthosiphon pisum] dbj|BAH72372.1| ACYPI003257 [Acyrthosiphon pisum]	NA
ACYPI006782-PA	N	4.03503	6.28834	6.22993	3.38373	3.88284	4.12946	D-tyrosyl-tRNA(Tyr) deacylase 1 [Acyrthosiphon pisum] dbj|BAH72735.1| ACYPI006782 [Acyrthosiphon pisum]	GO:0005737; cytoplasm; Cellular Component GO:0016788; hydrolase activity, acting on ester bonds; Molecular Function GO:0019478; D-amino acid catabolic process; Biological Process
ACYPI001406-PA	N	2.55135	3.44936	3.18165	4.00187	1.98298	3.04623	dual specificity protein phosphatase 12 [Acyrthosiphon pisum] dbj|BAH71388.1| ACYPI001406 [Acyrthosiphon pisum]	GO:0006470; protein dephosphorylation; Biological Process GO:0008138; protein tyrosine/serine/threonine phosphatase activity; Molecular Function GO:0016311; dephosphorylation; Biological Process GO:0016791; phosphatase activity; Molecular Function
ACYPI004647-PA	N	0.336001	0.203636	0.52714	0.311426	0.714726	0.200588	dual specificity protein phosphatase 18 [Acyrthosiphon pisum] dbj|BAH72306.1| ACYPI004647 [Acyrthosiphon pisum]	GO:0006470; protein dephosphorylation; Biological Process GO:0008138; protein tyrosine/serine/threonine phosphatase activity; Molecular Function GO:0016311; dephosphorylation; Biological Process GO:0016791; phosphatase activity; Molecular Function
ACYPI008236-PA	N	2.0702	2.03883	2.16524	2.03871	3.30272	3.24418	dysbindin protein homolog [Acyrthosiphon pisum] dbj|BAH72026.1| ACYPI008236 [Acyrthosiphon pisum]	GO:0005737; cytoplasm; Cellular Component
ACYPI001669-PA	N	0.677918	2.876	1.65443	1.36139	1.44203	2.56314	easily shocked [Acyrthosiphon pisum]	GO:0016301; kinase activity; Molecular Function GO:0016772; transferase activity, transferring phosphorus-containing groups; Molecular Function GO:0046474; glycerophospholipid biosynthetic process; Biological Process
ACYPI002077-PA	N	0.19686	0.238617	0.205897	0	0	0	ecdysis triggering hormone preproprotein [Acyrthosiphon pisum]	NA
ACYPI000078-PA	N	28.6191	28.9081	24.9442	26.9278	25.5961	25.3689	effete, isoform A [Drosophila melanogaster] ref|NP_001119686.1| effete [Acyrthosiphon pisum] ref|NP_001262578.1| effete, isoform B [Drosophila melanogaster] ref|NP_001262579.1| effete, isoform C [Drosophila melanogaster] ref|XP_310998.2| AGAP000145-PA [Anopheles gambiae str. PEST] ref|XP_970430.1| PREDICTED: ubiquitin-conjugating enzyme E2-17 kDa [Tribolium castaneum] ref|XP_001605481.1| PREDICTE…	GO:0016881; acid-amino acid ligase activity; Molecular Function
ACYPI009116-PA	Y	1.21546	1.17862	0	1.35187	1.55128	0	ejaculatory bulb-specific protein 3-like precursor [Acyrthosiphon pisum] dbj|BAH72663.1| ACYPI009116 [Acyrthosiphon pisum]	NA
ACYPI004419-PA	N	3.20881	4.04503	2.95339	2.97412	4.09538	2.45198	ELL complex EAP30 subunit-like [Acyrthosiphon pisum] dbj|BAH72744.1| ACYPI004419 [Acyrthosiphon pisum]	NA
ACYPI002571-PA	N	4.74259	5.25932	4.01046	4.48923	4.40017	4.45771	ELMO domain-containing protein 1 [Zootermopsis nevadensis]	GO:0005856; cytoskeleton; Cellular Component GO:0006909; phagocytosis; Biological Process
ACYPI009884-PA	N	117.706	128.334	113.521	121.706	111.192	91.8081	elongation factor 1-beta [Acyrthosiphon pisum] dbj|BAH70729.1| ACYPI009884 [Acyrthosiphon pisum]	GO:0003746; translation elongation factor activity; Molecular Function GO:0005853; eukaryotic translation elongation factor 1 complex; Cellular Component GO:0006414; translational elongation; Biological Process
ACYPI28648-PA	N	0	0	0	0	0	0.497561	elongation factor 1-beta [Acyrthosiphon pisum] dbj|BAH70729.1| ACYPI009884 [Acyrthosiphon pisum]	NA
ACYPI005647-PA	N	123.23	110.384	113.368	121.967	109.354	107.292	elongation factor 1-gamma [Acyrthosiphon pisum] dbj|BAH72033.1| ACYPI005647 [Acyrthosiphon pisum]	GO:0003746; translation elongation factor activity; Molecular Function GO:0005515; protein binding; Molecular Function GO:0005853; eukaryotic translation elongation factor 1 complex; Cellular Component GO:0006414; translational elongation; Biological Proc
ACYPI002071-PA	N	1.39919	2.71357	2.43904	1.98851	1.58736	1.55922	elongator complex protein 4-like [Acyrthosiphon pisum] ref|XP_008179466.1| PREDICTED: elongator complex protein 4-like isoform X1 [Acyrthosiphon pisum] dbj|BAH72771.1| ACYPI002071 [Acyrthosiphon pisum]	GO:0006357; regulation of transcription from RNA polymerase II promoter; Biological Process GO:0033588; Elongator holoenzyme complex; Cellular Component
ACYPI001098-PA	N	9.0165	9.32183	6.10204	7.37384	5.64102	7.91575	elongin C-like [Acyrthosiphon pisum] dbj|BAH72245.1| ACYPI001098 [Acyrthosiphon pisum]	GO:0006511; ubiquitin-dependent protein catabolic process; Biological Process
ACYPI000072-PA	N	20.2523	23.273	21.4572	24.378	20.9804	23.8666	elongin C-like [Acyrthosiphon pisum] gb|ABD72696.1| putative elongin c protein [Acyrthosiphon pisum] dbj|BAH71531.1| ACYPI000072 [Acyrthosiphon pisum]	GO:0006511; ubiquitin-dependent protein catabolic process; Biological Process
ACYPI25873-PA	N	5.2682	5.61165	4.50823	3.99508	4.58438	4.00277	ELOVL family member 6, elongation of long chain fatty acids [Acyrthosiphon pisum]	GO:0016021; integral to membrane; Cellular Component
ACYPI22630-PA	N	0.543867	0.164807	0.284417	0.882153	0.433832	0.16234	endonuclease-reverse transcriptase [Blattella germanica]	NA
ACYPI23955-PA	N	0.165403	0.801949	0.172996	0.459915	0.175918	0.197486	endonuclease-reverse transcriptase [Blattella germanica]	GO:0003723; RNA binding; Molecular Function GO:0003964; RNA-directed DNA polymerase activity; Molecular Function GO:0006278; RNA-dependent DNA replication; Biological Process
ACYPI24625-PA	N	0.324123	0	0.339002	0	0	0.386992	endonuclease-reverse transcriptase [Blattella germanica]
ACYPI27266-PA	N	0.427842	0.259297	0.447483	0.594823	0.227521	0.51083	endonuclease-reverse transcriptase [Blattella germanica]	NA
ACYPI30301-PA	N	0.20395	0.412018	0.284417	0.630109	0.433832	0.24351	endonuclease-reverse transcriptase [Blattella germanica]	NA
ACYPI31275-PA	N	4.54467	5.00788	2.73675	2.93582	3.73505	4.19297	endonuclease-reverse transcriptase [Blattella germanica]	GO:0003723; RNA binding; Molecular Function GO:0003964; RNA-directed DNA polymerase activity; Molecular Function GO:0006278; RNA-dependent DNA replication; Biological Process
ACYPI34337-PA	N	1.27503	0.772739	0.22226	0.196961	0.678043	0	endonuclease-reverse transcriptase [Blattella germanica]	NA
ACYPI35199-PA	N	1.73449	2.36521	1.81412	1.20572	2.15223	2.3298	endonuclease-reverse transcriptase [Blattella germanica]	GO:0003723; RNA binding; Molecular Function GO:0003964; RNA-directed DNA polymerase activity; Molecular Function GO:0006278; RNA-dependent DNA replication; Biological Process
ACYPI35610-PA	N	8.72572	6.48242	9.4207	9.65284	11.9748	8.06573	endonuclease-reverse transcriptase [Blattella germanica]	GO:0003723; RNA binding; Molecular Function GO:0003964; RNA-directed DNA polymerase activity; Molecular Function GO:0006278; RNA-dependent DNA replication; Biological Process
ACYPI37513-PA	N	0	0	0	0	0	0.336072	endonuclease-reverse transcriptase [Blattella germanica]	GO:0003723; RNA binding; Molecular Function GO:0003964; RNA-directed DNA polymerase activity; Molecular Function GO:0006278; RNA-dependent DNA replication; Biological Process
ACYPI41824-PA	N	0	0	0	0.168029	0	0	endonuclease-reverse transcriptase [Blattella germanica]	GO:0003723; RNA binding; Molecular Function GO:0003964; RNA-directed DNA polymerase activity; Molecular Function GO:0006278; RNA-dependent DNA replication; Biological Process
ACYPI49228-PA	N	2.39331	4.29774	2.96674	3.45063	2.8283	2.54004	endonuclease-reverse transcriptase [Blattella germanica]	GO:0003723; RNA binding; Molecular Function GO:0003964; RNA-directed DNA polymerase activity; Molecular Function GO:0006278; RNA-dependent DNA replication; Biological Process
ACYPI50478-PA	N	0	0	0	0.175983	0	0	endonuclease-reverse transcriptase [Blattella germanica]	NA
ACYPI53080-PA	N	0.271933	0	0	0	0	0	endonuclease-reverse transcriptase [Blattella germanica]	NA
ACYPI54095-PA	N	0	0	0	0.0473585	0	0	endonuclease-reverse transcriptase [Blattella germanica]	GO:0003723; RNA binding; Molecular Function GO:0003964; RNA-directed DNA polymerase activity; Molecular Function GO:0006278; RNA-dependent DNA replication; Biological Process
ACYPI54426-PA	N	0	0	0	0	0	0.0591238	endonuclease-reverse transcriptase [Blattella germanica]	GO:0003723; RNA binding; Molecular Function GO:0003964; RNA-directed DNA polymerase activity; Molecular Function GO:0006278; RNA-dependent DNA replication; Biological Process
ACYPI55536-PA	N	0	0	0.107224	0	0	0	endonuclease-reverse transcriptase [Blattella germanica]	GO:0003723; RNA binding; Molecular Function GO:0003964; RNA-directed DNA polymerase activity; Molecular Function GO:0006278; RNA-dependent DNA replication; Biological Process
ACYPI26273-PA	N	0.0611203	0	0.0639262	0	0	0	endonuclease-reverse transcriptase [Bombyx mori]	GO:0003723; RNA binding; Molecular Function GO:0003964; RNA-directed DNA polymerase activity; Molecular Function GO:0006278; RNA-dependent DNA replication; Biological Process
ACYPI26309-PA	N	0.277819	0.168375	0.290574	0.643748	0.147741	0.497561	endonuclease-reverse transcriptase [Bombyx mori]	NA
ACYPI26536-PA	N	5.43428	7.84164	7.93922	6.55585	5.50454	7.93022	endonuclease-reverse transcriptase [Bombyx mori]	GO:0003723; RNA binding; Molecular Function GO:0003964; RNA-directed DNA polymerase activity; Molecular Function GO:0006278; RNA-dependent DNA replication; Biological Process
ACYPI000995-PA	Y	44.7172	54.0462	37.8743	58.2879	34.4023	40.1586	endoplasmic reticulum resident protein 29 precursor [Acyrthosiphon pisum] dbj|BAH71574.1| ACYPI000995 [Acyrthosiphon pisum]	GO:0005783; endoplasmic reticulum; Cellular Component GO:0005788; endoplasmic reticulum lumen; Cellular Component GO:0009306; protein secretion; Biological Process
ACYPI55378-PA	N	12.6248	10.8395	10.4535	10.7263	10.0706	11.9333	endosulfine [Acyrthosiphon pisum] ref|XP_003245285.2| PREDICTED: cAMP-regulated phosphoprotein 19-B-like [Acyrthosiphon pisum] dbj|BAH70676.1| hypothetical protein [Acyrthosiphon pisum] dbj|BAH72131.1| hypothetical protein [Acyrthosiphon pisum] dbj|BAH72675.1| hypothetical protein [Acyrthosiphon pisum]
ACYPI005677-PA	N	31.8698	28.0464	29.2234	30.9551	23.9129	23.4565	endothelial differentiation-related factor 1 [Acyrthosiphon pisum] ref|XP_008182979.1| PREDICTED: endothelial differentiation-related factor 1 homolog [Acyrthosiphon pisum] dbj|BAH71257.1| ACYPI005677 [Acyrthosiphon pisum]	GO:0003677; DNA binding; Molecular Function GO:0043565; sequence-specific DNA binding; Molecular Function
ACYPI008905-PA	N	0	0.324121	0.279677	0	0	0.319269	engrailed-1 [Schistocerca gregaria]	GO:0000976; transcription regulatory region sequence-specific DNA binding; Molecular Function GO:0003677; DNA binding; Molecular Function GO:0003700; sequence-specific DNA binding transcription factor activity; Molecular Function GO:0005634; nucleus; Cell
ACYPI21422-PA	N	0.432163	0.261916	0.339002	0.250347	0.344729	0.451491	enzymatic polyprotein, putative [Pediculus humanus corporis] gb|EEB18763.1| enzymatic polyprotein, putative [Pediculus humanus corporis]	GO:0003676; nucleic acid binding; Molecular Function GO:0003723; RNA binding; Molecular Function GO:0003964; RNA-directed DNA polymerase activity; Molecular Function GO:0006278; RNA-dependent DNA replication; Biological Process GO:0015074; DNA integration
ACYPI22449-PA	N	0	0	0	0	0.258547	0	enzymatic polyprotein, putative [Pediculus humanus corporis] gb|EEB18763.1| enzymatic polyprotein, putative [Pediculus humanus corporis]	NA
ACYPI49928-PA	N	0	0	0.291837	0.258619	0.296766	0	enzymatic polyprotein, putative [Pediculus humanus corporis] gb|EEB18763.1| enzymatic polyprotein, putative [Pediculus humanus corporis]	GO:0003723; RNA binding; Molecular Function GO:0003964; RNA-directed DNA polymerase activity; Molecular Function GO:0006278; RNA-dependent DNA replication; Biological Process
ACYPI54718-PA	N	0.155768	0.0472021	0.0407297	0.108281	0.124253	0	enzymatic polyprotein, putative [Pediculus humanus corporis] gb|EEB18763.1| enzymatic polyprotein, putative [Pediculus humanus corporis]	GO:0003676; nucleic acid binding; Molecular Function GO:0003723; RNA binding; Molecular Function GO:0003964; RNA-directed DNA polymerase activity; Molecular Function GO:0006278; RNA-dependent DNA replication; Biological Process GO:0015074; DNA integration
ACYPI22631-PA	N	0.224393	0.27199	0	0	0.238658	0.267918	enzymatic polyprotein; Endonuclease; Reverse transcriptase, putative [Pediculus humanus corporis] gb|EEB18765.1| enzymatic polyprotein; Endonuclease; Reverse transcriptase, putative [Pediculus humanus corporis]	GO:0003723; RNA binding; Molecular Function GO:0003964; RNA-directed DNA polymerase activity; Molecular Function GO:0006278; RNA-dependent DNA replication; Biological Process
ACYPI50203-PA	N	0	0	0	0	0.0537451	0	enzymatic polyprotein; Endonuclease; Reverse transcriptase, putative [Pediculus humanus corporis] gb|EEB18765.1| enzymatic polyprotein; Endonuclease; Reverse transcriptase, putative [Pediculus humanus corporis]	GO:0003723; RNA binding; Molecular Function GO:0003964; RNA-directed DNA polymerase activity; Molecular Function GO:0006278; RNA-dependent DNA replication; Biological Process
ACYPI55426-PA	N	2.9061	5.13701	3.79939	5.72377	5.2802	4.19266	enzymatic polyprotein; Endonuclease; Reverse transcriptase, putative [Pediculus humanus corporis] gb|EEB18765.1| enzymatic polyprotein; Endonuclease; Reverse transcriptase, putative [Pediculus humanus corporis]	GO:0003723; RNA binding; Molecular Function GO:0003964; RNA-directed DNA polymerase activity; Molecular Function GO:0006278; RNA-dependent DNA replication; Biological Process
ACYPI003892-PA	N	32.7667	17.9784	41.7741	31.3585	38.871	34.6083	epidermal retinal dehydrogenase 2-like [Acyrthosiphon pisum] dbj|BAH72615.1| ACYPI003892 [Acyrthosiphon pisum]	GO:0008152; metabolic process; Biological Process GO:0016491; oxidoreductase activity; Molecular Function
ACYPI32509-PA	N	26.3287	14.4608	37.0034	25.5469	40.6912	34.874	epidermal retinal dehydrogenase 2-like [Acyrthosiphon pisum] dbj|BAH72615.1| ACYPI003892 [Acyrthosiphon pisum]	NA
ACYPI003128-PA	N	6.85156	6.09025	4.89684	7.09131	4.8581	5.04467	esterase D/formylglutathione hydrolase-like [Acyrthosiphon pisum] dbj|BAH71603.1| ACYPI003128 [Acyrthosiphon pisum]	GO:0004091; carboxylesterase activity; Molecular Function GO:0018738; S-formylglutathione hydrolase activity; Molecular Function GO:0046294; formaldehyde catabolic process; Biological Process
ACYPI002273-PA	N	8.75131	7.8877	8.44898	8.4232	9.66566	7.90357	esterase D/formylglutathione hydrolase-like [Acyrthosiphon pisum] ref|XP_008181724.1| PREDICTED: esterase D/formylglutathione hydrolase-like isoform X1 [Acyrthosiphon pisum] ref|XP_008181725.1| PREDICTED: esterase D/formylglutathione hydrolase-like isoform X1 [Acyrthosiphon pisum] ref|XP_008181726.1| PREDICTED: esterase D/formylglutathione hydrolase-like isoform X1 [Acyrthosiphon pisum] ref|XP_00…	GO:0004091; carboxylesterase activity; Molecular Function GO:0018738; S-formylglutathione hydrolase activity; Molecular Function GO:0046294; formaldehyde catabolic process; Biological Process
ACYPI004279-PA	N	4.21359	5.10736	4.06803	4.60638	4.36656	4.64391	esterase ybfF-like [Acyrthosiphon pisum] dbj|BAH71622.1| ACYPI004279 [Acyrthosiphon pisum]	GO:0003824; catalytic activity; Molecular Function
ACYPI007162-PA	N	2.36716	3.34748	2.06319	2.31591	2.23791	2.04123	estradiol 17-beta-dehydrogenase 8-like [Acyrthosiphon pisum]	GO:0008152; metabolic process; Biological Process GO:0016491; oxidoreductase activity; Molecular Function
ACYPI009041-PA	N	64.1763	70.781	69.5413	72.6113	57.4952	51.7733	eukaryotic translation initiation factor 1 [Acyrthosiphon pisum] dbj|BAH71248.1| ACYPI009041 [Acyrthosiphon pisum]	GO:0003743; translation initiation factor activity; Molecular Function GO:0006413; translational initiation; Biological Process
ACYPI004210-PA	N	14.2246	16.44	11.7637	12.8776	21.462	13.824	Eukaryotic translation initiation factor 1A, X-chromosomal [Acromyrmex echinatior]	GO:0003723; RNA binding; Molecular Function GO:0003743; translation initiation factor activity; Molecular Function GO:0006413; translational initiation; Biological Process
ACYPI003855-PA	N	15.4023	18.4101	13.6482	13.8792	13.4237	15.5803	eukaryotic translation initiation factor 1A-like [Acyrthosiphon pisum] dbj|BAH70673.1| ACYPI003855 [Acyrthosiphon pisum]	GO:0003723; RNA binding; Molecular Function GO:0003743; translation initiation factor activity; Molecular Function GO:0006413; translational initiation; Biological Process
ACYPI003565-PA	N	18.6111	22.5588	18.5706	20.4223	22.7521	17.879	eukaryotic translation initiation factor 1A-like [Acyrthosiphon pisum] dbj|BAH70687.1| ACYPI003565 [Acyrthosiphon pisum]	GO:0003723; RNA binding; Molecular Function GO:0003743; translation initiation factor activity; Molecular Function GO:0006413; translational initiation; Biological Process
ACYPI36091-PA	N	0	0	0	0	0.294208	0	Eukaryotic translation initiation factor 2-alpha kinase [Zootermopsis nevadensis]	GO:0004672; protein kinase activity; Molecular Function GO:0005524; ATP binding; Molecular Function GO:0006468; protein phosphorylation; Biological Process GO:0016772; transferase activity, transferring phosphorus-containing groups; Molecular Function
ACYPI000798-PA	N	20.6703	19.2087	20.1779	17.425	16.3313	18.0984	eukaryotic translation initiation factor 3 subunit 2 beta-like [Acyrthosiphon pisum] dbj|BAH70836.1| ACYPI000798 [Acyrthosiphon pisum]	GO:0005515; protein binding; Molecular Function
ACYPI006238-PA	N	18.5168	20.214	16.2393	19.6142	18.3485	15.3798	eukaryotic translation initiation factor 3 subunit F [Acyrthosiphon pisum] dbj|BAH71368.1| ACYPI006238 [Acyrthosiphon pisum]	GO:0005515; protein binding; Molecular Function
ACYPI001822-PA	N	56.6183	59.949	61.4365	59.3594	41.3204	56.0435	eukaryotic translation initiation factor 3 subunit J [Acyrthosiphon pisum]	NA
ACYPI000023-PA	N	8.31915	9.72363	8.07956	9.77603	7.42603	7.4496	eukaryotic translation initiation factor 3, subunit K [Acyrthosiphon pisum]	GO:0003743; translation initiation factor activity; Molecular Function GO:0005488; binding; Molecular Function GO:0005634; nucleus; Cellular Component GO:0006413; translational initiation; Biological Process
ACYPI009961-PA	N	5.22365	4.16081	4.37077	6.63989	3.33345	4.27671	eukaryotic translation initiation factor 4e 1a-like [Acyrthosiphon pisum] dbj|BAH71329.1| ACYPI009961 [Acyrthosiphon pisum]	GO:0003723; RNA binding; Molecular Function GO:0003743; translation initiation factor activity; Molecular Function GO:0005737; cytoplasm; Cellular Component GO:0006413; translational initiation; Biological Process
ACYPI001956-PA	N	22.8348	20.2613	21.8538	30.5712	16.826	22.8091	eukaryotic translation initiation factor 4E-like [Acyrthosiphon pisum] dbj|BAH70996.1| ACYPI001956 [Acyrthosiphon pisum]	GO:0003723; RNA binding; Molecular Function GO:0003743; translation initiation factor activity; Molecular Function GO:0005737; cytoplasm; Cellular Component GO:0006413; translational initiation; Biological Process
ACYPI006433-PA	N	26.7648	25.2725	26.2922	36.1828	22.3327	27.1893	eukaryotic translation initiation factor 4E-like [Acyrthosiphon pisum] dbj|BAH70996.1| ACYPI001956 [Acyrthosiphon pisum]	GO:0003723; RNA binding; Molecular Function GO:0003743; translation initiation factor activity; Molecular Function GO:0005737; cytoplasm; Cellular Component GO:0006413; translational initiation; Biological Process
ACYPI008682-PA	N	14.4623	15.0648	13.4718	14.0328	13.3388	15.9185	eukaryotic translation initiation factor-like [Acyrthosiphon pisum] dbj|BAH71599.1| ACYPI008682 [Acyrthosiphon pisum]	GO:0003676; nucleic acid binding; Molecular Function
ACYPI010006-PA	N	1.28353	1.43611	1.65225	1.73871	1.0501	1.06095	exoribonuclease 1 [Acyrthosiphon pisum]	GO:0003676; nucleic acid binding; Molecular Function
ACYPI007328-PA	N	6.05745	5.95325	5.65062	6.06963	5.2237	3.90941	exosomal core protein Csl4 [Acyrthosiphon pisum] dbj|BAH70639.1| ACYPI007328 [Acyrthosiphon pisum]	GO:0000178; exosome (RNase complex); Cellular Component GO:0003723; RNA binding; Molecular Function
ACYPI000695-PA	N	15.7075	13.0555	14.0816	12.6868	13.7229	13.9317	F-actin-capping protein subunit beta [Acyrthosiphon pisum] dbj|BAH72794.1| ACYPI000695 [Acyrthosiphon pisum]	GO:0003779; actin binding; Molecular Function GO:0005737; cytoplasm; Cellular Component GO:0008290; F-actin capping protein complex; Cellular Component GO:0030036; actin cytoskeleton organization; Biological Process
ACYPI005844-PA	N	0.764003	2.16081	1.59815	1.18021	2.57315	1.36829	Fas apoptotic inhibitory molecule 2-like [Acyrthosiphon pisum] ref|XP_008185921.1| PREDICTED: fas apoptotic inhibitory molecule 2-like isoform X1 [Acyrthosiphon pisum] ref|XP_008185922.1| PREDICTED: fas apoptotic inhibitory molecule 2-like isoform X1 [Acyrthosiphon pisum] ref|XP_008185923.1| PREDICTED: fas apoptotic inhibitory molecule 2-like isoform X1 [Acyrthosiphon pisum] ref|XP_008185924.1| P…	NA
ACYPI000066-PA	N	105.917	107.619	113.417	110.421	110.986	107.98	fatty acid desaturase [Acyrthosiphon pisum] ref|XP_008179499.1| PREDICTED: fatty acid desaturase isoform X1 [Acyrthosiphon pisum] gb|ABD72703.1| putative fatty acid desaturase [Acyrthosiphon pisum] dbj|BAH72082.1| ACYPI000066 [Acyrthosiphon pisum]	GO:0006629; lipid metabolic process; Biological Process GO:0016717; oxidoreductase activity, acting on paired donors, with oxidation of a pair of donors resulting in the reduction of molecular oxygen to two molecules of water; Molecular Function GO:005511
ACYPI010011-PA	N	136.088	132.195	136.942	126.311	132.145	127.479	fatty acid desaturase-like [Acyrthosiphon pisum]	GO:0006629; lipid metabolic process; Biological Process GO:0016717; oxidoreductase activity, acting on paired donors, with oxidation of a pair of donors resulting in the reduction of molecular oxygen to two molecules of water; Molecular Function GO:005511
ACYPI007854-PA	N	0.219782	0	0.114936	0.101853	0.116877	0.131206	F-box only protein 5 [Acyrthosiphon pisum]	NA
ACYPI000611-PA	N	2.63017	2.33792	2.93432	1.95024	3.91634	3.76842	ferredoxin-like [Acyrthosiphon pisum] ref|XP_008182338.1| PREDICTED: ferredoxin-like isoform X1 [Acyrthosiphon pisum] dbj|BAH72080.1| ACYPI000611 [Acyrthosiphon pisum]	GO:0009055; electron carrier activity; Molecular Function GO:0051536; iron-sulfur cluster binding; Molecular Function GO:0051537; 2 iron, 2 sulfur cluster binding; Molecular Function
ACYPI007511-PB	Y	50.0575	54.7981	47.8807	52.2123	49.4479	49.7208	ferritin [Bemisia tabaci]	GO:0006826; iron ion transport; Biological Process GO:0006879; cellular iron ion homeostasis; Biological Process GO:0008199; ferric iron binding; Molecular Function GO:0016491; oxidoreductase activity; Molecular Function GO:0046914; transition metal ion b
ACYPI009403-PA	Y	34.4218	29.7013	30.2051	33.1208	26.9923	34.8293	ferritin-like precursor [Acyrthosiphon pisum] dbj|BAH71020.1| ACYPI009403 [Acyrthosiphon pisum]	GO:0006826; iron ion transport; Biological Process GO:0006879; cellular iron ion homeostasis; Biological Process GO:0008199; ferric iron binding; Molecular Function GO:0016491; oxidoreductase activity; Molecular Function GO:0046914; transition metal ion b
ACYPI005333-PA	N	0.477147	0.289179	0	0	0.380611	0.284849	fixR-like [Acyrthosiphon pisum] ref|XP_008178907.1| PREDICTED: fixR-like isoform X1 [Acyrthosiphon pisum] dbj|BAH71752.1| ACYPI005333 [Acyrthosiphon pisum]	GO:0008152; metabolic process; Biological Process GO:0016491; oxidoreductase activity; Molecular Function
ACYPI003483-PA	Y	24.2413	30.4023	30.0439	25.8449	23.2489	28.2741	FK506-binding protein 1 precursor [Acyrthosiphon pisum] dbj|BAH72940.1| ACYPI003483 [Acyrthosiphon pisum]	GO:0006457; protein folding; Biological Process
ACYPI28204-PA	N	2.66707	3.73792	4.00991	3.93974	2.92527	2.78634	FK506-binding protein 15 [Zootermopsis nevadensis]	NA
ACYPI000411-PA	N	2.52379	1.92288	2.11172	2.80703	2.14739	2.06628	FK506-binding protein 4 [Zootermopsis nevadensis]	GO:0005515; protein binding; Molecular Function GO:0006457; protein folding; Biological Process
ACYPI009272-PA	N	15.1095	12.2725	13.8481	13.4268	13.2536	15.6225	flavin reductase [Acyrthosiphon pisum] ref|XP_003248623.2| PREDICTED: flavin reductase (NADPH)-like [Acyrthosiphon pisum] dbj|BAH70615.1| ACYPI009272 [Acyrthosiphon pisum]	NA
ACYPI002265-PA	N	12.3642	10.7049	11.7002	10.9142	9.70617	5.27233	formation of mitochondrial complexes 1 homolog-like [Acyrthosiphon pisum] dbj|BAH72540.1| ACYPI002265 [Acyrthosiphon pisum]	NA
ACYPI000203-PA	N	9.28061	7.26951	8.51622	7.87147	8.2876	8.4151	fragile X mental retardation syndrome-related protein 1-like [Acyrthosiphon pisum]	GO:0003723; RNA binding; Molecular Function
ACYPI007484-PA	N	18.8754	21.0072	19.383	17.4948	16.0603	19.2586	FUN14 domain-containing protein 1-like [Acyrthosiphon pisum] dbj|BAH70800.1| ACYPI007484 [Acyrthosiphon pisum] dbj|BAH70801.1| ACYPI007484 [Acyrthosiphon pisum]	NA
ACYPI003045-PA	Y	0.375469	0.420103	0.604163	0.669243	0.399339	0.379329	furrowed, putative [Pediculus humanus corporis] gb|EEB18912.1| furrowed, putative [Pediculus humanus corporis]	GO:0007155; cell adhesion; Biological Process GO:0030246; carbohydrate binding; Molecular Function
ACYPI002826-PA	N	1.60441	1.67954	1.60179	2.0954	1.47372	1.74146	G protein-coupled receptor 143 [Acyrthosiphon pisum]	GO:0004888; transmembrane signaling receptor activity; Molecular Function GO:0007166; cell surface receptor signaling pathway; Biological Process GO:0016020; membrane; Cellular Component
ACYPI005843-PA	N	0.0600901	0	0.0628488	0.0556951	0.0639104	0.0717457	GA15475 [Drosophila pseudoobscura pseudoobscura] gb|EAL33743.2| GA15475 [Drosophila pseudoobscura pseudoobscura]	GO:0005216; ion channel activity; Molecular Function GO:0005249; voltage-gated potassium channel activity; Molecular Function GO:0006811; ion transport; Biological Process GO:0006813; potassium ion transport; Biological Process GO:0008076; voltage-gated p
ACYPI39693-PA	N	0	0.347273	0	0	0.304716	0	GA22538 [Drosophila pseudoobscura pseudoobscura] gb|EDY70778.1| GA22538 [Drosophila pseudoobscura pseudoobscura]	NA
ACYPI42353-PA	N	28.3131	28.0789	37.5096	24.3337	30.1131	34.0098	GA24047 [Drosophila pseudoobscura pseudoobscura] gb|EDY71014.1| GA24047 [Drosophila pseudoobscura pseudoobscura]	NA
ACYPI49143-PA	N	0	0.182603	0	0.55852	0.320452	0.17987	GA29308 [Drosophila pseudoobscura pseudoobscura] gb|EDY73332.1| GA29308 [Drosophila pseudoobscura pseudoobscura]	NA
ACYPI31840-PA	N	0	0.536476	0	0.410223	0.235367	0.528445	GA29330 [Drosophila pseudoobscura pseudoobscura] gb|EDY71397.1| GA29330 [Drosophila pseudoobscura pseudoobscura]	NA
ACYPI006527-PA	N	0.218287	0	0.0761026	0	0	0	GABA-gated chloride channel subunit [Sogatella furcifera]	GO:0004890; GABA-A receptor activity; Molecular Function GO:0005216; ion channel activity; Molecular Function GO:0005230; extracellular ligand-gated ion channel activity; Molecular Function GO:0006810; transport; Biological Process GO:0006811; ion transpo
ACYPI48903-PA	N	0	0.377617	0	0.0962497	0.110447	0.371963	gag protein [Drosophila melanogaster]	NA
ACYPI39838-PA	N	0.119287	0.289179	0.124763	0.221124	0.12687	0.142425	Gag protein [Drosophila virilis] gb|AAO67563.1| Gag protein [Drosophila virilis]	NA
ACYPI46424-PA	N	1.75026	3.71266	1.90689	3.1769	2.24935	2.96049	gag-pol fusion protein [Rhizophagus irregularis DAOM 197198w]	GO:0003676; nucleic acid binding; Molecular Function GO:0015074; DNA integration; Biological Process
ACYPI49771-PA	N	0	0	0.233064	0	0.237001	0	gag-pol fusion protein [Rhizophagus irregularis DAOM 197198w]	GO:0003723; RNA binding; Molecular Function GO:0003964; RNA-directed DNA polymerase activity; Molecular Function GO:0006278; RNA-dependent DNA replication; Biological Process
ACYPI002920-PA	N	1.54023	2.17809	1.34245	3.09308	3.54933	2.14548	gametocyte specific factor 1 [Acyrthosiphon pisum] ref|XP_008190005.1| PREDICTED: gametocyte specific factor 1 isoform X1 [Acyrthosiphon pisum] ref|XP_008190006.1| PREDICTED: gametocyte specific factor 1 isoform X1 [Acyrthosiphon pisum] ref|XP_008190007.1| PREDICTED: gametocyte specific factor 1 isoform X1 [Acyrthosiphon pisum] dbj|BAH72378.1| ACYPI002920 [Acyrthosiphon pisum]	NA
ACYPI004701-PA	N	50.1546	47.7193	58.3796	52.4844	52.196	46.361	gamma-aminobutyric acid receptor-associated protein-like [Acyrthosiphon pisum] dbj|BAH71051.1| ACYPI004701 [Acyrthosiphon pisum]	NA
ACYPI008488-PB	N	4.87415	5.66186	4.46067	3.95294	3.88802	3.15227	gamma-glutamylaminecyclotransferase-like [Acyrthosiphon pisum] ref|XP_008180671.1| PREDICTED: gamma-glutamylaminecyclotransferase-like isoform X1 [Acyrthosiphon pisum] ref|XP_008180672.1| PREDICTED: gamma-glutamylaminecyclotransferase-like isoform X1 [Acyrthosiphon pisum] dbj|BAH70907.1| ACYPI008488 [Acyrthosiphon pisum]	NA
ACYPI004546-PA	N	2.63223	3.03864	3.40856	2.43971	3.86608	3.29246	gamma-glutamylcysteine synthetase, putative [Acyrthosiphon pisum] dbj|BAH71826.1| ACYPI004546 [Acyrthosiphon pisum]	NA
ACYPI004563-PA	Y	0.447741	0.36181	0.156099	0.691655	0.476207	0.178196	gamma-interferon-inducible lysosomal thiol reductase-like precursor [Acyrthosiphon pisum] dbj|BAH72872.1| ACYPI004563 [Acyrthosiphon pisum]	NA
ACYPI000197-PA	N	6.7301	5.68122	3.89662	5.45812	3.45116	5.16569	Gastric cancer antigen Zg14 homolog-like [Acyrthosiphon pisum] dbj|BAH70936.1| ACYPI000197 [Acyrthosiphon pisum]	NA
ACYPI34361-PA	N	3.75056	2.77818	1.74344	2.12437	2.21611	2.98537	Gastric cancer antigen Zg14 homolog-like [Acyrthosiphon pisum] dbj|BAH70936.1| ACYPI000197 [Acyrthosiphon pisum]	NA
ACYPI34959-PA	N	1.35967	0.988844	1.42209	2.01635	1.15689	1.29872	GD12537 [Drosophila simulans] gb|EDX10594.1| GD12537 [Drosophila simulans]	NA
ACYPI23234-PA	N	0	0	0	0	0.175016	0	GD19956 [Drosophila simulans] gb|EDX12034.1| GD19956 [Drosophila simulans]	NA
ACYPI007507-PA	N	7.37429	8.69691	6.14942	6.37311	7.1012	7.85282	GDP-L-fucose synthase-like [Acyrthosiphon pisum] dbj|BAH72114.1| ACYPI007507 [Acyrthosiphon pisum]	GO:0003824; catalytic activity; Molecular Function GO:0044237; cellular metabolic process; Biological Process GO:0050662; coenzyme binding; Molecular Function
ACYPI003941-PA	N	5.73934	4.74324	3.81998	5.80315	3.60704	4.9837	general control of amino acid synthesis-like [Acyrthosiphon pisum] dbj|BAH71915.1| ACYPI003941 [Acyrthosiphon pisum]	NA
ACYPI008218-PA	N	4.85053	4.07036	3.64231	4.72631	3.83611	4.00942	general transcription factor IIF subunit 2 [Acyrthosiphon pisum] dbj|BAH71836.1| ACYPI008218 [Acyrthosiphon pisum]	GO:0003824; catalytic activity; Molecular Function GO:0005524; ATP binding; Molecular Function GO:0005674; transcription factor TFIIF complex; Cellular Component GO:0006367; transcription initiation from RNA polymerase II promoter; Biological Process
ACYPI22233-PA	N	0	0.353587	0	0	0	0	GF13973 [Drosophila ananassae] gb|EDV41443.1| GF13973 [Drosophila ananassae]	NA
ACYPI23297-PA	N	0	0.234304	0	0	0	0	GF13973 [Drosophila ananassae] gb|EDV41443.1| GF13973 [Drosophila ananassae]	NA
ACYPI36116-PA	N	0	0	0	0.245795	0	0	GF20457 [Drosophila ananassae] gb|EDV44629.1| GF20457 [Drosophila ananassae]	GO:0007186; G-protein coupled receptor signaling pathway; Biological Process GO:0016021; integral to membrane; Cellular Component
ACYPI50443-PA	N	0.542335	0.876497	0.283616	0.670224	0.576814	1.18714	GH03753p [Drosophila melanogaster]	GO:0003723; RNA binding; Molecular Function GO:0003964; RNA-directed DNA polymerase activity; Molecular Function GO:0006278; RNA-dependent DNA replication; Biological Process
ACYPI56541-PA	N	0	0	0.191779	0.339899	0.195018	0	GH03753p [Drosophila melanogaster]	GO:0003723; RNA binding; Molecular Function GO:0003964; RNA-directed DNA polymerase activity; Molecular Function GO:0006278; RNA-dependent DNA replication; Biological Process
ACYPI50932-PA	N	0.18765	0	0	0	0	0	GI14355 [Drosophila mojavensis] gb|EDW07967.1| GI14355 [Drosophila mojavensis]
ACYPI53971-PA	N	0	0	0.474923	0	0.321964	0.361436	GI15912 [Drosophila mojavensis] gb|EDW07733.1| GI15912 [Drosophila mojavensis]	NA
ACYPI50297-PA	N	0.389734	0.157468	0.271751	0.12041	0.552682	0.31022	GJ12978 [Drosophila virilis] gb|EDW68953.1| GJ12978 [Drosophila virilis]	NA
ACYPI26058-PA	N	0	0	0.260165	0	0	0	GJ13252 [Drosophila virilis] gb|EDW69460.1| GJ13252 [Drosophila virilis]	NA
ACYPI34417-PA	N	4.40425	6.86374	5.92257	7.58108	2.67672	3.00488	GK12510 [Drosophila willistoni] gb|EDW78815.1| GK12510 [Drosophila willistoni]	NA
ACYPI38921-PA	N	0	0.123868	0	0	0	0	GK22702 [Drosophila willistoni] gb|EDW85485.1| GK22702 [Drosophila willistoni]	GO:0003676; nucleic acid binding; Molecular Function GO:0008270; zinc ion binding; Molecular Function
ACYPI44933-PA	N	0.29171	0.353587	0.305102	0.540749	0	0	GK23511 [Drosophila willistoni] gb|EDW86679.1| GK23511 [Drosophila willistoni]
ACYPI24014-PA	N	1.49745	2.33367	1.56619	2.77584	2.04769	1.53249	GK24003 [Drosophila willistoni] gb|EDW86888.1| GK24003 [Drosophila willistoni]	NA
ACYPI43446-PA	N	0.467303	0.377617	0.162919	0.288749	0.165671	0.185982	GK24003 [Drosophila willistoni] gb|EDW86888.1| GK24003 [Drosophila willistoni]	NA
ACYPI003111-PA	N	45.6365	37.1659	53.698	40.6463	41.333	42.5691	GK25335 [Drosophila willistoni] gb|EDW82064.1| GK25335 [Drosophila willistoni]	GO:0005875; microtubule associated complex; Cellular Component GO:0007017; microtubule-based process; Biological Process
ACYPI45652-PA	N	28.5228	18.1508	32.0696	24.1234	26.5441	26.8186	GK25335 [Drosophila willistoni] gb|EDW82064.1| GK25335 [Drosophila willistoni]	GO:0005875; microtubule associated complex; Cellular Component GO:0007017; microtubule-based process; Biological Process
ACYPI010073-PA	N	116.328	106.852	96.5165	98.5877	94.8172	81.2117	GL12416 [Drosophila persimilis] gb|EDW38107.1| GL12416 [Drosophila persimilis]	GO:0003924; GTPase activity; Molecular Function GO:0005198; structural molecule activity; Molecular Function GO:0005525; GTP binding; Molecular Function GO:0005874; microtubule; Cellular Component GO:0006184; GTP catabolic process; Biological Process GO:0
ACYPI46857-PA	N	0.298494	0.180905	0.156099	0	0.158736	0.356393	GL19903 [Drosophila persimilis] gb|EDW27802.1| GL19903 [Drosophila persimilis]	NA
ACYPI51410-PA	N	0.281475	0	0	0	0	0	GL19903 [Drosophila persimilis] gb|EDW27802.1| GL19903 [Drosophila persimilis]	NA
ACYPI55349-PA	N	0.297112	0.360135	0.310752	0.275381	0.316001	0	GL19903 [Drosophila persimilis] gb|EDW27802.1| GL19903 [Drosophila persimilis]	NA
ACYPI23663-PA	N	0.368829	0	0	0	0	0.44037	Globin D, coelomic, putative [Pediculus humanus corporis] gb|EEB14769.1| Globin D, coelomic, putative [Pediculus humanus corporis]	NA
ACYPI53590-PA	N	0.368829	0	0	0	0	0.44037	Globin D, coelomic, putative [Pediculus humanus corporis] gb|EEB14769.1| Globin D, coelomic, putative [Pediculus humanus corporis]	NA
ACYPI003319-PA	N	1.19477	1.24131	1.0711	1.26558	1.0892	1.01894	glucosamine-6-phosphate N-acetyltransferase-like [Acyrthosiphon pisum] dbj|BAH71305.1| ACYPI003319 [Acyrthosiphon pisum]	GO:0008080; N-acetyltransferase activity; Molecular Function
ACYPI001461-PA	N	11.6901	11.1334	12.6011	6.74428	11.2915	12.2485	glutamine synthetase 2 [Acyrthosiphon pisum]	GO:0004356; glutamate-ammonia ligase activity; Molecular Function GO:0006542; glutamine biosynthetic process; Biological Process GO:0006807; nitrogen compound metabolic process; Biological Process
ACYPI22701-PA	N	14.6144	13.8634	15.2853	9.12848	13.5161	14.4145	glutamine synthetase 2 [Acyrthosiphon pisum]	NA
ACYPI005199-PA	N	0.0684182	0.0829308	0.107339	0.063414	0.145536	0.285912	glutamyl aminopeptidase [Acyrthosiphon pisum]	GO:0006508; proteolysis; Biological Process GO:0008237; metallopeptidase activity; Molecular Function GO:0008270; zinc ion binding; Molecular Function
ACYPI008967-PA	N	0.174203	0	0	0	0	0	glutamyl aminopeptidase [Acyrthosiphon pisum]	GO:0006508; proteolysis; Biological Process GO:0008237; metallopeptidase activity; Molecular Function GO:0008270; zinc ion binding; Molecular Function
ACYPI000233-PC	N	21.2061	21.9839	14.8837	30.2584	19.5866	13.9923	glutaredoxin-like [Acyrthosiphon pisum] dbj|BAH71119.1| ACYPI000233 [Acyrthosiphon pisum]	GO:0009055; electron carrier activity; Molecular Function GO:0015035; protein disulfide oxidoreductase activity; Molecular Function GO:0045454; cell redox homeostasis; Biological Process
ACYPI007094-PA	N	1.58181	3.83467	1.18173	3.35112	4.3261	2.69804	glutaredoxin-related protein 5, mitochondrial [Acyrthosiphon pisum] dbj|BAH71595.1| ACYPI007094 [Acyrthosiphon pisum]	GO:0009055; electron carrier activity; Molecular Function GO:0015035; protein disulfide oxidoreductase activity; Molecular Function GO:0045454; cell redox homeostasis; Biological Process
ACYPI004433-PA	N	9.12385	8.71613	7.60182	8.95818	10.444	7.84708	glutaryl-Coenzyme A dehydrogenase-like [Acyrthosiphon pisum] dbj|BAH72548.1| ACYPI004433 [Acyrthosiphon pisum]	GO:0003995; acyl-CoA dehydrogenase activity; Molecular Function GO:0008152; metabolic process; Biological Process GO:0016627; oxidoreductase activity, acting on the CH-CH group of donors; Molecular Function GO:0055114; oxidation-reduction process; Biologi
ACYPI008657-PB	N	2.35509	0.713661	2.46321	2.31927	3.13102	0.702977	glutathione S-transferase [Acyrthosiphon pisum] dbj|BAH71103.1| ACYPI008657 [Acyrthosiphon pisum]	GO:0005515; protein binding; Molecular Function
ACYPI005620-PA	N	0.575572	0.174415	0.300998	0.133368	0.612164	0.343607	glutathione S-transferase 1-1-like [Acyrthosiphon pisum] dbj|BAH71529.1| ACYPI005620 [Acyrthosiphon pisum]	GO:0005515; protein binding; Molecular Function
ACYPI008340-PA	N	11.4982	11.5063	10.6277	12.0204	11.376	8.93952	glutathione S-transferase omega-1-like [Acyrthosiphon pisum] dbj|BAH71013.1| ACYPI008340 [Acyrthosiphon pisum]	GO:0004364; glutathione transferase activity; Molecular Function GO:0005515; protein binding; Molecular Function GO:0005737; cytoplasm; Cellular Component GO:0008152; metabolic process; Biological Process
ACYPI002686-PA	N	7.02147	9.78747	8.37195	7.54918	8.51337	7.37741	glutathione S-transferase, C-terminal domain containing [Acyrthosiphon pisum]	NA
ACYPI009122-PA	N	0.964021	1.16851	1.15232	1.40409	1.90415	0.822151	glutathione S-transferase, theta class-like [Acyrthosiphon pisum] dbj|BAH70833.1| ACYPI009122 [Acyrthosiphon pisum]	GO:0005515; protein binding; Molecular Function
ACYPI009326-PA	N	0	0	0.165326	0.146508	0.168119	0	glutathione S-transferase-like [Acyrthosiphon pisum] dbj|BAH71253.1| ACYPI009326 [Acyrthosiphon pisum]	GO:0005515; protein binding; Molecular Function
ACYPI002679-PA	N	1.40875	0.948647	0.49114	1.59587	0.665915	0.934445	glutathione S-transferase-like [Acyrthosiphon pisum] dbj|BAH72002.1| ACYPI002679 [Acyrthosiphon pisum]	GO:0005515; protein binding; Molecular Function
ACYPI009769-PA	N	160.826	167.375	161.558	142.275	159.367	150.833	glyceraldehyde-3-phosphate dehydrogenase [Acyrthosiphon pisum] dbj|BAH72928.1| ACYPI009769 [Acyrthosiphon pisum]	GO:0006006; glucose metabolic process; Biological Process GO:0016620; oxidoreductase activity, acting on the aldehyde or oxo group of donors, NAD or NADP as acceptor; Molecular Function GO:0050661; NADP binding; Molecular Function GO:0051287; NAD binding;
ACYPI009705-PA	N	1.81631	1.71234	1.47754	2.43167	1.28785	0.722872	glycine cleavage system h protein-like [Acyrthosiphon pisum] dbj|BAH71431.1| ACYPI009705 [Acyrthosiphon pisum]	GO:0005960; glycine cleavage complex; Cellular Component GO:0006546; glycine catabolic process; Biological Process GO:0019464; glycine decarboxylation via glycine cleavage system; Biological Process
ACYPI001693-PA	N	5.46392	5.41874	5.40305	4.97221	4.75469	5.45623	glyoxylate/hydroxypyruvate reductase-like [Acyrthosiphon pisum] ref|XP_008187189.1| PREDICTED: glyoxylate/hydroxypyruvate reductase-like isoform X1 [Acyrthosiphon pisum] ref|XP_008187190.1| PREDICTED: glyoxylate/hydroxypyruvate reductase-like isoform X1 [Acyrthosiphon pisum] ref|XP_008187191.1| PREDICTED: LOW QUALITY PROTEIN: glyoxylate reductase/hydroxypyruvate reductase-like [Acyrthosiphon pisu…	GO:0008152; metabolic process; Biological Process GO:0016616; oxidoreductase activity, acting on the CH-OH group of donors, NAD or NADP as acceptor; Molecular Function GO:0048037; cofactor binding; Molecular Function GO:0051287; NAD binding; Molecular Fun
ACYPI28304-PA	N	2.13921	2.59297	3.72903	0.660915	2.27521	0.851383	glyoxylate/hydroxypyruvate reductase-like [Acyrthosiphon pisum] ref|XP_008187189.1| PREDICTED: glyoxylate/hydroxypyruvate reductase-like isoform X1 [Acyrthosiphon pisum] ref|XP_008187190.1| PREDICTED: glyoxylate/hydroxypyruvate reductase-like isoform X1 [Acyrthosiphon pisum] ref|XP_008187191.1| PREDICTED: LOW QUALITY PROTEIN: glyoxylate reductase/hydroxypyruvate reductase-like [Acyrthosiphon pisu…	NA
ACYPI005956-PA	N	1.71137	1.81508	1.11871	1.38792	2.50273	2.55415	golgin subfamily A member 7 [Acyrthosiphon pisum] dbj|BAH72035.1| ACYPI005956 [Acyrthosiphon pisum]	NA
ACYPI009558-PA	N	7.07027	6.59229	4.36107	7.22526	5.78443	3.89616	gonadal protein gdl [Acyrthosiphon pisum] dbj|BAH72938.1| ACYPI009558 [Acyrthosiphon pisum]	NA
ACYPI27928-PA	N	0	0.223532	0.192881	0.341853	0	0	G-protein coupled receptor-like [Acyrthosiphon pisum] dbj|BAH72730.1| ACYPI000671 [Acyrthosiphon pisum]	GO:0007186; G-protein coupled receptor signaling pathway; Biological Process GO:0016021; integral to membrane; Cellular Component
ACYPI32821-PA	N	0.456771	0	0.47774	0	0.121452	0.681712	GrBNV_gp17-like protein [Nilaparvata lugens endogenous nudivirus]	NA
ACYPI48967-PA	N	8.96389	9.763	9.23953	9.51236	6.77036	8.99639	growth arrest and DNA-damage-inducible, gamma interacting protein 1 [Acyrthosiphon pisum] dbj|BAH70654.1| ACYPI48967 [Acyrthosiphon pisum]	GO:0005634; nucleus; Cellular Component GO:0007049; cell cycle; Biological Process
ACYPI010003-PA	N	8.05801	8.1975	8.12694	9.7359	7.95813	7.21576	GrpE protein homolog, mitochondrial [Acyrthosiphon pisum] dbj|BAH71303.1| ACYPI010003 [Acyrthosiphon pisum]	GO:0000774; adenyl-nucleotide exchange factor activity; Molecular Function GO:0006457; protein folding; Biological Process GO:0042803; protein homodimerization activity; Molecular Function GO:0051087; chaperone binding; Molecular Function
ACYPI004024-PA	N	31.6425	32.232	30.7645	34.4226	31.4421	25.1867	GTP-binding nuclear protein Ran [Acyrthosiphon pisum] ref|XP_008180933.1| PREDICTED: GTP-binding nuclear protein Ran isoform X1 [Acyrthosiphon pisum] dbj|BAH70653.1| ACYPI004024 [Acyrthosiphon pisum]	GO:0003924; GTPase activity; Molecular Function GO:0005525; GTP binding; Molecular Function GO:0006184; GTP catabolic process; Biological Process GO:0006886; intracellular protein transport; Biological Process GO:0006913; nucleocytoplasmic transport; Biol
ACYPI004502-PA	N	2.35429	3.48783	2.91837	3.63683	3.0604	3.95615	GTP-binding protein 128up [Acyrthosiphon pisum] dbj|BAH70566.1| ACYPI004502 [Acyrthosiphon pisum]	GO:0005525; GTP binding; Molecular Function
ACYPI008618-PA	N	18.1663	16.8749	17.7573	16.2081	17.3349	18.2439	GTP-binding protein Rheb-like [Acyrthosiphon pisum] dbj|BAH72216.1| ACYPI008618 [Acyrthosiphon pisum]	GO:0003924; GTPase activity; Molecular Function GO:0005525; GTP binding; Molecular Function GO:0006184; GTP catabolic process; Biological Process GO:0007165; signal transduction; Biological Process GO:0007264; small GTPase mediated signal transduction; Bi
ACYPI005808-PA	N	3.87271	3.18533	4.19516	3.84584	4.11891	6.7707	GTP-binding protein YPTM1-like [Acyrthosiphon pisum] dbj|BAH70556.1| ACYPI005808 [Acyrthosiphon pisum]	GO:0005525; GTP binding; Molecular Function GO:0007264; small GTPase mediated signal transduction; Biological Process
ACYPI009431-PA	N	4.1579	2.73905	2.36347	3.35112	3.07634	3.02181	guanine nucleotide binding protein (G protein), alpha activating activity polypeptide O [Acyrthosiphon pisum] ref|XP_008182894.1| PREDICTED: guanine nucleotide binding protein (G protein), alpha activating activity polypeptide O isoform X1 [Acyrthosiphon pisum] gb|AAT34978.1| guanine nucleotide-binding protein G(o) alpha subunit [Sitobion avenae]	GO:0004871; signal transducer activity; Molecular Function GO:0005525; GTP binding; Molecular Function GO:0007165; signal transduction; Biological Process GO:0007186; G-protein coupled receptor signaling pathway; Biological Process GO:0019001; guanyl nucl
ACYPI002160-PA	N	2.33119	3.1581	2.86848	2.28778	2.1877	2.61964	H/ACA ribonucleoprotein complex subunit 1-like [Acyrthosiphon pisum] dbj|BAH72617.1| ACYPI002160 [Acyrthosiphon pisum]	GO:0009982; pseudouridine synthase activity; Molecular Function GO:0030515; snoRNA binding; Molecular Function GO:0031120; snRNA pseudouridine synthesis; Biological Process GO:0031429; box H/ACA snoRNP complex; Cellular Component GO:0042254; ribosome biog
ACYPI001121-PA	N	3.82508	4.37886	4.88972	6.49973	5.87637	4.05957	H/ACA ribonucleoprotein complex subunit 2-like [Acyrthosiphon pisum] dbj|BAH71799.1| ACYPI001121 [Acyrthosiphon pisum]	NA
ACYPI009911-PA	N	0	0	0.293111	0.389622	0.745156	0.334605	hairy E protein-like [Acyrthosiphon pisum] ref|XP_008180833.1| PREDICTED: hairy E protein-like isoform X1 [Acyrthosiphon pisum] dbj|BAH71413.1| ACYPI009911 [Acyrthosiphon pisum]	GO:0046983; protein dimerization activity; Molecular Function
ACYPI002706-PA	N	2.97112	3.02513	2.36172	4.07564	2.78081	3.97312	haloacid dehalogenase-like hydrolase domain containing 1A-like [Acyrthosiphon pisum] dbj|BAH72605.1| ACYPI002706 [Acyrthosiphon pisum]	NA
ACYPI33873-PA	N	53.146	36.4636	36.7076	40.8941	34.1281	37.115	heat shock 10kDa protein 1 [Acyrthosiphon pisum] gb|ABD72671.1| unknown [Acyrthosiphon pisum] dbj|BAH70888.1| ACYPI000693 [Acyrthosiphon pisum]	GO:0005737; cytoplasm; Cellular Component GO:0006457; protein folding; Biological Process
ACYPI007166-PA	Y	263.706	280.984	231.827	288.129	235.329	234.691	heat shock protein cognate 3 precursor [Acyrthosiphon pisum] ref|XP_008184380.1| PREDICTED: heat shock protein cognate 3 isoform X1 [Acyrthosiphon pisum]	NA
ACYPI21638-PA	N	18.3361	12.9648	5.25108	21.8507	4.87545	1.82439	heat shock protein, putative [Ixodes scapularis] gb|EEC20460.1| heat shock protein, putative [Ixodes scapularis]	NA
ACYPI003652-PA	N	0.219782	0.266401	0	0.203707	0.233754	0.262413	helix loop helix protein 3B-like [Acyrthosiphon pisum] ref|XP_008181155.1| PREDICTED: helix loop helix protein 3B-like isoform X1 [Acyrthosiphon pisum] dbj|BAH72281.1| ACYPI003652 [Acyrthosiphon pisum]	GO:0046983; protein dimerization activity; Molecular Function
ACYPI003693-PA	N	2.37227	4.99424	4.96236	5.55477	5.57736	3.42872	heme oxygenase-like [Acyrthosiphon pisum] dbj|BAH70712.1| ACYPI003693 [Acyrthosiphon pisum]	GO:0004392; heme oxygenase (decyclizing) activity; Molecular Function GO:0006788; heme oxidation; Biological Process GO:0055114; oxidation-reduction process; Biological Process
ACYPI005612-PA	N	4.66238	6.64864	6.31066	7.11754	7.00064	6.87655	hemolin-interacting protein-like [Acyrthosiphon pisum] dbj|BAH70613.1| ACYPI005612 [Acyrthosiphon pisum]	NA
ACYPI28774-PA	N	5.06655	5.62947	5.74074	5.86997	7.18487	6.0493	hepatoma up-regulated protein, putative [Pediculus humanus corporis] gb|EEB15753.1| hepatoma up-regulated protein, putative [Pediculus humanus corporis]	NA
ACYPI004446-PA	N	0.567932	0	0.148501	0	0	0	heterochromatin protein 1-like [Acyrthosiphon pisum] dbj|BAH71210.1| ACYPI009695 [Acyrthosiphon pisum]	GO:0005634; nucleus; Cellular Component
ACYPI009695-PA	N	21.1404	23.6418	16.978	22.0435	18.0678	23.5883	heterochromatin protein 1-like [Acyrthosiphon pisum] dbj|BAH71210.1| ACYPI009695 [Acyrthosiphon pisum]	GO:0005634; nucleus; Cellular Component
ACYPI006706-PA	N	21.3544	22.3233	25.0528	24.4003	20.1885	22.6636	heterogeneous nuclear ribonucleoprotein-like [Acyrthosiphon pisum] dbj|BAH72014.1| ACYPI006706 [Acyrthosiphon pisum]	GO:0003676; nucleic acid binding; Molecular Function
ACYPI006641-PA	N	1.05399	2.41316	1.46984	2.06234	1.74377	2.23721	hexaprenyldihydroxybenzoate methyltransferase, mitochondrial [Acyrthosiphon pisum] dbj|BAH72565.1| ACYPI006641 [Acyrthosiphon pisum]	GO:0006744; ubiquinone biosynthetic process; Biological Process GO:0008425; 2-polyprenyl-6-methoxy-1,4-benzoquinone methyltransferase activity; Molecular Function
ACYPI25174-PA	N	0.379741	0	0	0.351966	0.201942	0.680099	hexaprenyldihydroxybenzoate methyltransferase, mitochondrial [Acyrthosiphon pisum] dbj|BAH72565.1| ACYPI006641 [Acyrthosiphon pisum]	NA
ACYPI000883-PB	N	15.9046	14.5432	16.9265	13.4482	17.806	21.3216	high mobility group protein A-like [Acyrthosiphon pisum] dbj|BAH70641.1| ACYPI000883 [Acyrthosiphon pisum]	GO:0000785; chromatin; Cellular Component GO:0003677; DNA binding; Molecular Function GO:0005634; nucleus; Cellular Component GO:0006355; regulation of transcription, DNA-dependent; Biological Process
ACYPI000597-PA	N	0.559677	1.58292	2.34148	1.55622	1.19052	1.55922	histidine triad protein 4-like [Acyrthosiphon pisum] dbj|BAH72260.1| ACYPI000597 [Acyrthosiphon pisum]	GO:0003824; catalytic activity; Molecular Function
ACYPI000946-PA	N	5.5404	8.3945	5.31185	7.27482	6.87473	4.68567	histone acetyltransferase-like [Acyrthosiphon pisum] ref|XP_003241435.1| PREDICTED: DNA-directed RNA polymerase II 16 kDa polypeptide-like [Acyrthosiphon pisum] dbj|BAH72847.1| ACYPI000946 [Acyrthosiphon pisum]	GO:0000166; nucleotide binding; Molecular Function GO:0003824; catalytic activity; Molecular Function GO:0003899; DNA-directed RNA polymerase activity; Molecular Function GO:0006351; transcription, DNA-dependent; Biological Process GO:0044237; cellular me
ACYPI009823-PA	N	6.10265	7.63574	6.79461	7.84583	6.7	5.17098	histone deacetylase complex subunit SAP30 homolog [Acyrthosiphon pisum] ref|XP_008183464.1| PREDICTED: histone deacetylase complex subunit SAP30 homolog isoform X1 [Acyrthosiphon pisum] ref|XP_008183465.1| PREDICTED: histone deacetylase complex subunit SAP30 homolog isoform X1 [Acyrthosiphon pisum] dbj|BAH71376.1| ACYPI009823 [Acyrthosiphon pisum]	GO:0005515; protein binding; Molecular Function
ACYPI003877-PA	N	0	0	0	0.236041	0.270858	0	histone H2A [Acyrthosiphon pisum] dbj|BAH72097.1| ACYPI003877 [Acyrthosiphon pisum]	GO:0000786; nucleosome; Cellular Component GO:0003677; DNA binding; Molecular Function GO:0005634; nucleus; Cellular Component GO:0006334; nucleosome assembly; Biological Process GO:0046982; protein heterodimerization activity; Molecular Function
ACYPI005340-PA	N	14.4272	17.4875	17.1709	13.6025	19.3128	12.1768	Histone H2AV (H2A.F/Z)-like [Acyrthosiphon pisum] dbj|BAH70875.1| ACYPI005340 [Acyrthosiphon pisum]	GO:0000786; nucleosome; Cellular Component GO:0003677; DNA binding; Molecular Function GO:0005634; nucleus; Cellular Component GO:0006334; nucleosome assembly; Biological Process GO:0046982; protein heterodimerization activity; Molecular Function
ACYPI008948-PA	N	1.38013	0.975849	1.20291	0.639595	0.733939	1.78516	histone-lysine N-methyltransferase Suv4-20-like [Acyrthosiphon pisum] ref|NP_001229571.1| histone-lysine N-methyltransferase Suv4-20-like [Acyrthosiphon pisum]	GO:0005515; protein binding; Molecular Function GO:0034773; histone H4-K20 trimethylation; Biological Process GO:0042799; histone methyltransferase activity (H4-K20 specific); Molecular Function
ACYPI47197-PA	N	22.7534	12.7291	16.4755	16.7632	11.7897	13.9317	Hsp60 protein [Myzus persicae]	GO:0005524; ATP binding; Molecular Function GO:0044267; cellular protein metabolic process; Biological Process
ACYPI010013-PA	N	0.0548515	0	0	0	0	0	hunchback [Acyrthosiphon pisum] ref|XP_008182763.1| PREDICTED: hunchback isoform X1 [Acyrthosiphon pisum] gb|ACS36119.1| hunchback [Acyrthosiphon pisum]	GO:0008270; zinc ion binding; Molecular Function
ACYPI009678-PA	N	0.125836	0.305055	0.789676	0.349896	0.401508	0.75122	Huntingtin [Zootermopsis nevadensis]	GO:0005488; binding; Molecular Function GO:0005634; nucleus; Cellular Component GO:0005737; cytoplasm; Cellular Component
ACYPI45399-PA	Y	0.687603	0.277818	0.958893	1.06218	0.487545	0.547318	hypertrehalosaemic prohormone-like precursor [Acyrthosiphon pisum] gb|AEY77127.1| AKH preprohormone [Acyrthosiphon pisum]	GO:0005179; hormone activity; Molecular Function
ACYPI54118-PA	Y	0.471884	0	0.493548	0.43737	0	0	hypertrehalosaemic prohormone-like precursor [Acyrthosiphon pisum] gb|AEY77127.1| AKH preprohormone [Acyrthosiphon pisum]	GO:0005179; hormone activity; Molecular Function
ACYPI28910-PA	Y	0	0	0.404352	0.716655	0	0	hypothetical protein [Acyrthosiphon pisum]	NA
ACYPI37699-PA	N	0.471884	0.571978	0.493548	0.87474	0.501884	0.563415	hypothetical protein [Acyrthosiphon pisum]	NA
ACYPI40765-PA	N	1323.29	2123.98	1243.95	1802.57	1172.23	1353.42	hypothetical protein [Acyrthosiphon pisum]	NA
ACYPI37478-PA	N	0	0	0	0.110562	0	0	hypothetical protein [Anabaena sp. 90] ref|YP_007000651.1| hypothetical protein ANA_C20136 [Anabaena sp. 90] gb|AFW96594.1| hypothetical protein ANA_C20136 [Anabaena sp. 90]	NA
ACYPI33330-PA	N	0	0	0	0	0.220656	0	hypothetical protein [Bacillus subtilis] ref|YP_005559369.1| hypothetical protein BSNT_00396 [Bacillus subtilis subsp. natto BEST195]
ACYPI20401-PA	N	1945.26	3126.12	615.061	1318.93	2681.96	704.606	hypothetical protein [Candidatus Regiella insecticola] gb|EGY28406.1| hypothetical protein Rin_00016560 [Candidatus Regiella insecticola R5.15]	NA
ACYPI20528-PA	N	4222.74	6678.75	1312.78	2880.91	5740.08	1585.17	hypothetical protein [Candidatus Regiella insecticola] gb|EGY28406.1| hypothetical protein Rin_00016560 [Candidatus Regiella insecticola R5.15]	NA
ACYPI20541-PA	N	3815.43	6076.47	1198.91	2549.76	5153.2	1433.97	hypothetical protein [Candidatus Regiella insecticola] gb|EGY28406.1| hypothetical protein Rin_00016560 [Candidatus Regiella insecticola R5.15]	NA
ACYPI21026-PA	N	4646.48	7322.24	1461.86	3096	6305.02	1718.92	hypothetical protein [Candidatus Regiella insecticola] gb|EGY28406.1| hypothetical protein Rin_00016560 [Candidatus Regiella insecticola R5.15]	NA
ACYPI22807-PA	N	4686.87	7403.68	1463.66	3118.71	6313.1	1722.85	hypothetical protein [Candidatus Regiella insecticola] gb|EGY28406.1| hypothetical protein Rin_00016560 [Candidatus Regiella insecticola R5.15]	NA
ACYPI22923-PA	N	3385.81	5500.98	1104.31	2311.29	4758.16	1254.54	hypothetical protein [Candidatus Regiella insecticola] gb|EGY28406.1| hypothetical protein Rin_00016560 [Candidatus Regiella insecticola R5.15]	NA
ACYPI24471-PA	N	5026.47	8334.12	1578.95	3840.06	6808.18	1780.7	hypothetical protein [Candidatus Regiella insecticola] gb|EGY28406.1| hypothetical protein Rin_00016560 [Candidatus Regiella insecticola R5.15]	NA
ACYPI26594-PA	N	2773.09	4488.96	886.723	1861.17	3846.99	1009.94	hypothetical protein [Candidatus Regiella insecticola] gb|EGY28406.1| hypothetical protein Rin_00016560 [Candidatus Regiella insecticola R5.15]	NA
ACYPI26845-PA	N	4696.47	7408.37	1478.19	3125.21	6319.19	1707.12	hypothetical protein [Candidatus Regiella insecticola] gb|EGY28406.1| hypothetical protein Rin_00016560 [Candidatus Regiella insecticola R5.15]	NA
ACYPI27014-PA	N	5034.4	8003.07	1590.61	3406.35	6836.5	1817.96	hypothetical protein [Candidatus Regiella insecticola] gb|EGY28406.1| hypothetical protein Rin_00016560 [Candidatus Regiella insecticola R5.15]	NA
ACYPI27426-PA	N	5096.65	8017.38	1608.54	3415.35	6849.67	1826.41	hypothetical protein [Candidatus Regiella insecticola] gb|EGY28406.1| hypothetical protein Rin_00016560 [Candidatus Regiella insecticola R5.15]	NA
ACYPI27584-PA	N	4535.87	7273.65	1419.74	3108.09	6183.76	1671.36	hypothetical protein [Candidatus Regiella insecticola] gb|EGY28406.1| hypothetical protein Rin_00016560 [Candidatus Regiella insecticola R5.15]	NA
ACYPI28616-PA	N	4227.19	6699.41	1329.35	2817.06	5692.07	1548.96	hypothetical protein [Candidatus Regiella insecticola] gb|EGY28406.1| hypothetical protein Rin_00016560 [Candidatus Regiella insecticola R5.15]	NA
ACYPI28632-PA	N	3732.36	6141.52	1168.25	2722.86	5211.82	1336.13	hypothetical protein [Candidatus Regiella insecticola] gb|EGY28406.1| hypothetical protein Rin_00016560 [Candidatus Regiella insecticola R5.15]	NA
ACYPI28640-PA	N	4791.04	7616.15	1510.14	3258.75	6534.05	1755.81	hypothetical protein [Candidatus Regiella insecticola] gb|EGY28406.1| hypothetical protein Rin_00016560 [Candidatus Regiella insecticola R5.15]	NA
ACYPI28770-PA	N	4803.37	7776.99	1496.14	3355.8	6717.81	1795.16	hypothetical protein [Candidatus Regiella insecticola] gb|EGY28406.1| hypothetical protein Rin_00016560 [Candidatus Regiella insecticola R5.15]	NA
ACYPI29345-PA	N	4243.08	6742.47	1304.09	2859.53	5724.54	1595.77	hypothetical protein [Candidatus Regiella insecticola] gb|EGY28406.1| hypothetical protein Rin_00016560 [Candidatus Regiella insecticola R5.15]	NA
ACYPI29615-PA	N	1670.73	2694.91	520.199	1134.24	2304.7	626.052	hypothetical protein [Candidatus Regiella insecticola] gb|EGY28406.1| hypothetical protein Rin_00016560 [Candidatus Regiella insecticola R5.15]	NA
ACYPI31389-PA	N	4413.26	7066.9	1402.72	2977.46	6016.13	1650.94	hypothetical protein [Candidatus Regiella insecticola] gb|EGY28406.1| hypothetical protein Rin_00016560 [Candidatus Regiella insecticola R5.15]	NA
ACYPI32116-PA	N	4229.04	6688.64	1309.49	2861.39	5734.9	1600.05	hypothetical protein [Candidatus Regiella insecticola] gb|EGY28406.1| hypothetical protein Rin_00016560 [Candidatus Regiella insecticola R5.15]	NA
ACYPI34730-PA	N	4236.64	6710.87	1310.99	2857.01	5727.74	1589.27	hypothetical protein [Candidatus Regiella insecticola] gb|EGY28406.1| hypothetical protein Rin_00016560 [Candidatus Regiella insecticola R5.15]	NA
ACYPI35020-PA	N	4662.9	7444.44	1461.98	3191.22	6375.4	1697.7	hypothetical protein [Candidatus Regiella insecticola] gb|EGY28406.1| hypothetical protein Rin_00016560 [Candidatus Regiella insecticola R5.15]	NA
ACYPI35534-PA	N	3980.05	6393.32	1245.72	2700.95	5452.89	1481.85	hypothetical protein [Candidatus Regiella insecticola] gb|EGY28406.1| hypothetical protein Rin_00016560 [Candidatus Regiella insecticola R5.15]	NA
ACYPI36050-PA	N	4660.78	7405.79	1462.93	3188.4	6352.46	1716.8	hypothetical protein [Candidatus Regiella insecticola] gb|EGY28406.1| hypothetical protein Rin_00016560 [Candidatus Regiella insecticola R5.15]	NA
ACYPI38729-PA	N	6078.19	9512.05	1904.04	3968.84	8186.45	2274.08	hypothetical protein [Candidatus Regiella insecticola] gb|EGY28406.1| hypothetical protein Rin_00016560 [Candidatus Regiella insecticola R5.15]	NA
ACYPI39858-PA	N	1220.17	1912.21	380.619	797.368	1689.69	428.311	hypothetical protein [Candidatus Regiella insecticola] gb|EGY28406.1| hypothetical protein Rin_00016560 [Candidatus Regiella insecticola R5.15]	NA
ACYPI41417-PA	N	5805.96	9304.26	1775.09	3917.05	8008.62	2179.83	hypothetical protein [Candidatus Regiella insecticola] gb|EGY28406.1| hypothetical protein Rin_00016560 [Candidatus Regiella insecticola R5.15]	NA
ACYPI41561-PA	N	4123.6	6555.93	1291.52	2773.04	5585.59	1539.99	hypothetical protein [Candidatus Regiella insecticola] gb|EGY28406.1| hypothetical protein Rin_00016560 [Candidatus Regiella insecticola R5.15]	NA
ACYPI41802-PA	N	6079.76	9497.13	1803.8	4033.09	8231.06	2303.76	hypothetical protein [Candidatus Regiella insecticola] gb|EGY28406.1| hypothetical protein Rin_00016560 [Candidatus Regiella insecticola R5.15]	NA
ACYPI42852-PA	N	4400	7036.54	1397.41	2974.88	6012.47	1637.26	hypothetical protein [Candidatus Regiella insecticola] gb|EGY28406.1| hypothetical protein Rin_00016560 [Candidatus Regiella insecticola R5.15]	NA
ACYPI43219-PA	N	4658.85	7411.92	1456.58	3165.23	6364.95	1698.19	hypothetical protein [Candidatus Regiella insecticola] gb|EGY28406.1| hypothetical protein Rin_00016560 [Candidatus Regiella insecticola R5.15]	NA
ACYPI44811-PA	N	4671	7423.7	1454.25	3184.65	6373.89	1688.64	hypothetical protein [Candidatus Regiella insecticola] gb|EGY28406.1| hypothetical protein Rin_00016560 [Candidatus Regiella insecticola R5.15]	NA
ACYPI45113-PA	N	5852.75	9261	1833.75	3974.86	8207.87	2117.33	hypothetical protein [Candidatus Regiella insecticola] gb|EGY28406.1| hypothetical protein Rin_00016560 [Candidatus Regiella insecticola R5.15]	NA
ACYPI45435-PA	N	2625.98	4306.21	845.743	1792.94	3746.03	1000.53	hypothetical protein [Candidatus Regiella insecticola] gb|EGY28406.1| hypothetical protein Rin_00016560 [Candidatus Regiella insecticola R5.15]	NA
ACYPI45742-PA	N	4753.79	7488.91	1484.08	3246	6460.52	1754.29	hypothetical protein [Candidatus Regiella insecticola] gb|EGY28406.1| hypothetical protein Rin_00016560 [Candidatus Regiella insecticola R5.15]	NA
ACYPI46482-PA	N	2687.22	4462.95	827.43	1911.88	3887.66	928.165	hypothetical protein [Candidatus Regiella insecticola] gb|EGY28406.1| hypothetical protein Rin_00016560 [Candidatus Regiella insecticola R5.15]	NA
ACYPI49634-PA	N	4665.33	7449.22	1475.85	3176.02	6378.09	1705.44	hypothetical protein [Candidatus Regiella insecticola] gb|EGY28406.1| hypothetical protein Rin_00016560 [Candidatus Regiella insecticola R5.15]	NA
ACYPI51037-PA	N	4248.99	7084.9	1324.89	3280.95	5807.67	1515.11	hypothetical protein [Candidatus Regiella insecticola] gb|EGY28406.1| hypothetical protein Rin_00016560 [Candidatus Regiella insecticola R5.15]	NA
ACYPI52603-PA	N	5417.31	8647.52	1705.26	3703.05	7437.72	1952.83	hypothetical protein [Candidatus Regiella insecticola] gb|EGY28406.1| hypothetical protein Rin_00016560 [Candidatus Regiella insecticola R5.15]	NA
ACYPI53304-PA	N	4374.89	6712.89	1349.87	2845.88	5852.64	1563.86	hypothetical protein [Candidatus Regiella insecticola] gb|EGY28406.1| hypothetical protein Rin_00016560 [Candidatus Regiella insecticola R5.15]	NA
ACYPI53387-PA	N	2109.16	3389.27	657.544	1529.01	2875.92	757.648	hypothetical protein [Candidatus Regiella insecticola] gb|EGY28406.1| hypothetical protein Rin_00016560 [Candidatus Regiella insecticola R5.15]	NA
ACYPI54811-PA	N	3934.95	6258.03	1225.73	2666.61	5313.78	1499.48	hypothetical protein [Candidatus Regiella insecticola] gb|EGY28406.1| hypothetical protein Rin_00016560 [Candidatus Regiella insecticola R5.15]	NA
ACYPI54876-PA	N	5101.9	8032.65	1605.08	3419.52	6867.59	1853.68	hypothetical protein [Candidatus Regiella insecticola] gb|EGY28406.1| hypothetical protein Rin_00016560 [Candidatus Regiella insecticola R5.15]	NA
ACYPI55024-PA	N	4207.27	6702.71	1299.15	2839.09	5666.19	1575.42	hypothetical protein [Candidatus Regiella insecticola] gb|EGY28406.1| hypothetical protein Rin_00016560 [Candidatus Regiella insecticola R5.15]	NA
ACYPI55740-PA	N	4228.9	6772.96	1332.46	2850.65	5781.31	1578.09	hypothetical protein [Candidatus Regiella insecticola] gb|EGY28406.1| hypothetical protein Rin_00016560 [Candidatus Regiella insecticola R5.15]	NA
ACYPI56349-PA	N	4220.31	6728.41	1299.9	2842.67	5718.14	1582.09	hypothetical protein [Candidatus Regiella insecticola] gb|EGY28406.1| hypothetical protein Rin_00016560 [Candidatus Regiella insecticola R5.15]	NA
ACYPI56486-PA	N	5040.77	8001.85	1598.87	3401.38	6840.16	1824.24	hypothetical protein [Candidatus Regiella insecticola] gb|EGY28406.1| hypothetical protein Rin_00016560 [Candidatus Regiella insecticola R5.15]	NA
ACYPI56595-PA	N	3957.97	6367.39	1230.81	2705.08	5439.26	1489.68	hypothetical protein [Candidatus Regiella insecticola] gb|EGY28406.1| hypothetical protein Rin_00016560 [Candidatus Regiella insecticola R5.15]	NA
ACYPI35928-PA	N	0	0.156203	0	0	0	0	hypothetical protein [Cotesia congregata]	NA
ACYPI51295-PA	N	0.050453	0.0611549	0.0527692	0	0	0	hypothetical protein [Cotesia congregata]	GO:0003723; RNA binding; Molecular Function GO:0003964; RNA-directed DNA polymerase activity; Molecular Function GO:0006278; RNA-dependent DNA replication; Biological Process
ACYPI39275-PA	N	0.147872	0.179237	0	0.137056	0	0	hypothetical protein [Locusta migratoria]	NA
ACYPI38288-PA	N	0	0	0	0.285973	0	0	hypothetical protein [Wolbachia endosymbiont of Drosophila ananassae] gb|EAL59434.1| conserved hypothetical protein [Wolbachia endosymbiont of Drosophila ananassae]	NA
ACYPI28429-PA	N	1.13922	0.690436	1.78729	1.75983	0.807767	0.906798	hypothetical protein AaeL_AAEL001298 [Aedes aegypti] gb|EAT47582.1| AAEL001298-PA [Aedes aegypti]
ACYPI003216-PA	N	52.678	61.9071	50.6215	81.2925	46.9262	40.5471	hypothetical protein AND_003245 [Anopheles darlingi]	GO:0005515; protein binding; Molecular Function GO:0008270; zinc ion binding; Molecular Function
ACYPI007292-PA	N	1.32322	0.400975	1.72996	0	0.351837	0.394971	hypothetical protein AND_005356 [Anopheles darlingi]	NA
ACYPI54107-PA	N	0.0542946	0	0.340723	0	0.115493	0.0648261	hypothetical protein AND_007212 [Anopheles darlingi]
ACYPI25040-PA	N	6903.13	9924.31	2096.36	4302.12	9044.45	2469.75	hypothetical protein Bm1_04940 [Brugia malayi] gb|EDP38702.1| hypothetical protein Bm1_04940 [Brugia malayi]	NA
ACYPI31305-PA	N	7395.15	10619.9	2268.06	4627.98	9490.1	2445.32	hypothetical protein Bm1_04940 [Brugia malayi] gb|EDP38702.1| hypothetical protein Bm1_04940 [Brugia malayi]	NA
ACYPI31624-PA	N	6922.67	9920.93	2097.33	4281.44	8893.1	2289.29	hypothetical protein Bm1_04940 [Brugia malayi] gb|EDP38702.1| hypothetical protein Bm1_04940 [Brugia malayi]	NA
ACYPI32220-PA	N	6913.37	9937.84	2106.09	4282.3	8881.23	2299.84	hypothetical protein Bm1_04940 [Brugia malayi] gb|EDP38702.1| hypothetical protein Bm1_04940 [Brugia malayi]	NA
ACYPI33306-PA	N	2548.91	3632.41	737.861	1515.51	3224.37	872.297	hypothetical protein Bm1_04940 [Brugia malayi] gb|EDP38702.1| hypothetical protein Bm1_04940 [Brugia malayi]	NA
ACYPI35087-PA	N	7422.12	10667.8	2282.16	4613.33	9468.33	2442.54	hypothetical protein Bm1_04940 [Brugia malayi] gb|EDP38702.1| hypothetical protein Bm1_04940 [Brugia malayi]	NA
ACYPI43361-PA	N	7379.81	10662.2	2249.09	4581.86	9494.05	2461.98	hypothetical protein Bm1_04940 [Brugia malayi] gb|EDP38702.1| hypothetical protein Bm1_04940 [Brugia malayi]	NA
ACYPI46959-PA	N	6899.88	9965.46	2053.56	4303.85	8919.32	2423.11	hypothetical protein Bm1_04940 [Brugia malayi] gb|EDP38702.1| hypothetical protein Bm1_04940 [Brugia malayi]	NA
ACYPI49423-PA	N	6866.4	9845.95	2114.36	4292.21	8900.52	2409.78	hypothetical protein Bm1_04940 [Brugia malayi] gb|EDP38702.1| hypothetical protein Bm1_04940 [Brugia malayi]	NA
ACYPI52709-PA	N	7412.82	10610.3	2240.33	4601.26	9449.54	2461.42	hypothetical protein Bm1_04940 [Brugia malayi] gb|EDP38702.1| hypothetical protein Bm1_04940 [Brugia malayi]	NA
ACYPI54546-PA	N	7371.43	10621	2226.72	4587.9	9509.88	2422	hypothetical protein Bm1_04940 [Brugia malayi] gb|EDP38702.1| hypothetical protein Bm1_04940 [Brugia malayi]	NA
ACYPI55941-PA	N	3208.29	4522.61	962.272	1963.4	4066.28	1040.4	hypothetical protein Bm1_04940 [Brugia malayi] gb|EDP38702.1| hypothetical protein Bm1_04940 [Brugia malayi]	NA
ACYPI26869-PA	N	0.383524	0	0.668551	0.829435	0.271937	0.305277	hypothetical protein BRAFLDRAFT_100078 [Branchiostoma floridae] gb|EEN68257.1| hypothetical protein BRAFLDRAFT_100078 [Branchiostoma floridae]	NA
ACYPI45117-PA	N	0	0	0	0	0.32503	0	hypothetical protein BRAFLDRAFT_85312 [Branchiostoma floridae] gb|EEN69780.1| hypothetical protein BRAFLDRAFT_85312 [Branchiostoma floridae]	GO:0008270; zinc ion binding; Molecular Function
ACYPI000295-PA	N	2.78362	2.55836	3.19936	3.11871	3.67634	3.32356	hypothetical protein CAPTEDRAFT_155000 [Capitella teleta]	GO:0009987; cellular process; Biological Process
ACYPI43447-PA	N	0	0	0.0510826	0	0	0	hypothetical protein CAPTEDRAFT_212487 [Capitella teleta]	NA
ACYPI41287-PA	N	0.311535	0	0	0	0	0	hypothetical protein CAPTEDRAFT_216552 [Capitella teleta]	GO:0003676; nucleic acid binding; Molecular Function GO:0046983; protein dimerization activity; Molecular Function
ACYPI41575-PA	N	0	0	0.0950743	0.0842526	0	0	hypothetical protein CAPTEDRAFT_221596 [Capitella teleta]	GO:0008270; zinc ion binding; Molecular Function
ACYPI43352-PA	N	0	0	0	0	0.220182	0	hypothetical protein CAPTEDRAFT_227708 [Capitella teleta]	GO:0003676; nucleic acid binding; Molecular Function GO:0004523; ribonuclease H activity; Molecular Function
ACYPI38494-PA	N	0	0.184334	0	0	0	0	hypothetical protein CAPTEDRAFT_89832 [Capitella teleta]	GO:0005524; ATP binding; Molecular Function GO:0006298; mismatch repair; Biological Process GO:0030983; mismatched DNA binding; Molecular Function
ACYPI23130-PA	N	0	0.188808	0.162919	0.288749	0	0.371963	hypothetical protein CAPTEDRAFT_96739, partial [Capitella teleta]	NA
ACYPI41047-PA	N	754.071	1157.46	232.831	468.689	1071.68	271.264	hypothetical protein CARUB_v10012765mg [Capsella rubella] gb|EOA12222.1| hypothetical protein CARUB_v10012765mg [Capsella rubella]
ACYPI47696-PA	N	4399.79	6703.39	1388.66	2780.15	6079.26	1561.36	hypothetical protein CARUB_v10012765mg [Capsella rubella] gb|EOA12222.1| hypothetical protein CARUB_v10012765mg [Capsella rubella]
ACYPI52329-PA	N	4397	6725.37	1422.7	2778.86	6093.11	1552.48	hypothetical protein CARUB_v10012765mg [Capsella rubella] gb|EOA12222.1| hypothetical protein CARUB_v10012765mg [Capsella rubella]
ACYPI28454-PA	N	0	0.122696	0	0.0938207	0.21532	0	Hypothetical protein CBG18017 [Caenorhabditis briggsae] emb|CAP35545.1| Protein CBG18017 [Caenorhabditis briggsae]	NA
ACYPI22823-PA	N	7626.95	12497.3	2408.02	5706.59	9831.04	2933.28	hypothetical protein CGI_10000009 [Crassostrea gigas]
ACYPI50074-PA	N	6453.86	10382.1	1928.51	4321.9	8861.02	2396.99	hypothetical protein CISIN_1g0366582mg, partial [Citrus sinensis]	NA
ACYPI40016-PA	N	0.30854	0	0	0	0	0	hypothetical protein CRE_09469 [Caenorhabditis remanei] gb|EFO94876.1| hypothetical protein CRE_09469 [Caenorhabditis remanei]	NA
ACYPI28545-PA	N	0	0.191599	0.165326	0.146508	0.168119	0	hypothetical protein D910_06072 [Dendroctonus ponderosae]	GO:0003676; nucleic acid binding; Molecular Function
ACYPI21868-PA	N	0.0310932	0.0376885	0.0975617	0	0.0661398	0.0371243	hypothetical protein DAPPUDRAFT_115799 [Daphnia pulex]	NA
ACYPI44781-PA	N	0	0	0.079529	0.0704767	0	0	hypothetical protein DAPPUDRAFT_122655 [Daphnia pulex]	NA
ACYPI21169-PA	N	4341.15	7871.49	1381.98	3903.21	5954.84	1530.84	hypothetical protein DAPPUDRAFT_125127 [Daphnia pulex]	NA
ACYPI22659-PA	N	4159.45	7503.78	1301.89	3762.9	5704.84	1468.09	hypothetical protein DAPPUDRAFT_125127 [Daphnia pulex]	NA
ACYPI23745-PA	N	6513.76	11004.1	2007.07	5645.09	8639.46	2438.48	hypothetical protein DAPPUDRAFT_125127 [Daphnia pulex]	NA
ACYPI24742-PA	N	4954.76	8852.21	1544.85	4412.64	6671.74	1707.13	hypothetical protein DAPPUDRAFT_125127 [Daphnia pulex]	NA
ACYPI25129-PA	N	4126.38	7135.6	1293.31	3612.25	5517.52	1502.84	hypothetical protein DAPPUDRAFT_125127 [Daphnia pulex]	NA
ACYPI30074-PA	N	4953.19	8852.68	1553.7	4423.95	6747.74	1704.54	hypothetical protein DAPPUDRAFT_125127 [Daphnia pulex]	NA
ACYPI34664-PA	N	5073.07	9148.81	1586.03	4560.25	6863.32	1834.99	hypothetical protein DAPPUDRAFT_125127 [Daphnia pulex]	NA
ACYPI37931-PA	N	5094.34	9133.3	1572.85	4608.24	6892.63	1838.05	hypothetical protein DAPPUDRAFT_125127 [Daphnia pulex]	NA
ACYPI38822-PA	N	5103.98	9152.62	1561.32	4579.77	6921.1	1811.96	hypothetical protein DAPPUDRAFT_125127 [Daphnia pulex]	NA
ACYPI40757-PA	N	4841.94	8633.23	1526.22	4317.25	6449.5	1672.61	hypothetical protein DAPPUDRAFT_125127 [Daphnia pulex]	NA
ACYPI41249-PA	N	5124.65	9171.47	1562.14	4553.5	6886.14	1796.68	hypothetical protein DAPPUDRAFT_125127 [Daphnia pulex]	NA
ACYPI41382-PA	N	5113.43	9160.5	1580.26	4573.57	6871.48	1799.5	hypothetical protein DAPPUDRAFT_125127 [Daphnia pulex]	NA
ACYPI42307-PA	N	4762.09	8559.81	1507.22	4241.09	6457.93	1650.39	hypothetical protein DAPPUDRAFT_125127 [Daphnia pulex]	NA
ACYPI42336-PA	N	4482.3	7849.54	1402.16	3928.02	6039.43	1516.04	hypothetical protein DAPPUDRAFT_125127 [Daphnia pulex]	NA
ACYPI43753-PA	N	4941.77	8853.16	1550.82	4388.19	6718.22	1728.99	hypothetical protein DAPPUDRAFT_125127 [Daphnia pulex]	NA
ACYPI43940-PA	N	5084.3	9084.62	1564.82	4594.55	6898.49	1794.8	hypothetical protein DAPPUDRAFT_125127 [Daphnia pulex]	NA
ACYPI44659-PA	N	4807.42	8539.99	1481.67	4240.9	6485.23	1661.27	hypothetical protein DAPPUDRAFT_125127 [Daphnia pulex]	NA
ACYPI45697-PA	N	5089.61	9170.04	1579.85	4566.82	6884.67	1802.79	hypothetical protein DAPPUDRAFT_125127 [Daphnia pulex]	NA
ACYPI45712-PA	N	4940.39	8874.4	1532.08	4406.44	6741.67	1721.93	hypothetical protein DAPPUDRAFT_125127 [Daphnia pulex]	NA
ACYPI48542-PA	N	4592.92	8176.83	1446.36	4100.28	6159.91	1585.54	hypothetical protein DAPPUDRAFT_125127 [Daphnia pulex]	NA
ACYPI49399-PA	N	4594.12	8289.55	1423.98	4146.25	6200.85	1621.81	hypothetical protein DAPPUDRAFT_125127 [Daphnia pulex]	NA
ACYPI49786-PA	N	4444.3	7862.66	1407.92	3937.88	5993.15	1529.9	hypothetical protein DAPPUDRAFT_125127 [Daphnia pulex]	NA
ACYPI50225-PA	N	5090.4	9160.5	1587.88	4588.53	6918.8	1802.32	hypothetical protein DAPPUDRAFT_125127 [Daphnia pulex]	NA
ACYPI50694-PA	N	4576.2	8230.37	1422.96	4075.27	6168.82	1620.63	hypothetical protein DAPPUDRAFT_125127 [Daphnia pulex]	NA
ACYPI53775-PA	N	4991.58	8879.41	1559.67	4403.52	6725.34	1699.14	hypothetical protein DAPPUDRAFT_125127 [Daphnia pulex]	NA
ACYPI54214-PA	N	4150.59	7315.99	1317.95	3640.46	5576.92	1413.79	hypothetical protein DAPPUDRAFT_125127 [Daphnia pulex]	NA
ACYPI54533-PA	N	5091.97	9142.84	1581.08	4581.6	6945.39	1812.43	hypothetical protein DAPPUDRAFT_125127 [Daphnia pulex]	NA
ACYPI55361-PA	N	4472.06	7976.48	1420.28	4030.93	6077.53	1561.63	hypothetical protein DAPPUDRAFT_125127 [Daphnia pulex]	NA
ACYPI42738-PA	N	0	0	0.322704	0	0	0	hypothetical protein DAPPUDRAFT_200975 [Daphnia pulex]	GO:0005634; nucleus; Cellular Component GO:0006355; regulation of transcription, DNA-dependent; Biological Process
ACYPI20708-PA	N	9930.64	15796.5	2981.85	6846.18	13743.3	3744.18	hypothetical protein DAPPUDRAFT_275081 [Daphnia pulex]	NA
ACYPI22236-PA	N	10120.1	15990.6	3068.84	6965.62	13890.7	3750.31	hypothetical protein DAPPUDRAFT_275081 [Daphnia pulex]	NA
ACYPI23917-PA	N	3416.84	5542.07	1067.8	2438.17	4915.38	1237.46	hypothetical protein DAPPUDRAFT_275081 [Daphnia pulex]	NA
ACYPI37551-PA	N	10172.5	15930.6	3062.66	6939.45	13899.7	3762.26	hypothetical protein DAPPUDRAFT_275081 [Daphnia pulex]	NA
ACYPI38097-PA	N	10087.2	15977.3	3050.58	6979.18	13934.4	3755.21	hypothetical protein DAPPUDRAFT_275081 [Daphnia pulex]	NA
ACYPI40138-PA	N	6125.62	10034.8	1852.98	4586.33	8473.34	2254.9	hypothetical protein DAPPUDRAFT_275081 [Daphnia pulex]	NA
ACYPI40330-PA	N	6516.74	10204.2	1987.21	4384.84	8974.77	2355.48	hypothetical protein DAPPUDRAFT_275081 [Daphnia pulex]	NA
ACYPI40377-PA	N	10107.5	15969.2	3061.05	6959.67	13893.4	3785.86	hypothetical protein DAPPUDRAFT_275081 [Daphnia pulex]	NA
ACYPI44631-PA	N	10016.9	15774.4	2979.97	6848.8	13777.7	3752.15	hypothetical protein DAPPUDRAFT_275081 [Daphnia pulex]	NA
ACYPI46038-PA	N	10097.2	16002.8	3042.53	6939.92	13950.2	3775.13	hypothetical protein DAPPUDRAFT_275081 [Daphnia pulex]	NA
ACYPI47623-PA	N	5930.57	9565.67	1792.96	4067.41	8273.64	2144.12	hypothetical protein DAPPUDRAFT_275081 [Daphnia pulex]	NA
ACYPI49318-PA	N	4822.88	7845.82	1498.35	3407.44	6977.19	1766.48	hypothetical protein DAPPUDRAFT_275081 [Daphnia pulex]	NA
ACYPI50882-PA	N	10118	15953.3	3067.23	6962.76	13885	3763.18	hypothetical protein DAPPUDRAFT_275081 [Daphnia pulex]	NA
ACYPI25199-PA	N	10.696	13.8013	15.8784	26.5432	16.1466	11.5349	hypothetical protein DAPPUDRAFT_313115 [Daphnia pulex]	NA
ACYPI28123-PA	N	1.49945	1.0905	0.627313	1.11182	1.91373	1.07417	hypothetical protein DAPPUDRAFT_330630 [Daphnia pulex]	GO:0003676; nucleic acid binding; Molecular Function
ACYPI20714-PA	N	0	0	0.213766	0	0	0	hypothetical protein DICPUDRAFT_15851 [Dictyostelium purpureum] gb|EGC33272.1| hypothetical protein DICPUDRAFT_15851 [Dictyostelium purpureum]
ACYPI29879-PA	N	7102.66	11792.2	2165.37	6116.31	9325.76	2679.67	hypothetical protein E5Q_03044 [Mixia osmundae IAM 14324] gb|KEI36421.1| hypothetical protein L969DRAFT_55155 [Mixia osmundae IAM 14324] gb|KEI37813.1| hypothetical protein L969DRAFT_52825 [Mixia osmundae IAM 14324] gb|KEI39784.1| hypothetical protein L969DRAFT_47457 [Mixia osmundae IAM 14324] gb|KEI40302.1| hypothetical protein L969DRAFT_48272 [Mixia osmundae IAM 14324]	NA
ACYPI42335-PA	N	4097.01	7002.13	1255.77	3570.13	5434.57	1466.37	hypothetical protein E5Q_03044 [Mixia osmundae IAM 14324] gb|KEI36421.1| hypothetical protein L969DRAFT_55155 [Mixia osmundae IAM 14324] gb|KEI37813.1| hypothetical protein L969DRAFT_52825 [Mixia osmundae IAM 14324] gb|KEI39784.1| hypothetical protein L969DRAFT_47457 [Mixia osmundae IAM 14324] gb|KEI40302.1| hypothetical protein L969DRAFT_48272 [Mixia osmundae IAM 14324]	NA
ACYPI43426-PA	N	7203.69	12086.4	2228.47	6195	9532.87	2747.53	hypothetical protein E5Q_03044 [Mixia osmundae IAM 14324] gb|KEI36421.1| hypothetical protein L969DRAFT_55155 [Mixia osmundae IAM 14324] gb|KEI37813.1| hypothetical protein L969DRAFT_52825 [Mixia osmundae IAM 14324] gb|KEI39784.1| hypothetical protein L969DRAFT_47457 [Mixia osmundae IAM 14324] gb|KEI40302.1| hypothetical protein L969DRAFT_48272 [Mixia osmundae IAM 14324]	NA
ACYPI50319-PA	N	4069.69	6969.46	1253.08	3567.75	5482.93	1484.33	hypothetical protein E5Q_03044 [Mixia osmundae IAM 14324] gb|KEI36421.1| hypothetical protein L969DRAFT_55155 [Mixia osmundae IAM 14324] gb|KEI37813.1| hypothetical protein L969DRAFT_52825 [Mixia osmundae IAM 14324] gb|KEI39784.1| hypothetical protein L969DRAFT_47457 [Mixia osmundae IAM 14324] gb|KEI40302.1| hypothetical protein L969DRAFT_48272 [Mixia osmundae IAM 14324]	NA
ACYPI50714-PA	Y	0.176308	0	0.368805	0	0.375035	0.421014	hypothetical protein EAG_01983 [Camponotus floridanus]	NA
ACYPI45950-PA	N	0	0	0	0.147966	0.169792	0	hypothetical protein EAG_03299 [Camponotus floridanus]	NA
ACYPI006215-PA	N	0	0	0	0	0.0488242	0	hypothetical protein EAG_03339 [Camponotus floridanus]	NA
ACYPI31979-PA	N	0.0651536	0.0789737	0.0681447	0.211359	0.242535	0.233374	hypothetical protein EAG_03339 [Camponotus floridanus]	NA
ACYPI34389-PA	N	0.0879127	0	0	0	0	0	hypothetical protein EAG_03339 [Camponotus floridanus]	NA
ACYPI53940-PA	N	0.0506122	0	0.0264679	0	0.0269149	0	hypothetical protein EAG_03339 [Camponotus floridanus]	NA
ACYPI56091-PA	N	0	0	0.0411794	0	0	0.0470089	hypothetical protein EAG_03339 [Camponotus floridanus]	NA
ACYPI52393-PA	N	0.764003	0.498648	0.24587	1.14389	0.750069	0.982365	hypothetical protein EAG_03596 [Camponotus floridanus]	NA
ACYPI29505-PA	N	0.199305	0.483162	0.208455	0.184728	0	0	hypothetical protein EAG_07134 [Camponotus floridanus]	NA
ACYPI50197-PA	N	0	0	0.175713	0	0	0	hypothetical protein EAG_07199 [Camponotus floridanus]	NA
ACYPI38328-PA	N	0	0	0	0	0	0.351488	hypothetical protein EAG_10563 [Camponotus floridanus]	NA
ACYPI002635-PA	N	0.0567932	0	0	0	0	0	hypothetical protein EAG_12454 [Camponotus floridanus]	NA
ACYPI51452-PA	N	0.122474	0.148452	0	0.113516	0	0	hypothetical protein EAG_12454 [Camponotus floridanus]	NA
ACYPI44809-PA	N	0	0	0.248602	0	0	0	hypothetical protein EAI_03706 [Harpegnathos saltator]	NA
ACYPI29167-PA	N	0.388947	0.471449	0.610204	0.360499	0.413674	0.232195	hypothetical protein EAI_07362 [Harpegnathos saltator]	NA
ACYPI47578-PA	N	0.267401	0	0	0	0	0	hypothetical protein EAI_09010 [Harpegnathos saltator]	NA
ACYPI46800-PA	N	0.33777	0.409416	0	0	0	0	hypothetical protein EAI_13215 [Harpegnathos saltator]	NA
ACYPI25503-PA	N	0.0762188	0.0923861	0.199295	0.141288	0.0405322	0.0910029	hypothetical protein G5I_03143 [Acromyrmex echinatior]	NA
ACYPI48415-PA	N	0	0	0	0.129874	0.149031	0	hypothetical protein GFP_L7_0730 [Glyptapanteles flavicoxis]	NA
ACYPI40987-PA	N	0.23422	0	0	0	0	0	hypothetical protein GLOINDRAFT_18279 [Rhizophagus irregularis DAOM 181602] gb|EXX50533.1| hypothetical protein RirG_269910 [Rhizophagus irregularis DAOM 197198w]	NA
ACYPI49413-PA	N	0.123892	0	0	0	0	0	hypothetical protein GLOINDRAFT_18279 [Rhizophagus irregularis DAOM 181602] gb|EXX50533.1| hypothetical protein RirG_269910 [Rhizophagus irregularis DAOM 197198w]	NA
ACYPI53014-PA	N	0.311535	0	0	0	0	0	hypothetical protein GLOINDRAFT_18279 [Rhizophagus irregularis DAOM 181602] gb|EXX50533.1| hypothetical protein RirG_269910 [Rhizophagus irregularis DAOM 197198w]	NA
ACYPI55690-PA	N	0	0	0	0	0	0.336072	hypothetical protein GLOINDRAFT_86946 [Rhizophagus irregularis DAOM 181602]
ACYPI22593-PA	N	0.109891	0.1332	0.114936	0	0.116877	0.131206	hypothetical protein GUITHDRAFT_67604, partial [Guillardia theta CCMP2712] gb|EKX49785.1| hypothetical protein GUITHDRAFT_67604, partial [Guillardia theta CCMP2712]	NA
ACYPI35147-PA	N	0	0	0	0.168029	0	0	hypothetical protein H311_00547, partial [Anncaliia algerae PRA109]	NA
ACYPI43561-PA	N	0	0	0.163713	0.145079	0.166479	0.560667	hypothetical protein HELRODRAFT_170116 [Helobdella robusta]	NA
ACYPI44987-PA	N	0	0.156203	0	0	0	0	hypothetical protein HELRODRAFT_171748 [Helobdella robusta]	GO:0003677; DNA binding; Molecular Function
ACYPI52371-PA	N	0	0	0	0	0.211976	0	hypothetical protein HELRODRAFT_175101 [Helobdella robusta]	NA
ACYPI47373-PA	N	0.67554	0	0	0	0	0	hypothetical protein HELRODRAFT_178602 [Helobdella robusta]
ACYPI49406-PA	N	0.18765	0	0.196265	0	0.19958	0.224048	hypothetical protein HELRODRAFT_180917 [Helobdella robusta]
ACYPI28857-PA	N	0.690067	0	0.360874	0	0	0	hypothetical protein HELRODRAFT_182100 [Helobdella robusta]	GO:0003676; nucleic acid binding; Molecular Function GO:0046983; protein dimerization activity; Molecular Function
ACYPI38465-PA	N	3.34251	5.67212	6.99193	5.26667	6.93228	3.79131	hypothetical protein HELRODRAFT_184266 [Helobdella robusta]
ACYPI21561-PA	N	835.308	1522.69	308.733	784.036	1194.33	334.582	hypothetical protein HELRODRAFT_92453, partial [Helobdella robusta]	NA
ACYPI21700-PA	N	1146.26	2041.1	381.852	1050.36	1641.94	453.574	hypothetical protein HELRODRAFT_92453, partial [Helobdella robusta]	NA
ACYPI33624-PA	N	1166.05	2046.93	386.887	1047.72	1615.59	461.45	hypothetical protein HELRODRAFT_92453, partial [Helobdella robusta]	NA
ACYPI33996-PA	N	1162.84	2038.72	379.056	1051.02	1595.87	468.261	hypothetical protein HELRODRAFT_92453, partial [Helobdella robusta]	NA
ACYPI46203-PA	N	781.855	1370.8	268.326	703.197	1085.11	310.236	hypothetical protein HELRODRAFT_92453, partial [Helobdella robusta]	NA
ACYPI55479-PA	N	1265.52	2257.18	437.788	1163.38	1835.9	491.461	hypothetical protein HELRODRAFT_92453, partial [Helobdella robusta]	NA
ACYPI21446-PA	N	0.13205	0	0	0	0	0	hypothetical protein IscW_ISCW014569 [Ixodes scapularis] gb|EEC18630.1| hypothetical protein IscW_ISCW014569 [Ixodes scapularis]	NA
ACYPI49538-PA	N	0	0	0	0	0.43754	0	hypothetical protein IscW_ISCW014569 [Ixodes scapularis] gb|EEC18630.1| hypothetical protein IscW_ISCW014569 [Ixodes scapularis]	NA
ACYPI53169-PA	N	0	0	0	0.245795	0	0.31663	hypothetical protein IscW_ISCW024606 [Ixodes scapularis] gb|EEC13087.1| hypothetical protein IscW_ISCW024606 [Ixodes scapularis]	NA
ACYPI43773-PA	N	0	0.268238	0	0.102556	0	0	hypothetical protein IscW_ISCW024646 [Ixodes scapularis] gb|EEC13529.1| hypothetical protein IscW_ISCW024646 [Ixodes scapularis]	NA
ACYPI005363-PA	N	7.33696	8.5718	9.61534	7.53771	10.7179	8.54901	hypothetical protein KGM_05590 [Danaus plexippus]	GO:0005515; protein binding; Molecular Function GO:0008017; microtubule binding; Molecular Function
ACYPI56348-PA	N	2.29201	3.70424	4.39492	3.18655	3.65659	4.56098	hypothetical protein KGM_12132 [Danaus plexippus]	GO:0005525; GTP binding; Molecular Function
ACYPI49982-PA	N	0.286501	0	0	0	0	0	hypothetical protein KGM_13860 [Danaus plexippus]	NA
ACYPI53557-PA	N	0.445669	0	0	0	0	0	hypothetical protein KGM_13860 [Danaus plexippus]	NA
ACYPI28266-PA	N	0.305601	0	0.159815	0.141625	0	0.182439	hypothetical protein KGM_15708 [Danaus plexippus]	NA
ACYPI35354-PA	N	0	0	0	0.218685	0.250942	0	hypothetical protein KGM_15810 [Danaus plexippus]
ACYPI26288-PA	N	0.391319	0.948647	0	0.725394	0.832394	0.467222	hypothetical protein KGM_21858 [Danaus plexippus]
ACYPI38040-PA	N	0	0.495472	0	1.13661	0	0.244027	hypothetical protein L798_02611, partial [Zootermopsis nevadensis]	GO:0008270; zinc ion binding; Molecular Function
ACYPI006359-PA	N	2.94387	1.78415	1.53951	2.31927	1.72206	2.28467	hypothetical protein L798_03356, partial [Zootermopsis nevadensis]	NA
ACYPI33200-PA	N	0.095217	0.230828	0.497941	0.0882527	0.405082	0.341058	hypothetical protein L798_03480 [Zootermopsis nevadensis]	GO:0016021; integral to membrane; Cellular Component GO:0050909; sensory perception of taste; Biological Process
ACYPI43344-PA	N	0.30854	0	0.645408	0	0	0	hypothetical protein L798_06930, partial [Zootermopsis nevadensis]	NA
ACYPI31295-PA	Y	0.341363	0	0	0.316395	0.726131	0.407577	hypothetical protein L798_07462 [Zootermopsis nevadensis]	NA
ACYPI32767-PA	N	0.260879	0	0	0.241798	0.277465	0	hypothetical protein L798_08445 [Zootermopsis nevadensis]
ACYPI27081-PA	N	0	0	0	0.743529	0.426602	0	hypothetical protein L798_08485 [Zootermopsis nevadensis]
ACYPI56253-PA	N	0	0	0	0.464706	0.266626	0	hypothetical protein L798_08485 [Zootermopsis nevadensis]
ACYPI40799-PA	N	0.35069	0.531346	0.458487	0.73134	0.466231	1.25614	hypothetical protein L798_08913 [Zootermopsis nevadensis]	NA
ACYPI44622-PA	Y	0	0.130519	0.112622	0.199605	0.114524	0	hypothetical protein L798_08913 [Zootermopsis nevadensis]	NA
ACYPI45019-PA	N	0.33777	0.409416	0.423931	0.125226	0.359244	0.564601	hypothetical protein L798_08913 [Zootermopsis nevadensis]	NA
ACYPI50406-PA	N	0.0855684	0.82975	0.0894966	0.396549	0.364034	0.102166	hypothetical protein L798_08913 [Zootermopsis nevadensis]	NA
ACYPI28565-PA	N	0.200551	0	0.279677	0	0.0711003	0.55872	hypothetical protein L798_09012 [Zootermopsis nevadensis]	NA
ACYPI54773-PA	N	0	0	0	0	0.321964	0	hypothetical protein L798_10261, partial [Zootermopsis nevadensis]	NA
ACYPI39111-PA	N	2.86501	2.43091	3.59585	3.18655	1.82829	3.76281	hypothetical protein L798_11187 [Zootermopsis nevadensis]	NA
ACYPI54303-PA	N	1.30676	0.351987	0.759304	0.807453	0.308852	0.520076	hypothetical protein L798_11449, partial [Zootermopsis nevadensis]	NA
ACYPI23773-PA	N	0	0.184334	0	0	0	0	hypothetical protein L798_11580 [Zootermopsis nevadensis]	GO:0003677; DNA binding; Molecular Function
ACYPI005366-PA	N	3.13906	3.38213	5.10715	0.969821	1.85479	1.66575	hypothetical protein L798_12128 [Zootermopsis nevadensis]	GO:0003677; DNA binding; Molecular Function GO:0006355; regulation of transcription, DNA-dependent; Biological Process
ACYPI42162-PA	N	1.65403	1.20292	3.11393	1.53305	1.75918	1.18491	hypothetical protein L798_12231 [Zootermopsis nevadensis]	NA
ACYPI45920-PA	N	0	0.123084	0	0	0	0	hypothetical protein L798_12952 [Zootermopsis nevadensis]	NA
ACYPI23071-PA	N	0.368829	0	0	0	0	0	hypothetical protein L798_13943 [Zootermopsis nevadensis]	NA
ACYPI34598-PA	N	0.174392	0	0	0	0	0	hypothetical protein L798_13943 [Zootermopsis nevadensis]	NA
ACYPI44433-PA	N	0.682726	0.709323	0.20402	0.542392	0.207466	0.582253	hypothetical protein L798_14161 [Zootermopsis nevadensis]	GO:0003677; DNA binding; Molecular Function
ACYPI56561-PA	N	0	0.187896	0	0	0.16487	0	hypothetical protein L798_14430 [Zootermopsis nevadensis]	GO:0004970; ionotropic glutamate receptor activity; Molecular Function GO:0005234; extracellular-glutamate-gated ion channel activity; Molecular Function GO:0016020; membrane; Cellular Component
ACYPI39936-PA	N	0.910302	0	0	0.21093	0.242044	0.271718	hypothetical protein L798_14458, partial [Zootermopsis nevadensis]	NA
ACYPI31193-PA	N	0.92119	1.11659	1.12406	1.42302	1.79622	0.916561	hypothetical protein LOTGIDRAFT_100018, partial [Lottia gigantea]	NA
ACYPI29023-PA	N	5404.93	8361.16	1713.64	3614.74	7281.92	1931.7	hypothetical protein LOTGIDRAFT_148309 [Lottia gigantea] gb|ESO91919.1| hypothetical protein LOTGIDRAFT_145690 [Lottia gigantea] gb|ESO92479.1| hypothetical protein LOTGIDRAFT_145533 [Lottia gigantea] gb|ESO92482.1| hypothetical protein LOTGIDRAFT_145536 [Lottia gigantea]
ACYPI34755-PA	N	0.0906444	0	0	0.0840146	0	0	hypothetical protein LOTGIDRAFT_155085 [Lottia gigantea]	GO:0003676; nucleic acid binding; Molecular Function GO:0008270; zinc ion binding; Molecular Function
ACYPI27494-PA	N	0.142614	0.172865	0.298322	0	0.151681	0	hypothetical protein LOTGIDRAFT_163196 [Lottia gigantea]	NA
ACYPI51625-PA	N	0	0	0.199769	0	0	0	hypothetical protein LOTGIDRAFT_163196 [Lottia gigantea]
ACYPI47701-PA	N	3016.84	4723.33	938.551	1995.41	4056.12	1117.92	hypothetical protein MELLADRAFT_90053 [Melampsora larici-populina 98AG31] gb|EGG03633.1| hypothetical protein MELLADRAFT_90053 [Melampsora larici-populina 98AG31]	NA
ACYPI20286-PA	N	12847.7	21095.3	3781.05	10447.8	16328.7	5099.85	hypothetical protein MYCGRDRAFT_45585 [Zymoseptoria tritici IPO323] gb|EGP85764.1| hypothetical protein MYCGRDRAFT_45585 [Zymoseptoria tritici IPO323] gb|EME38013.1| hypothetical protein DOTSEDRAFT_141299 [Dothistroma septosporum NZE10] gb|EME38022.1| hypothetical protein DOTSEDRAFT_116518, partial [Dothistroma septosporum NZE10] gb|EMF07908.1| hypothetical protein SEPMUDRAFT_145509 [Sphaerulina …	NA
ACYPI22621-PA	N	12888.6	20983.6	3751.28	10485.7	16357.3	5128.28	hypothetical protein MYCGRDRAFT_45585 [Zymoseptoria tritici IPO323] gb|EGP85764.1| hypothetical protein MYCGRDRAFT_45585 [Zymoseptoria tritici IPO323] gb|EME38013.1| hypothetical protein DOTSEDRAFT_141299 [Dothistroma septosporum NZE10] gb|EME38022.1| hypothetical protein DOTSEDRAFT_116518, partial [Dothistroma septosporum NZE10] gb|EMF07908.1| hypothetical protein SEPMUDRAFT_145509 [Sphaerulina …	NA
ACYPI23034-PA	N	12799	21101.5	3761.57	10512.1	16212	5117.15	hypothetical protein MYCGRDRAFT_45585 [Zymoseptoria tritici IPO323] gb|EGP85764.1| hypothetical protein MYCGRDRAFT_45585 [Zymoseptoria tritici IPO323] gb|EME38013.1| hypothetical protein DOTSEDRAFT_141299 [Dothistroma septosporum NZE10] gb|EME38022.1| hypothetical protein DOTSEDRAFT_116518, partial [Dothistroma septosporum NZE10] gb|EMF07908.1| hypothetical protein SEPMUDRAFT_145509 [Sphaerulina …	NA
ACYPI25128-PA	N	12861.6	21123.5	3754.53	10435.3	16302.8	5123.33	hypothetical protein MYCGRDRAFT_45585 [Zymoseptoria tritici IPO323] gb|EGP85764.1| hypothetical protein MYCGRDRAFT_45585 [Zymoseptoria tritici IPO323] gb|EME38013.1| hypothetical protein DOTSEDRAFT_141299 [Dothistroma septosporum NZE10] gb|EME38022.1| hypothetical protein DOTSEDRAFT_116518, partial [Dothistroma septosporum NZE10] gb|EMF07908.1| hypothetical protein SEPMUDRAFT_145509 [Sphaerulina …	NA
ACYPI30073-PA	N	12805.8	21018.1	3779.97	10450.7	16243.3	5104.8	hypothetical protein MYCGRDRAFT_45585 [Zymoseptoria tritici IPO323] gb|EGP85764.1| hypothetical protein MYCGRDRAFT_45585 [Zymoseptoria tritici IPO323] gb|EME38013.1| hypothetical protein DOTSEDRAFT_141299 [Dothistroma septosporum NZE10] gb|EME38022.1| hypothetical protein DOTSEDRAFT_116518, partial [Dothistroma septosporum NZE10] gb|EMF07908.1| hypothetical protein SEPMUDRAFT_145509 [Sphaerulina …	NA
ACYPI31695-PA	N	12327	19843.1	3686.32	10048.2	15603.2	5058.45	hypothetical protein MYCGRDRAFT_45585 [Zymoseptoria tritici IPO323] gb|EGP85764.1| hypothetical protein MYCGRDRAFT_45585 [Zymoseptoria tritici IPO323] gb|EME38013.1| hypothetical protein DOTSEDRAFT_141299 [Dothistroma septosporum NZE10] gb|EME38022.1| hypothetical protein DOTSEDRAFT_116518, partial [Dothistroma septosporum NZE10] gb|EMF07908.1| hypothetical protein SEPMUDRAFT_145509 [Sphaerulina …	NA
ACYPI34289-PA	N	12234.9	20011.2	3674.41	9905.25	15599.9	5130.75	hypothetical protein MYCGRDRAFT_45585 [Zymoseptoria tritici IPO323] gb|EGP85764.1| hypothetical protein MYCGRDRAFT_45585 [Zymoseptoria tritici IPO323] gb|EME38013.1| hypothetical protein DOTSEDRAFT_141299 [Dothistroma septosporum NZE10] gb|EME38022.1| hypothetical protein DOTSEDRAFT_116518, partial [Dothistroma septosporum NZE10] gb|EMF07908.1| hypothetical protein SEPMUDRAFT_145509 [Sphaerulina …	NA
ACYPI37932-PA	N	12329.6	19900.8	3682.53	9983.44	15456.7	5099.85	hypothetical protein MYCGRDRAFT_45585 [Zymoseptoria tritici IPO323] gb|EGP85764.1| hypothetical protein MYCGRDRAFT_45585 [Zymoseptoria tritici IPO323] gb|EME38013.1| hypothetical protein DOTSEDRAFT_141299 [Dothistroma septosporum NZE10] gb|EME38022.1| hypothetical protein DOTSEDRAFT_116518, partial [Dothistroma septosporum NZE10] gb|EMF07908.1| hypothetical protein SEPMUDRAFT_145509 [Sphaerulina …	NA
ACYPI40045-PA	N	12311	19874.5	3680.91	10000.7	15580	5009.63	hypothetical protein MYCGRDRAFT_45585 [Zymoseptoria tritici IPO323] gb|EGP85764.1| hypothetical protein MYCGRDRAFT_45585 [Zymoseptoria tritici IPO323] gb|EME38013.1| hypothetical protein DOTSEDRAFT_141299 [Dothistroma septosporum NZE10] gb|EME38022.1| hypothetical protein DOTSEDRAFT_116518, partial [Dothistroma septosporum NZE10] gb|EMF07908.1| hypothetical protein SEPMUDRAFT_145509 [Sphaerulina …	NA
ACYPI40137-PA	N	597.914	1007.76	174.222	497.096	774.11	237.681	hypothetical protein MYCGRDRAFT_45585 [Zymoseptoria tritici IPO323] gb|EGP85764.1| hypothetical protein MYCGRDRAFT_45585 [Zymoseptoria tritici IPO323] gb|EME38013.1| hypothetical protein DOTSEDRAFT_141299 [Dothistroma septosporum NZE10] gb|EME38022.1| hypothetical protein DOTSEDRAFT_116518, partial [Dothistroma septosporum NZE10] gb|EMF07908.1| hypothetical protein SEPMUDRAFT_145509 [Sphaerulina …	NA
ACYPI41383-PA	N	12188.3	20018.1	3677.12	9941.71	15572.3	5002.22	hypothetical protein MYCGRDRAFT_45585 [Zymoseptoria tritici IPO323] gb|EGP85764.1| hypothetical protein MYCGRDRAFT_45585 [Zymoseptoria tritici IPO323] gb|EME38013.1| hypothetical protein DOTSEDRAFT_141299 [Dothistroma septosporum NZE10] gb|EME38022.1| hypothetical protein DOTSEDRAFT_116518, partial [Dothistroma septosporum NZE10] gb|EMF07908.1| hypothetical protein SEPMUDRAFT_145509 [Sphaerulina …	NA
ACYPI42216-PA	N	12209.5	20089.7	3698.23	9957.06	15536	5088.73	hypothetical protein MYCGRDRAFT_45585 [Zymoseptoria tritici IPO323] gb|EGP85764.1| hypothetical protein MYCGRDRAFT_45585 [Zymoseptoria tritici IPO323] gb|EME38013.1| hypothetical protein DOTSEDRAFT_141299 [Dothistroma septosporum NZE10] gb|EME38022.1| hypothetical protein DOTSEDRAFT_116518, partial [Dothistroma septosporum NZE10] gb|EMF07908.1| hypothetical protein SEPMUDRAFT_145509 [Sphaerulina …	NA
ACYPI42334-PA	N	12875.1	21099.7	3759.4	10495.8	16307.2	5101.09	hypothetical protein MYCGRDRAFT_45585 [Zymoseptoria tritici IPO323] gb|EGP85764.1| hypothetical protein MYCGRDRAFT_45585 [Zymoseptoria tritici IPO323] gb|EME38013.1| hypothetical protein DOTSEDRAFT_141299 [Dothistroma septosporum NZE10] gb|EME38022.1| hypothetical protein DOTSEDRAFT_116518, partial [Dothistroma septosporum NZE10] gb|EMF07908.1| hypothetical protein SEPMUDRAFT_145509 [Sphaerulina …	NA
ACYPI47639-PA	N	12187.3	19959.8	3701.48	9982.96	15625.7	5102.94	hypothetical protein MYCGRDRAFT_45585 [Zymoseptoria tritici IPO323] gb|EGP85764.1| hypothetical protein MYCGRDRAFT_45585 [Zymoseptoria tritici IPO323] gb|EME38013.1| hypothetical protein DOTSEDRAFT_141299 [Dothistroma septosporum NZE10] gb|EME38022.1| hypothetical protein DOTSEDRAFT_116518, partial [Dothistroma septosporum NZE10] gb|EMF07908.1| hypothetical protein SEPMUDRAFT_145509 [Sphaerulina …	NA
ACYPI50318-PA	N	12812.5	21158	3787.01	10485.2	16255.5	5135.69	hypothetical protein MYCGRDRAFT_45585 [Zymoseptoria tritici IPO323] gb|EGP85764.1| hypothetical protein MYCGRDRAFT_45585 [Zymoseptoria tritici IPO323] gb|EME38013.1| hypothetical protein DOTSEDRAFT_141299 [Dothistroma septosporum NZE10] gb|EME38022.1| hypothetical protein DOTSEDRAFT_116518, partial [Dothistroma septosporum NZE10] gb|EMF07908.1| hypothetical protein SEPMUDRAFT_145509 [Sphaerulina …	NA
ACYPI52335-PA	N	12320.8	20115.4	3658.72	9999.27	15643.9	5108.5	hypothetical protein MYCGRDRAFT_45585 [Zymoseptoria tritici IPO323] gb|EGP85764.1| hypothetical protein MYCGRDRAFT_45585 [Zymoseptoria tritici IPO323] gb|EME38013.1| hypothetical protein DOTSEDRAFT_141299 [Dothistroma septosporum NZE10] gb|EME38022.1| hypothetical protein DOTSEDRAFT_116518, partial [Dothistroma septosporum NZE10] gb|EMF07908.1| hypothetical protein SEPMUDRAFT_145509 [Sphaerulina …	NA
ACYPI53934-PA	N	7069.18	11834.6	2150.39	5829.58	9173.29	2978.27	hypothetical protein MYCGRDRAFT_45585 [Zymoseptoria tritici IPO323] gb|EGP85764.1| hypothetical protein MYCGRDRAFT_45585 [Zymoseptoria tritici IPO323] gb|EME38013.1| hypothetical protein DOTSEDRAFT_141299 [Dothistroma septosporum NZE10] gb|EME38022.1| hypothetical protein DOTSEDRAFT_116518, partial [Dothistroma septosporum NZE10] gb|EMF07908.1| hypothetical protein SEPMUDRAFT_145509 [Sphaerulina …	NA
ACYPI54540-PA	N	12188.3	19882.6	3679.29	9979.12	15489.2	5085.02	hypothetical protein MYCGRDRAFT_45585 [Zymoseptoria tritici IPO323] gb|EGP85764.1| hypothetical protein MYCGRDRAFT_45585 [Zymoseptoria tritici IPO323] gb|EME38013.1| hypothetical protein DOTSEDRAFT_141299 [Dothistroma septosporum NZE10] gb|EME38022.1| hypothetical protein DOTSEDRAFT_116518, partial [Dothistroma septosporum NZE10] gb|EMF07908.1| hypothetical protein SEPMUDRAFT_145509 [Sphaerulina …	NA
ACYPI55173-PA	N	12823.3	21095.3	3758.86	10437.7	16271.4	5121.48	hypothetical protein MYCGRDRAFT_45585 [Zymoseptoria tritici IPO323] gb|EGP85764.1| hypothetical protein MYCGRDRAFT_45585 [Zymoseptoria tritici IPO323] gb|EME38013.1| hypothetical protein DOTSEDRAFT_141299 [Dothistroma septosporum NZE10] gb|EME38022.1| hypothetical protein DOTSEDRAFT_116518, partial [Dothistroma septosporum NZE10] gb|EMF07908.1| hypothetical protein SEPMUDRAFT_145509 [Sphaerulina …	NA
ACYPI55979-PA	N	3526.03	5726.59	1050.95	2872.84	4464.05	1369.49	hypothetical protein MYCGRDRAFT_45585 [Zymoseptoria tritici IPO323] gb|EGP85764.1| hypothetical protein MYCGRDRAFT_45585 [Zymoseptoria tritici IPO323] gb|EME38013.1| hypothetical protein DOTSEDRAFT_141299 [Dothistroma septosporum NZE10] gb|EME38022.1| hypothetical protein DOTSEDRAFT_116518, partial [Dothistroma septosporum NZE10] gb|EMF07908.1| hypothetical protein SEPMUDRAFT_145509 [Sphaerulina …	NA
ACYPI26124-PA	N	1428.22	2259.99	469.128	917.912	2153.78	488.54	hypothetical protein NP_c23 [Nosema pernyi]
ACYPI26991-PA	N	0	0	0	0.104355	0	0	hypothetical protein NP_c23 [Nosema pernyi]
ACYPI31028-PA	N	242.602	458.283	89.248	173.38	437.009	96.7739	hypothetical protein NP_c23 [Nosema pernyi]
ACYPI40230-PA	N	434.468	830.381	158.748	315.309	774.226	174.609	hypothetical protein NP_c23 [Nosema pernyi]
ACYPI20004-PA	N	6934.78	10770.4	2127.12	4625.39	9156.6	2453.16	hypothetical protein OXYTRI_13058 [Oxytricha trifallax]
ACYPI20515-PA	N	6951.12	10689.6	2155.54	4603.86	9111.59	2423.78	hypothetical protein OXYTRI_13058 [Oxytricha trifallax]
ACYPI23605-PA	N	11117.6	17235.6	3278.59	7441.1	14998.3	4226.24	hypothetical protein OXYTRI_13058 [Oxytricha trifallax]	NA
ACYPI25014-PA	N	6953.68	10744.7	2160.89	4604.95	9160.37	2455.04	hypothetical protein OXYTRI_13058 [Oxytricha trifallax]
ACYPI25415-PA	N	11157.1	17165	3251.58	7396.32	14978.7	4337.21	hypothetical protein OXYTRI_13058 [Oxytricha trifallax]	NA
ACYPI28653-PA	N	11107.3	17120.3	3260.84	7371.71	15020.3	4253.98	hypothetical protein OXYTRI_13058 [Oxytricha trifallax]	NA
ACYPI29979-PA	N	6354.43	9800.95	1980.73	4260.1	8509.84	2281.11	hypothetical protein OXYTRI_13058 [Oxytricha trifallax]
ACYPI32963-PA	N	6546.18	10153.4	2048.27	4430.89	8842.12	2379.59	hypothetical protein OXYTRI_13058 [Oxytricha trifallax]
ACYPI34628-PA	N	6929.27	10739.4	2142.36	4613.71	9179.42	2459.5	hypothetical protein OXYTRI_13058 [Oxytricha trifallax]
ACYPI35450-PA	N	5885.91	9184.84	1845.46	3982.94	7932.8	2074.74	hypothetical protein OXYTRI_13058 [Oxytricha trifallax]	NA
ACYPI35843-PA	N	6553.07	10244.3	2047.44	4473.58	8869.55	2358.2	hypothetical protein OXYTRI_13058 [Oxytricha trifallax]
ACYPI38106-PA	N	6562.12	10195.4	2040.44	4420.49	8838.98	2383.82	hypothetical protein OXYTRI_13058 [Oxytricha trifallax]
ACYPI38226-PA	N	11164.8	17187.8	3267.78	7435.29	15058.4	4291.85	hypothetical protein OXYTRI_13058 [Oxytricha trifallax]	NA
ACYPI38502-PA	N	11045.3	17099.3	3247.34	7393.93	14900.3	4296.69	hypothetical protein OXYTRI_13058 [Oxytricha trifallax]	NA
ACYPI38702-PA	N	6591.26	10161.7	2064.33	4440.92	8856.99	2369.48	hypothetical protein OXYTRI_13058 [Oxytricha trifallax]
ACYPI42522-PA	N	6951.51	10727.5	2160.89	4612.98	9177.54	2442.82	hypothetical protein OXYTRI_13058 [Oxytricha trifallax]
ACYPI45162-PA	N	6909.78	10723.9	2137.83	4612.25	9170	2442.11	hypothetical protein OXYTRI_13058 [Oxytricha trifallax]
ACYPI49387-PA	N	6557.99	10223.3	2053	4436.54	8792.29	2382.17	hypothetical protein OXYTRI_13058 [Oxytricha trifallax]
ACYPI52972-PA	N	8525.36	13142.3	2488.65	5648.56	11444	3287.55	hypothetical protein OXYTRI_13058 [Oxytricha trifallax]	NA
ACYPI55091-PA	N	7689.8	11955.9	2319.86	5147.74	10331.6	2930	hypothetical protein OXYTRI_13058 [Oxytricha trifallax]	NA
ACYPI35292-PA	N	2211.72	3967.33	711.251	1977.79	3037.48	793.693	hypothetical protein OXYTRI_14248 [Oxytricha trifallax]	NA
ACYPI31250-PA	N	0.0483255	0	0.050544	0.0447909	0	0.0576991	hypothetical protein PFMALIP_02878 [Plasmodium falciparum MaliPS096_E11]
ACYPI54579-PA	N	0.83781	0.609314	0.525764	0.698879	0.712859	0.800255	hypothetical protein Phum_PHUM011410 [Pediculus humanus corporis] gb|EEB10022.1| hypothetical protein Phum_PHUM011410 [Pediculus humanus corporis]	NA
ACYPI29083-PA	N	0.334251	0	0.349596	0.619608	0.355501	0	hypothetical protein Phum_PHUM045770 [Pediculus humanus corporis] gb|EEB10517.1| hypothetical protein Phum_PHUM045770 [Pediculus humanus corporis]	NA
ACYPI55504-PA	N	5336.35	8073.76	1627.38	3392.15	6997.82	2061.51	hypothetical protein Phum_PHUM205230 [Pediculus humanus corporis] gb|EEB12783.1| hypothetical protein Phum_PHUM205230 [Pediculus humanus corporis]	NA
ACYPI47399-PA	N	0	0.486182	0	0.371765	0.426602	0	hypothetical protein Phum_PHUM297530 [Pediculus humanus corporis] gb|EEB14385.1| hypothetical protein Phum_PHUM297530 [Pediculus humanus corporis]	NA
ACYPI56560-PA	N	0.517551	0.20911	0.180437	0.959393	0.917423	0.411959	hypothetical protein Phum_PHUM328280 [Pediculus humanus corporis] gb|EEB14809.1| hypothetical protein Phum_PHUM328280 [Pediculus humanus corporis]
ACYPI46612-PA	N	1554.25	2331.03	459.756	1075.88	2127.87	534.511	hypothetical protein Phum_PHUM351800 [Pediculus humanus corporis] gb|EEB15159.1| hypothetical protein Phum_PHUM351800 [Pediculus humanus corporis]	NA
ACYPI32567-PA	N	0	0	0.26849	0	0.273025	0	hypothetical protein Phum_PHUM452620 [Pediculus humanus corporis] gb|EEB17091.1| hypothetical protein Phum_PHUM452620 [Pediculus humanus corporis]	NA
ACYPI32374-PA	N	0.324123	0	0	0	0	0	hypothetical protein Phum_PHUM471650 [Pediculus humanus corporis] gb|EEB17540.1| hypothetical protein Phum_PHUM471650 [Pediculus humanus corporis]	NA
ACYPI29070-PA	N	0.0353783	0	0	0	0	0	hypothetical protein Phum_PHUM496580 [Pediculus humanus corporis] gb|EEB17990.1| hypothetical protein Phum_PHUM496580 [Pediculus humanus corporis]	NA
ACYPI56288-PA	N	0	0	0	0.0639595	0	0	hypothetical protein Phum_PHUM604780 [Pediculus humanus corporis] gb|EEB20185.1| hypothetical protein Phum_PHUM604780 [Pediculus humanus corporis]	NA
ACYPI45585-PA	N	306.037	530.892	88.1375	254.051	425.007	116.369	hypothetical protein PP7435_Chr4-1026 [Komagataella pastoris CBS 7435]	NA
ACYPI35953-PA	N	0.1882	0.11406	0.0984201	0.261653	0.150124	0.280881	hypothetical protein RirG_192440 [Rhizophagus irregularis DAOM 197198w] gb|EXX71341.1| hypothetical protein RirG_079420 [Rhizophagus irregularis DAOM 197198w]	GO:0003676; nucleic acid binding; Molecular Function GO:0046983; protein dimerization activity; Molecular Function
ACYPI44055-PA	N	0	0	0	0	0.11809	0	hypothetical protein RO3G_10541 [Rhizopus delemar RA 99-880]	NA
ACYPI31836-PA	N	0	0.0392478	0	0.0300113	0	0	hypothetical protein SINV_01227 [Solenopsis invicta]	GO:0003676; nucleic acid binding; Molecular Function
ACYPI48287-PA	N	0.760382	0.737337	0.318116	1.26858	0.646979	0.544724	hypothetical protein SINV_04089 [Solenopsis invicta]	GO:0003676; nucleic acid binding; Molecular Function GO:0008270; zinc ion binding; Molecular Function
ACYPI47206-PA	N	0.313055	0	0.163713	0.145079	0	0	hypothetical protein SINV_04183 [Solenopsis invicta]	NA
ACYPI50705-PA	N	0.641763	0.155578	0.26849	0	0.54605	0.153249	hypothetical protein SINV_06550 [Solenopsis invicta]
ACYPI55702-PA	N	5.08925	9.25314	4.01472	9.55395	5.18344	5.71594	hypothetical protein SINV_07136 [Solenopsis invicta]	NA
ACYPI29204-PA	N	0.356535	1.29648	2.05096	1.32183	1.70641	0.638537	hypothetical protein SINV_07493 [Solenopsis invicta]	NA
ACYPI49135-PA	N	4.58402	2.77818	2.39723	2.54924	2.92527	3.83122	hypothetical protein SINV_13160 [Solenopsis invicta]	NA
ACYPI25652-PA	N	0	0	0	0	0.351837	0	hypothetical protein SINV_15646 [Solenopsis invicta]
ACYPI55110-PA	N	0.611203	0	0	0.283249	0	0	hypothetical protein SINV_80056 [Solenopsis invicta]	GO:0005509; calcium ion binding; Molecular Function
ACYPI47705-PA	N	0	0.854825	0.73761	0.326826	0.375035	0	hypothetical protein TcasGA2_TC000033 [Tribolium castaneum]	NA
ACYPI45710-PA	N	0	0	0.0721747	0	0	0	hypothetical protein TcasGA2_TC000134 [Tribolium castaneum]	GO:0006508; proteolysis; Biological Process GO:0008234; cysteine-type peptidase activity; Molecular Function
ACYPI37162-PA	N	0	0	0	0	0.401508	0	hypothetical protein TcasGA2_TC000253 [Tribolium castaneum]	NA
ACYPI000419-PA	N	0.15807	0.0957994	0	0.0732541	0.126089	0.0943651	hypothetical protein TcasGA2_TC000314 [Tribolium castaneum]	GO:0003676; nucleic acid binding; Molecular Function
ACYPI23312-PA	N	0	0	0	0.0522692	0	0	hypothetical protein TcasGA2_TC000314 [Tribolium castaneum]	NA
ACYPI32837-PA	N	0.297112	0.0450168	0.233064	0.172113	0.316001	0.487771	hypothetical protein TcasGA2_TC000314 [Tribolium castaneum]	GO:0003676; nucleic acid binding; Molecular Function
ACYPI36649-PA	N	0	0.0524185	0	0.120247	0.0919896	0.103267	hypothetical protein TcasGA2_TC000314 [Tribolium castaneum]	GO:0003676; nucleic acid binding; Molecular Function
ACYPI41115-PA	N	0	0	0	0	0	0.0929908	hypothetical protein TcasGA2_TC000859 [Tribolium castaneum]	NA
ACYPI26497-PA	N	0.285545	0.41101	0.31732	0.181954	0.189812	0.213082	hypothetical protein TcasGA2_TC001397 [Tribolium castaneum]	GO:0003723; RNA binding; Molecular Function GO:0003964; RNA-directed DNA polymerase activity; Molecular Function GO:0006278; RNA-dependent DNA replication; Biological Process
ACYPI37925-PA	N	1.02847	1.24662	0.860545	1.33454	0.875081	0.491182	hypothetical protein TcasGA2_TC001397 [Tribolium castaneum]	NA
ACYPI53061-PA	N	0.0318019	0	0	0	0.0338237	0	hypothetical protein TcasGA2_TC001397 [Tribolium castaneum]	GO:0003723; RNA binding; Molecular Function GO:0003964; RNA-directed DNA polymerase activity; Molecular Function GO:0006278; RNA-dependent DNA replication; Biological Process
ACYPI29677-PA	N	1.70379	2.2373	2.37602	1.44758	1.6611	2.03428	hypothetical protein TcasGA2_TC001483 [Tribolium castaneum]
ACYPI20066-PA	N	1.94474	1.347	2.03401	2.05999	2.21611	3.15122	hypothetical protein TcasGA2_TC001485 [Tribolium castaneum]	NA
ACYPI21706-PA	N	0.248104	0.100244	0.345992	0.536567	0.0879591	0.6912	hypothetical protein TcasGA2_TC001485 [Tribolium castaneum]	NA
ACYPI32958-PA	N	0.160441	0	0	0	0	0	hypothetical protein TcasGA2_TC001485 [Tribolium castaneum]	NA
ACYPI52358-PA	N	0	0.179237	0	0.137056	0	0	hypothetical protein TcasGA2_TC001485 [Tribolium castaneum]	NA
ACYPI55159-PA	N	0.912792	1.0213	0.881258	0.78095	1.26954	0.838342	hypothetical protein TcasGA2_TC001485 [Tribolium castaneum]	NA
ACYPI29742-PA	N	0.0403624	0	0	0.0374103	0	0	hypothetical protein TcasGA2_TC001491 [Tribolium castaneum]	GO:0003676; nucleic acid binding; Molecular Function GO:0008270; zinc ion binding; Molecular Function GO:0015074; DNA integration; Biological Process
ACYPI31265-PA	N	0.92473	1.84945	0.628669	0.857094	0.934344	0.44164	hypothetical protein TcasGA2_TC001491 [Tribolium castaneum]	GO:0003676; nucleic acid binding; Molecular Function
ACYPI36182-PA	N	0.256705	0	0	0.237929	0.273025	0.306498	hypothetical protein TcasGA2_TC001491 [Tribolium castaneum]	GO:0003676; nucleic acid binding; Molecular Function GO:0015074; DNA integration; Biological Process
ACYPI36232-PA	N	0.147872	0	0.15466	0	0	0	hypothetical protein TcasGA2_TC001491 [Tribolium castaneum]	GO:0003676; nucleic acid binding; Molecular Function GO:0015074; DNA integration; Biological Process
ACYPI37303-PA	N	0	0.0690844	0.0596114	0	0.0303092	0.0340251	hypothetical protein TcasGA2_TC001491 [Tribolium castaneum]	GO:0003723; RNA binding; Molecular Function GO:0003964; RNA-directed DNA polymerase activity; Molecular Function GO:0006278; RNA-dependent DNA replication; Biological Process
ACYPI37483-PA	N	0	0	0	0	0.151681	0	hypothetical protein TcasGA2_TC001491 [Tribolium castaneum]	GO:0003676; nucleic acid binding; Molecular Function GO:0015074; DNA integration; Biological Process
ACYPI39211-PA	N	0.35786	0.289179	0.499052	0.884496	0.253741	0.284849	hypothetical protein TcasGA2_TC001491 [Tribolium castaneum]	NA
ACYPI39412-PA	N	0	0	0	0.389622	0.298062	0.167302	hypothetical protein TcasGA2_TC001491 [Tribolium castaneum]	GO:0003676; nucleic acid binding; Molecular Function GO:0015074; DNA integration; Biological Process
ACYPI42932-PA	N	0	0	0	0	0	0.136342	hypothetical protein TcasGA2_TC001491 [Tribolium castaneum]	GO:0003676; nucleic acid binding; Molecular Function GO:0015074; DNA integration; Biological Process
ACYPI45588-PA	N	0	0	0	0.107758	0	0	hypothetical protein TcasGA2_TC001491 [Tribolium castaneum]	GO:0003676; nucleic acid binding; Molecular Function GO:0015074; DNA integration; Biological Process
ACYPI46291-PA	N	0.0708347	0	0	0	0	0	hypothetical protein TcasGA2_TC001491 [Tribolium castaneum]	GO:0003676; nucleic acid binding; Molecular Function GO:0015074; DNA integration; Biological Process
ACYPI46812-PA	N	0	0	0	0	0	0.224048	hypothetical protein TcasGA2_TC001491 [Tribolium castaneum]	GO:0003723; RNA binding; Molecular Function GO:0003964; RNA-directed DNA polymerase activity; Molecular Function GO:0006278; RNA-dependent DNA replication; Biological Process
ACYPI47665-PA	N	0.422212	0	0.220798	0.782662	1.12264	0.504108	hypothetical protein TcasGA2_TC001491 [Tribolium castaneum]	NA
ACYPI49930-PA	N	0.456771	0.207622	0.447881	0.396902	0.576899	0.579455	hypothetical protein TcasGA2_TC001491 [Tribolium castaneum]	GO:0003676; nucleic acid binding; Molecular Function GO:0015074; DNA integration; Biological Process
ACYPI53945-PA	N	0.200015	0.069269	0.0597707	0.079451	0.0911705	0	hypothetical protein TcasGA2_TC001504 [Tribolium castaneum]	GO:0003676; nucleic acid binding; Molecular Function GO:0003723; RNA binding; Molecular Function GO:0003964; RNA-directed DNA polymerase activity; Molecular Function GO:0006278; RNA-dependent DNA replication; Biological Process GO:0008270; zinc ion bindin
ACYPI44958-PA	N	0	0	0	0	0.0197045	0	hypothetical protein TcasGA2_TC001508 [Tribolium castaneum]	GO:0003676; nucleic acid binding; Molecular Function GO:0003723; RNA binding; Molecular Function GO:0003964; RNA-directed DNA polymerase activity; Molecular Function GO:0006278; RNA-dependent DNA replication; Biological Process GO:0008270; zinc ion bindin
ACYPI39044-PA	N	0	0	0	0.452911	0.173239	0	hypothetical protein TcasGA2_TC001648 [Tribolium castaneum]	NA
ACYPI34482-PA	N	0.168001	0	0	0	0	0	hypothetical protein TcasGA2_TC001731 [Tribolium castaneum]	NA
ACYPI46670-PA	N	0.20702	0.250932	0	0.575636	0	0.247176	hypothetical protein TcasGA2_TC001731 [Tribolium castaneum]	NA
ACYPI36650-PA	N	0.0900088	0.109101	0.0470705	0.0834254	0.0478656	0	hypothetical protein TcasGA2_TC001805 [Tribolium castaneum]	GO:0003676; nucleic acid binding; Molecular Function
ACYPI24087-PA	N	1.07716	0.618464	0.711546	1.10347	0.964753	1.01534	hypothetical protein TcasGA2_TC001839 [Tribolium castaneum]	NA
ACYPI32297-PA	N	0.279027	0.112738	0.097279	0	0	0.2221	hypothetical protein TcasGA2_TC001839 [Tribolium castaneum]	GO:0003676; nucleic acid binding; Molecular Function GO:0008270; zinc ion binding; Molecular Function
ACYPI29770-PA	N	1.37908	1.40295	1.03028	0.84453	1.80725	0.823287	hypothetical protein TcasGA2_TC001895 [Tribolium castaneum]	GO:0003723; RNA binding; Molecular Function GO:0003964; RNA-directed DNA polymerase activity; Molecular Function GO:0006278; RNA-dependent DNA replication; Biological Process
ACYPI50270-PA	N	0	1.0326	0	2.10557	0.906057	0.339046	hypothetical protein TcasGA2_TC001954 [Tribolium castaneum]	NA
ACYPI39692-PA	N	0.131779	0.0798656	0	0.0610702	0.140157	0	hypothetical protein TcasGA2_TC002016 [Tribolium castaneum]	GO:0003676; nucleic acid binding; Molecular Function GO:0003723; RNA binding; Molecular Function GO:0003964; RNA-directed DNA polymerase activity; Molecular Function GO:0006278; RNA-dependent DNA replication; Biological Process GO:0008270; zinc ion bindin
ACYPI35339-PA	N	3.65141	7.51067	4.28195	5.53801	4.00123	5.02022	hypothetical protein TcasGA2_TC002223 [Tribolium castaneum]	NA
ACYPI23414-PA	N	1.59115	1.60721	1.38683	0.737384	0.846152	0.63326	hypothetical protein TcasGA2_TC002443 [Tribolium castaneum]	NA
ACYPI54196-PA	N	0.812358	1.96934	0.849652	0.37647	0.432002	1.45489	hypothetical protein TcasGA2_TC002443 [Tribolium castaneum]	NA
ACYPI28792-PA	Y	0	0	0	0.257499	0	0	hypothetical protein TcasGA2_TC003225 [Tribolium castaneum]	NA
ACYPI28290-PA	N	0.316659	0	0.110399	0	0.112264	0	hypothetical protein TcasGA2_TC003732 [Tribolium castaneum]	NA
ACYPI20444-PA	N	0.0463701	0.112412	0	0.128936	0	0	hypothetical protein TcasGA2_TC004098 [Tribolium castaneum]	GO:0003723; RNA binding; Molecular Function GO:0003964; RNA-directed DNA polymerase activity; Molecular Function GO:0006278; RNA-dependent DNA replication; Biological Process
ACYPI50848-PA	N	0.450887	0.637615	0.628782	0.557212	0.399627	0.807518	hypothetical protein TcasGA2_TC004168 [Tribolium castaneum]	NA
ACYPI45056-PA	N	0	0.0409848	0	0	0.0359622	0	hypothetical protein TcasGA2_TC004195 [Tribolium castaneum]	GO:0003723; RNA binding; Molecular Function GO:0003964; RNA-directed DNA polymerase activity; Molecular Function GO:0006278; RNA-dependent DNA replication; Biological Process
ACYPI22047-PA	N	0	0	0.0532718	0	0	0.0608131	hypothetical protein TcasGA2_TC004196 [Tribolium castaneum]	GO:0003676; nucleic acid binding; Molecular Function GO:0015074; DNA integration; Biological Process
ACYPI23586-PA	N	1.33701	0	1.67806	1.23922	1.42201	2.23488	hypothetical protein TcasGA2_TC004208 [Tribolium castaneum]	NA
ACYPI33114-PA	N	0	0	0.313656	0.55591	0	0	hypothetical protein TcasGA2_TC004208 [Tribolium castaneum]
ACYPI35643-PA	N	0.640482	0.388169	1.00483	0.296818	0.817441	0.917658	hypothetical protein TcasGA2_TC004208 [Tribolium castaneum]	GO:0003723; RNA binding; Molecular Function GO:0003964; RNA-directed DNA polymerase activity; Molecular Function GO:0006278; RNA-dependent DNA replication; Biological Process
ACYPI51235-PA	N	1.59115	1.60721	0.277366	1.72056	0.564102	1.58315	hypothetical protein TcasGA2_TC004208 [Tribolium castaneum]	NA
ACYPI56535-PA	N	0.235942	0	0.740321	0	0.752827	0.563415	hypothetical protein TcasGA2_TC004208 [Tribolium castaneum]	NA
ACYPI22604-PA	N	0	0	0.21793	0	0	0	hypothetical protein TcasGA2_TC004211 [Tribolium castaneum]	NA
ACYPI53217-PA	N	1.3911	2.02342	1.16397	1.8051	0.986363	0.996561	hypothetical protein TcasGA2_TC004227 [Tribolium castaneum]	GO:0003723; RNA binding; Molecular Function GO:0003964; RNA-directed DNA polymerase activity; Molecular Function GO:0006278; RNA-dependent DNA replication; Biological Process
ACYPI002052-PA	N	0	0	0	0.0204407	0	0	hypothetical protein TcasGA2_TC004276 [Tribolium castaneum]	GO:0003676; nucleic acid binding; Molecular Function GO:0003723; RNA binding; Molecular Function GO:0003964; RNA-directed DNA polymerase activity; Molecular Function GO:0006278; RNA-dependent DNA replication; Biological Process GO:0008270; zinc ion bindin
ACYPI009200-PA	N	0.167126	0.202576	0.149827	0.0885154	0.152358	0.142531	hypothetical protein TcasGA2_TC004276 [Tribolium castaneum]	GO:0003676; nucleic acid binding; Molecular Function GO:0003723; RNA binding; Molecular Function GO:0003964; RNA-directed DNA polymerase activity; Molecular Function GO:0006278; RNA-dependent DNA replication; Biological Process GO:0008270; zinc ion bindin
ACYPI55396-PA	N	6.95243	10.2998	2.11312	4.90179	11.3128	1.34802	hypothetical protein TcasGA2_TC004328 [Tribolium castaneum]	GO:0003723; RNA binding; Molecular Function GO:0003964; RNA-directed DNA polymerase activity; Molecular Function GO:0006278; RNA-dependent DNA replication; Biological Process
ACYPI39192-PA	N	0.329554	0.441506	0.362824	0.514442	0.31361	0.497024	hypothetical protein TcasGA2_TC004340 [Tribolium castaneum]	GO:0003676; nucleic acid binding; Molecular Function GO:0003723; RNA binding; Molecular Function GO:0003964; RNA-directed DNA polymerase activity; Molecular Function GO:0006278; RNA-dependent DNA replication; Biological Process GO:0008270; zinc ion bindin
ACYPI38949-PA	N	0	0.283902	0	0	0	0	hypothetical protein TcasGA2_TC004344 [Tribolium castaneum]
ACYPI48387-PA	N	0.0901352	0.109254	0	0	0.0958656	0	hypothetical protein TcasGA2_TC004346 [Tribolium castaneum]	GO:0005198; structural molecule activity; Molecular Function GO:0019028; viral capsid; Cellular Component
ACYPI53111-PA	N	0	0.118944	0.307901	0.363806	0.104367	0.117163	hypothetical protein TcasGA2_TC004346 [Tribolium castaneum]	GO:0005198; structural molecule activity; Molecular Function GO:0019028; viral capsid; Cellular Component
ACYPI30471-PA	N	0.215357	0	0	0.598815	0.229048	0	hypothetical protein TcasGA2_TC005018 [Tribolium castaneum]	NA
ACYPI20560-PA	N	0	0.0967526	0.0834857	0	0	0	hypothetical protein TcasGA2_TC005053 [Tribolium castaneum]	NA
ACYPI20643-PA	N	2.96815	3.69498	3.35612	2.30494	3.41281	4.02278	hypothetical protein TcasGA2_TC005146 [Tribolium castaneum]	NA
ACYPI37599-PA	N	2.33368	1.76793	1.01701	2.07287	1.24102	1.97366	hypothetical protein TcasGA2_TC005146 [Tribolium castaneum]	NA
ACYPI37876-PA	N	0.127841	0	0	0.118491	0.135969	0.152638	hypothetical protein TcasGA2_TC005146 [Tribolium castaneum]	NA
ACYPI38647-PA	N	1.75026	0.707173	1.42381	1.442	2.06837	2.08976	hypothetical protein TcasGA2_TC005146 [Tribolium castaneum]
ACYPI49723-PA	N	0.908155	0.733859	0.633231	0	0.321964	0.361436	hypothetical protein TcasGA2_TC005146 [Tribolium castaneum]	NA
ACYPI54264-PA	N	1.46808	1.77949	1.53548	0.971934	1.33836	1.00163	hypothetical protein TcasGA2_TC005207 [Tribolium castaneum]
ACYPI45107-PA	N	0	0.0982185	0	0	0.0861822	0.0967481	hypothetical protein TcasGA2_TC005260 [Tribolium castaneum]	NA
ACYPI55016-PA	N	0	0	0	0	0.155836	0	hypothetical protein TcasGA2_TC005260 [Tribolium castaneum]	GO:0003723; RNA binding; Molecular Function GO:0003964; RNA-directed DNA polymerase activity; Molecular Function GO:0006278; RNA-dependent DNA replication; Biological Process
ACYPI23777-PA	N	0.408766	0	0	0.378868	0	0.244027	hypothetical protein TcasGA2_TC005263 [Tribolium castaneum]	NA
ACYPI25711-PA	N	0.927403	1.57377	0.775982	1.54723	0.986363	1.32875	hypothetical protein TcasGA2_TC005263 [Tribolium castaneum]	NA
ACYPI30411-PA	N	0	0	0	0.172914	0	0	hypothetical protein TcasGA2_TC005263 [Tribolium castaneum]	NA
ACYPI38145-PA	N	0.639206	1.08471	0.668551	1.3034	1.35969	1.22111	hypothetical protein TcasGA2_TC005263 [Tribolium castaneum]	NA
ACYPI46240-PA	N	0.700614	1.18892	0.439667	1.29874	1.34128	1.00381	hypothetical protein TcasGA2_TC005263 [Tribolium castaneum]	NA
ACYPI47702-PA	N	1.24098	0.859548	0.556264	1.47884	0.942766	0.846679	hypothetical protein TcasGA2_TC005263 [Tribolium castaneum]	NA
ACYPI51309-PA	N	0.886413	1.28932	0.556264	1.47884	0.942766	0.846679	hypothetical protein TcasGA2_TC005263 [Tribolium castaneum]	NA
ACYPI52566-PA	N	0.779469	1.25974	0.679377	1.2041	0.829024	0.930661	hypothetical protein TcasGA2_TC005263 [Tribolium castaneum]	NA
ACYPI53075-PA	N	1.24098	1.50421	0.556264	1.47884	0.942766	0.846679	hypothetical protein TcasGA2_TC005263 [Tribolium castaneum]	NA
ACYPI54646-PA	N	0.29171	0.707173	0.610204	1.35187	0.930768	0.348293	hypothetical protein TcasGA2_TC005263 [Tribolium castaneum]
ACYPI55534-PA	N	1.0637	1.07443	0.927106	0.985895	0.56566	0.42334	hypothetical protein TcasGA2_TC005263 [Tribolium castaneum]	NA
ACYPI35585-PA	N	0.241264	0	0	0	0	0	hypothetical protein TcasGA2_TC005271 [Tribolium castaneum]	NA
ACYPI56107-PA	N	0	0	0	0.0578622	0	0	hypothetical protein TcasGA2_TC005271 [Tribolium castaneum]	NA
ACYPI49520-PA	N	0.104863	0.381319	0	0.29158	0.44612	0.626017	hypothetical protein TcasGA2_TC005295 [Tribolium castaneum]	GO:0003676; nucleic acid binding; Molecular Function GO:0008270; zinc ion binding; Molecular Function
ACYPI55589-PA	N	0	0	0.148501	0	0	0	hypothetical protein TcasGA2_TC006067 [Tribolium castaneum]	NA
ACYPI20920-PA	N	1.41047	3.84671	2.95044	3.59509	1.87517	0.421014	hypothetical protein TcasGA2_TC006817 [Tribolium castaneum]	NA
ACYPI41642-PA	N	0.817532	0.743208	1.06883	0.378868	3.04327	0.244027	hypothetical protein TcasGA2_TC006958 [Tribolium castaneum]	NA
ACYPI009186-PA	N	0	0.0334433	0	0	0.0586898	0.0329426	hypothetical protein TcasGA2_TC007543 [Tribolium castaneum]	GO:0003676; nucleic acid binding; Molecular Function GO:0003723; RNA binding; Molecular Function GO:0003964; RNA-directed DNA polymerase activity; Molecular Function GO:0006278; RNA-dependent DNA replication; Biological Process GO:0015074; DNA integration
ACYPI34483-PA	N	0	0.205791	0	0	0	0	hypothetical protein TcasGA2_TC007543 [Tribolium castaneum]	GO:0003723; RNA binding; Molecular Function GO:0003964; RNA-directed DNA polymerase activity; Molecular Function GO:0006278; RNA-dependent DNA replication; Biological Process
ACYPI47818-PA	N	0	0	0.0480132	0.127644	0	0	hypothetical protein TcasGA2_TC007546 [Tribolium castaneum]	GO:0003723; RNA binding; Molecular Function GO:0003964; RNA-directed DNA polymerase activity; Molecular Function GO:0006278; RNA-dependent DNA replication; Biological Process
ACYPI46554-PA	N	0	0	0	0	0.209375	0	hypothetical protein TcasGA2_TC008503 [Tribolium castaneum]	NA
ACYPI22490-PA	N	0	0.427412	0.368805	0.326826	0.375035	0	hypothetical protein TcasGA2_TC008933 [Tribolium castaneum]	NA
ACYPI33798-PA	N	0	0	0	0	0.0886445	0	hypothetical protein TcasGA2_TC009388 [Tribolium castaneum]	NA
ACYPI45989-PA	N	0.329673	0.1332	0	0.101853	0.350632	0.131206	hypothetical protein TcasGA2_TC010212 [Tribolium castaneum]	GO:0003723; RNA binding; Molecular Function GO:0003964; RNA-directed DNA polymerase activity; Molecular Function GO:0006278; RNA-dependent DNA replication; Biological Process
ACYPI000661-PA	N	0	0	0	0	0.0390036	0	hypothetical protein TcasGA2_TC010216 [Tribolium castaneum]	GO:0003676; nucleic acid binding; Molecular Function GO:0003723; RNA binding; Molecular Function GO:0003964; RNA-directed DNA polymerase activity; Molecular Function GO:0006278; RNA-dependent DNA replication; Biological Process GO:0015074; DNA integration
ACYPI27245-PA	N	2.12786	2.01179	1.37984	1.81445	1.26736	1.72761	hypothetical protein TcasGA2_TC010216 [Tribolium castaneum]	NA
ACYPI53943-PA	N	0	0	0.205897	0	0.209375	0.470089	hypothetical protein TcasGA2_TC010622 [Tribolium castaneum]	NA
ACYPI33824-PA	N	0	0.150754	0	0	0	0	hypothetical protein TcasGA2_TC010981 [Tribolium castaneum]	NA
ACYPI41300-PA	N	0	0	0.130082	0	0	0	hypothetical protein TcasGA2_TC010981 [Tribolium castaneum]	NA
ACYPI21581-PA	N	4522.4	8077.27	1411.08	4068.65	6145.53	1608.42	hypothetical protein TcasGA2_TC011501 [Tribolium castaneum]	NA
ACYPI25730-PA	N	2143.17	3885.63	685.53	1977.45	2981.23	803.929	hypothetical protein TcasGA2_TC011501 [Tribolium castaneum]	NA
ACYPI28126-PA	N	2980.11	5207.67	935.52	2561.9	4055.06	1073.78	hypothetical protein TcasGA2_TC011501 [Tribolium castaneum]	NA
ACYPI28244-PA	N	4284.73	7724.89	1357.22	3896.6	5904.75	1564.58	hypothetical protein TcasGA2_TC011501 [Tribolium castaneum]	NA
ACYPI29443-PA	N	2426.76	4312.47	776.071	2271.86	3426.57	974.734	hypothetical protein TcasGA2_TC011501 [Tribolium castaneum]	NA
ACYPI31009-PA	N	3841.91	6460.29	1230	3086.93	5428.14	1417.33	hypothetical protein TcasGA2_TC011501 [Tribolium castaneum]	NA
ACYPI36493-PA	N	2432.99	4363.62	793.239	2250.55	3425.4	972.96	hypothetical protein TcasGA2_TC011501 [Tribolium castaneum]	NA
ACYPI37063-PA	N	4159.23	7336.08	1299.01	3697.43	5703.68	1464.32	hypothetical protein TcasGA2_TC011501 [Tribolium castaneum]	NA
ACYPI38447-PA	N	2353.2	4065.84	783.643	2025.21	3344.08	881.717	hypothetical protein TcasGA2_TC011501 [Tribolium castaneum]	NA
ACYPI50338-PA	N	3916.49	7083.46	1266.26	3561.02	5404.37	1399.06	hypothetical protein TcasGA2_TC011501 [Tribolium castaneum]	NA
ACYPI53305-PA	N	3787.71	6298.8	1176.24	3232.28	5010.1	1568.98	hypothetical protein TcasGA2_TC011501 [Tribolium castaneum]	NA
ACYPI55986-PA	N	695.783	1119.46	224.218	539.929	956.405	254.022	hypothetical protein TcasGA2_TC011501 [Tribolium castaneum]	NA
ACYPI27143-PA	N	0	0.0263692	0	0	0	0	hypothetical protein TcasGA2_TC011554 [Tribolium castaneum]	GO:0003676; nucleic acid binding; Molecular Function GO:0003723; RNA binding; Molecular Function GO:0003964; RNA-directed DNA polymerase activity; Molecular Function GO:0006278; RNA-dependent DNA replication; Biological Process GO:0008270; zinc ion bindin
ACYPI38355-PA	N	0	0	0	0	0.03522	0	hypothetical protein TcasGA2_TC011554 [Tribolium castaneum]	GO:0003723; RNA binding; Molecular Function GO:0003964; RNA-directed DNA polymerase activity; Molecular Function GO:0006278; RNA-dependent DNA replication; Biological Process
ACYPI45558-PA	N	0.0420002	0.0509091	0.26357	0.155713	0.0446703	0.0501469	hypothetical protein TcasGA2_TC011554 [Tribolium castaneum]	GO:0003723; RNA binding; Molecular Function GO:0003964; RNA-directed DNA polymerase activity; Molecular Function GO:0006278; RNA-dependent DNA replication; Biological Process
ACYPI25170-PA	N	0.335416	0	0	0	0.118913	0	hypothetical protein TcasGA2_TC011593 [Tribolium castaneum]	GO:0003723; RNA binding; Molecular Function GO:0003964; RNA-directed DNA polymerase activity; Molecular Function GO:0006278; RNA-dependent DNA replication; Biological Process
ACYPI23344-PA	N	0	0	0	0	0.184976	0	hypothetical protein TcasGA2_TC011594 [Tribolium castaneum]	NA
ACYPI24858-PA	N	0.0909012	0	0	0	0	0.108533	hypothetical protein TcasGA2_TC011594 [Tribolium castaneum]	NA
ACYPI005121-PA	N	0.135967	0.0824037	0	0.126022	0.0723054	0.08117	hypothetical protein TcasGA2_TC011914 [Tribolium castaneum]	GO:0000166; nucleotide binding; Molecular Function GO:0003677; DNA binding; Molecular Function GO:0003887; DNA-directed DNA polymerase activity; Molecular Function GO:0006260; DNA replication; Biological Process GO:0008408; 3'-5' exonuclease activity; Mol
ACYPI001533-PA	N	0.614127	0.558295	0.64232	0.948682	0.598739	0.427728	hypothetical protein TcasGA2_TC012107 [Tribolium castaneum]	GO:0004672; protein kinase activity; Molecular Function GO:0004674; protein serine/threonine kinase activity; Molecular Function GO:0005524; ATP binding; Molecular Function GO:0006468; protein phosphorylation; Biological Process GO:0016772; transferase ac
ACYPI46307-PA	N	0.18765	0.0568634	0	0.0434812	0.0498949	0.056012	hypothetical protein TcasGA2_TC012885 [Tribolium castaneum]	GO:0003723; RNA binding; Molecular Function GO:0003964; RNA-directed DNA polymerase activity; Molecular Function GO:0006278; RNA-dependent DNA replication; Biological Process
ACYPI20290-PA	N	0.0922073	0.167649	0.0964403	0.0427316	0.343243	0.110093	hypothetical protein TcasGA2_TC012963 [Tribolium castaneum]	GO:0003723; RNA binding; Molecular Function GO:0003964; RNA-directed DNA polymerase activity; Molecular Function GO:0006278; RNA-dependent DNA replication; Biological Process
ACYPI21433-PA	N	0	0.46303	0	0	0	0	hypothetical protein TcasGA2_TC014528 [Tribolium castaneum]	GO:0008270; zinc ion binding; Molecular Function
ACYPI21435-PA	N	0.364638	0	0.127126	0	0	0	hypothetical protein TcasGA2_TC014528 [Tribolium castaneum]	GO:0008270; zinc ion binding; Molecular Function
ACYPI49743-PA	N	0	0.149021	0.128587	0	0	0.14679	hypothetical protein TcasGA2_TC014839 [Tribolium castaneum]	GO:0003676; nucleic acid binding; Molecular Function GO:0008270; zinc ion binding; Molecular Function
ACYPI38125-PA	N	8.9658	8.86567	5.92257	11.1529	7.02638	7.6061	hypothetical protein TcasGA2_TC014853 [Tribolium castaneum]	NA
ACYPI49397-PA	N	0	0	0	0	0.0980694	0	hypothetical protein TcasGA2_TC014853 [Tribolium castaneum]	GO:0003676; nucleic acid binding; Molecular Function GO:0015074; DNA integration; Biological Process
ACYPI46459-PA	N	0	0	0	0.41889	0	0	hypothetical protein TcasGA2_TC015482 [Tribolium castaneum]	NA
ACYPI30470-PA	N	0.277819	0.280624	0.242145	0.300416	0.196988	0.110569	hypothetical protein TcasGA2_TC016048 [Tribolium castaneum]	NA
ACYPI46174-PA	N	0	0	0	0	0.127344	0	hypothetical protein TcasGA2_TC016048 [Tribolium castaneum]	NA
ACYPI24278-PA	N	0.586978	0	0	0	0	0.233611	hypothetical protein TcasGA2_TC016129 [Tribolium castaneum]	GO:0003676; nucleic acid binding; Molecular Function GO:0015074; DNA integration; Biological Process
ACYPI52267-PA	N	0.260174	0.420481	0.634942	0.401908	0.553429	0.517733	hypothetical protein TcasGA2_TC016129 [Tribolium castaneum]	GO:0003676; nucleic acid binding; Molecular Function GO:0015074; DNA integration; Biological Process
ACYPI21389-PA	N	0.243092	0.294656	0	0	0	0	hypothetical protein TcasGA2_TC016163 [Tribolium castaneum]	NA
ACYPI48675-PA	N	0	0	0	0	0	0.18873	hypothetical protein TcasGA2_TC016176 [Tribolium castaneum]	NA
ACYPI25518-PA	N	0	0.815969	0.469388	0.20798	0	0.267918	hypothetical protein TcasGA2_TC016329 [Tribolium castaneum]	GO:0003676; nucleic acid binding; Molecular Function GO:0015074; DNA integration; Biological Process
ACYPI25840-PA	N	0.0927403	0.224824	0	0.0859571	0	0	hypothetical protein TcasGA2_TC016329 [Tribolium castaneum]	GO:0003676; nucleic acid binding; Molecular Function GO:0015074; DNA integration; Biological Process
ACYPI39527-PA	N	0.0788406	0	0	0	0	0	hypothetical protein TRIADDRAFT_56814 [Trichoplax adhaerens] gb|EDV25159.1| hypothetical protein TRIADDRAFT_56814 [Trichoplax adhaerens]	NA
ACYPI45968-PA	N	0.517551	0	0	0	1.10091	0	hypothetical protein VOLCADRAFT_39829 [Volvox carteri f. nagariensis] gb|EFJ38921.1| hypothetical protein VOLCADRAFT_39829 [Volvox carteri f. nagariensis]	NA
ACYPI46745-PA	N	0	0	0	0.752941	0	0	hypothetical protein X777_00036, partial [Cerapachys biroi]	NA
ACYPI40562-PA	N	0	0	0.0396237	0	0	0	hypothetical protein X777_02001 [Cerapachys biroi]	NA
ACYPI22743-PA	N	0.0511772	0	0	0	0	0	hypothetical protein X777_02025 [Cerapachys biroi]	NA
ACYPI30599-PA	N	0.279432	0.225803	0.0974201	0.258994	0.0990657	0.222422	hypothetical protein X777_02025 [Cerapachys biroi]	GO:0008270; zinc ion binding; Molecular Function
ACYPI50101-PA	N	0	0	0	0.175983	0	0	hypothetical protein X777_02025 [Cerapachys biroi]	NA
ACYPI41018-PA	N	0.795574	0.321442	1.10946	0.245795	1.1282	0.31663	hypothetical protein X777_03234 [Cerapachys biroi]	NA
ACYPI34639-PA	N	0.312547	0	0.108965	0.0965622	0.110806	0	hypothetical protein X777_05512, partial [Cerapachys biroi]	NA
ACYPI41479-PA	N	0.0534802	0.0648242	0	0.0991372	0	0.0638537	hypothetical protein X777_05512, partial [Cerapachys biroi]	NA
ACYPI50224-PA	N	0.350477	0.519223	0.448026	0.180468	0.207088	0.232477	hypothetical protein X777_05512, partial [Cerapachys biroi]	NA
ACYPI56219-PA	N	0	0	0	0.0227205	0	0	hypothetical protein X777_05512, partial [Cerapachys biroi]	NA
ACYPI20187-PA	N	0.145195	0	0	0.269151	0	0.173359	hypothetical protein X777_06934 [Cerapachys biroi]	GO:0003676; nucleic acid binding; Molecular Function
ACYPI51487-PA	N	0.100275	0	0	0	0	0	hypothetical protein X777_07002 [Cerapachys biroi]	GO:0008527; taste receptor activity; Molecular Function GO:0016021; integral to membrane; Cellular Component GO:0050912; detection of chemical stimulus involved in sensory perception of taste; Biological Process
ACYPI50841-PA	N	0.189871	0	0	0	0	0	hypothetical protein X777_07654 [Cerapachys biroi]	NA
ACYPI32135-PA	N	0	0	0.719169	0.212437	0	0	hypothetical protein X777_09786 [Cerapachys biroi]	NA
ACYPI006160-PA	N	1.0351	2.50932	2.88699	5.11676	2.56879	0.823919	hypothetical protein X777_09964 [Cerapachys biroi]	NA
ACYPI33615-PA	N	2.71933	0	36.4054	0.504088	1.15689	0.64936	hypothetical protein X777_10552 [Cerapachys biroi]
ACYPI26889-PA	N	0.573002	0.694545	1.19862	0.177031	1.82829	0.228049	hypothetical protein X777_10746 [Cerapachys biroi]	NA
ACYPI43909-PA	N	0	0	0.143424	0	0	0	hypothetical protein X777_11336 [Cerapachys biroi]	NA
ACYPI26966-PA	N	0	0.207992	0	0	0	0	hypothetical protein X777_15125 [Cerapachys biroi]	NA
ACYPI35189-PA	N	0.0946553	0	0	0	0	0	hypothetical protein X777_16314 [Cerapachys biroi]	GO:0003676; nucleic acid binding; Molecular Function
ACYPI21417-PA	N	6.73804	9.30956	5.42105	8.73456	6.51492	6.01969	hypothetical protein Y032_0022g538 [Ancylostoma ceylanicum]	NA
ACYPI42347-PA	N	0.302718	0.36693	0	0.280577	0	0	hypothetical protein Y032_0141g2228 [Ancylostoma ceylanicum]	NA
ACYPI43858-PA	N	2.04818	2.48263	1.90418	2.95302	3.63065	3.53233	hypothetical protein Y032_0236g3210 [Ancylostoma ceylanicum]	NA
ACYPI51449-PA	N	2.2518	2.38826	1.76638	1.30444	2.09559	3.02465	hypothetical protein Y032_0236g3210 [Ancylostoma ceylanicum]	NA
ACYPI34125-PA	N	2.89319	1.59404	1.37546	2.19402	2.79739	3.76842	hypothetical protein Y032_0254g286 [Ancylostoma ceylanicum]	NA
ACYPI35120-PA	N	1.05207	2.86927	2.75092	2.92536	3.63661	4.39649	hypothetical protein Y032_0254g286 [Ancylostoma ceylanicum]	NA
ACYPI36502-PA	N	0	0.134351	0.115928	0.0513664	0.0589433	0.0661697	hypothetical protein Y032_0254g286 [Ancylostoma ceylanicum]	NA
ACYPI48205-PA	N	1.25019	1.01025	0.871721	1.15875	0.886445	1.2439	hypothetical protein Y032_0254g286 [Ancylostoma ceylanicum]	NA
ACYPI53691-PA	N	2.63017	1.91285	2.20074	2.4378	2.79739	4.08245	hypothetical protein Y032_0254g286 [Ancylostoma ceylanicum]	NA
ACYPI40003-PA	N	0	0.0742262	0	0.056758	0.06513	0	hypothetical protein Y032_0431g1319 [Ancylostoma ceylanicum]	GO:0003676; nucleic acid binding; Molecular Function GO:0015074; DNA integration; Biological Process
ACYPI30927-PA	N	4.21596	3.69072	3.67459	4.34178	3.98577	3.91512	hypothetical protein Y032_0976g3271 [Ancylostoma ceylanicum]	NA
ACYPI39200-PA	N	2.2562	3.03864	1.83538	0.697059	1.59976	1.79589	hypothetical protein Y032_0976g3271 [Ancylostoma ceylanicum]	NA
ACYPI40885-PA	N	2.10798	1.98731	1.71481	1.73671	1.99288	3.35582	hypothetical protein Y032_0976g3271 [Ancylostoma ceylanicum]	NA
ACYPI40949-PA	N	4.40906	1.78143	3.07431	2.49735	1.82364	3.21706	hypothetical protein Y032_0976g3271 [Ancylostoma ceylanicum]	NA
ACYPI41348-PA	N	2.27575	2.20678	1.19011	2.1093	1.93635	3.26062	hypothetical protein Y032_0976g3271 [Ancylostoma ceylanicum]	NA
ACYPI27436-PA	N	0	0.169845	0	0	0	0	hypothetical protein Y032_1114g3627 [Ancylostoma ceylanicum]
ACYPI41756-PA	N	0	0	0	0.166152	0.19066	0	hypothetical protein YQE_02226, partial [Dendroctonus ponderosae]	NA
ACYPI27398-PA	N	0.88316	0.356831	0.923704	0.54571	0.939307	0.351488	hypothetical protein YQE_03422, partial [Dendroctonus ponderosae]	NA
ACYPI53740-PA	N	1.55768	2.64332	1.30335	5.48623	1.65671	1.11589	hypothetical protein YQE_05993, partial [Dendroctonus ponderosae]	NA
ACYPI35309-PA	N	0	0.630722	0.362824	0.321526	0.368953	0.207093	hypothetical protein YQE_08948, partial [Dendroctonus ponderosae]	NA
ACYPI21210-PA	N	2276.6	3577.85	714.623	1448.26	3150.38	813.364	hypothetical protein, partial [[Clostridium] sordellii] gb|EPZ62104.1| hypothetical protein H477_5704, partial [, partial [[Clostridium] sordellii ATCC 9714]
ACYPI33935-PA	N	6340.22	10102.8	1949.49	4288.48	8824.37	2255.95	hypothetical protein, partial [[Clostridium] sordellii] gb|EPZ62104.1| hypothetical protein H477_5704, partial [, partial [[Clostridium] sordellii ATCC 9714]	NA
ACYPI45838-PA	N	6897.25	10775.3	2100.6	4630.16	9465.07	2486.23	hypothetical protein, partial [[Clostridium] sordellii] gb|EPZ62104.1| hypothetical protein H477_5704, partial [, partial [[Clostridium] sordellii ATCC 9714]	NA
ACYPI51817-PA	N	7029.12	11120.8	2149.58	4703.41	9694.93	2545.26	hypothetical protein, partial [[Clostridium] sordellii] gb|EPZ62104.1| hypothetical protein H477_5704, partial [, partial [[Clostridium] sordellii ATCC 9714]	NA
ACYPI54669-PA	N	4788.1	7547.45	1465.07	3229.34	6575	1729.79	hypothetical protein, partial [[Clostridium] sordellii] gb|EPZ62104.1| hypothetical protein H477_5704, partial [, partial [[Clostridium] sordellii ATCC 9714]	NA
ACYPI55899-PA	N	6874.46	10821.2	2107.72	4621.34	9459.4	2485.96	hypothetical protein, partial [[Clostridium] sordellii] gb|EPZ62104.1| hypothetical protein H477_5704, partial [, partial [[Clostridium] sordellii ATCC 9714]	NA
ACYPI30079-PA	N	2226.87	4129.68	677.367	2166.63	3176.82	768.749	hypothetical protein, partial [Streptococcus mutans] gb|EMB91471.1| hypothetical protein SMU61_09918, partial [Streptococcus mutans G123]
ACYPI42215-PA	N	2447.72	4509.73	750.851	2358.3	3504.27	846.375	hypothetical protein, partial [Streptococcus mutans] gb|EMB91471.1| hypothetical protein SMU61_09918, partial [Streptococcus mutans G123]
ACYPI003203-PA	N	0.717626	0.372791	0.643346	0.0950197	0.109036	0.122403	Hypoxia-inducible factor 1-alpha inhibitor [Zootermopsis nevadensis]	GO:0005515; protein binding; Molecular Function
ACYPI001365-PA	Y	4.25264	2.53049	3.07308	2.22163	2.96051	2.9542	imaginal disk growth factor precursor [Acyrthosiphon pisum]	GO:0004553; hydrolase activity, hydrolyzing O-glycosyl compounds; Molecular Function GO:0005975; carbohydrate metabolic process; Biological Process
ACYPI004831-PA	N	2.82376	4.35619	3.22188	7.13788	4.09538	3.37148	INO80 complex subunit C-like [Acyrthosiphon pisum] dbj|BAH70686.1| ACYPI004831 [Acyrthosiphon pisum]	NA
ACYPI009893-PA	N	0.252662	0.306256	0.264262	0.468365	0.403088	0	inositol monophosphatase 1-like [Acyrthosiphon pisum] dbj|BAH72100.1| ACYPI009893 [Acyrthosiphon pisum]	GO:0046854; phosphatidylinositol phosphorylation; Biological Process
ACYPI54467-PA	N	0.433623	0.525602	0	0	0.461191	0	involucrin, putative [Ixodes scapularis] gb|EEC13998.1| involucrin, putative [Ixodes scapularis]	NA
ACYPI006095-PA	N	6.21863	9.94977	6.50412	9.91372	11.9052	8.61283	iron-sulfur cluster assembly 1 homolog, mitochondrial-like [Acyrthosiphon pisum] dbj|BAH71363.1| ACYPI006095 [Acyrthosiphon pisum]	GO:0005198; structural molecule activity; Molecular Function GO:0016226; iron-sulfur cluster assembly; Biological Process GO:0051536; iron-sulfur cluster binding; Molecular Function
ACYPI001547-PA	N	13.6633	16.5615	12.3419	17.6528	13.2109	15.0777	iron-sulfur cluster assembly enzyme ISCU, mitochondrial-like [Acyrthosiphon pisum] dbj|BAH71008.1| ACYPI001547 [Acyrthosiphon pisum]	GO:0005506; iron ion binding; Molecular Function GO:0016226; iron-sulfur cluster assembly; Biological Process GO:0051536; iron-sulfur cluster binding; Molecular Function
ACYPI007594-PA	N	4.4492	6.21005	4.08939	6.24814	4.01508	2.73659	isopentenyl diphosphate isomerase [Acyrthosiphon pisum] ref|XP_008184969.1| PREDICTED: isopentenyl diphosphate isomerase isoform X1 [Acyrthosiphon pisum]	GO:0004452; isopentenyl-diphosphate delta-isomerase activity; Molecular Function GO:0008299; isoprenoid biosynthetic process; Biological Process GO:0016787; hydrolase activity; Molecular Function
ACYPI000684-PA	N	8.75131	9.01076	8.46413	7.84958	8.10669	10.4488	IST1 homolog [Acyrthosiphon pisum] dbj|BAH71304.1| ACYPI000684 [Acyrthosiphon pisum]	NA
ACYPI007696-PA	N	0.359196	0	0.125229	0	0	0.142956	juvenile hormone acid methyltransferase [Acyrthosiphon pisum] dbj|BAH72591.1| ACYPI007696 [Acyrthosiphon pisum]	NA
ACYPI006428-PA	N	6.14929	6.09845	6.08078	6.52855	6.89698	6.40762	juvenile hormone binding protein [Acyrthosiphon pisum] ref|XP_008179544.1| PREDICTED: juvenile hormone binding protein isoform X1 [Acyrthosiphon pisum] ref|XP_008179545.1| PREDICTED: juvenile hormone binding protein isoform X1 [Acyrthosiphon pisum] ref|XP_008179546.1| PREDICTED: juvenile hormone binding protein isoform X1 [Acyrthosiphon pisum] dbj|BAH71570.1| ACYPI006428 [Acyrthosiphon pisum]	NA
ACYPI008182-PA	Y	9.00497	6.61053	7.16327	5.64259	9.30768	13.6289	juvenile hormone binding protein-like precursor [Acyrthosiphon pisum]	NA
ACYPI003211-PA	N	5.38706	5.53608	6.36929	5.96994	5.35588	4.75407	juxtaposed with another zinc finger protein 1 [Acyrthosiphon pisum] dbj|BAH72307.1| ACYPI003211 [Acyrthosiphon pisum]	GO:0008270; zinc ion binding; Molecular Function
ACYPI37181-PA	Y	21.2758	16.0651	15.3214	12.9309	12.2416	20.8219	kazal-type proteinase inhibitor precursor [Acyrthosiphon pisum] ref|XP_003242292.2| PREDICTED: testican-3-like [Acyrthosiphon pisum] dbj|BAH71134.1| ACYPI37181 [Acyrthosiphon pisum] dbj|BAH72531.1| ACYPI37181 [Acyrthosiphon pisum]	NA
ACYPI002809-PA	Y	13.0729	9.79566	8.20386	11.2356	7.33123	8.79762	keratinocyte-associated protein 2-like precursor [Acyrthosiphon pisum] dbj|BAH71301.1| ACYPI002809 [Acyrthosiphon pisum]	NA
ACYPI005747-PA	N	1.96241	1.60721	2.2744	1.96636	2.2	2.27974	Kinesin-like protein KIF3B [Harpegnathos saltator]	GO:0003777; microtubule motor activity; Molecular Function GO:0005524; ATP binding; Molecular Function GO:0005875; microtubule associated complex; Cellular Component GO:0007018; microtubule-based movement; Biological Process
ACYPI009553-PA	N	47.1994	46.8091	46.4394	53.7762	41.0728	45.4401	kiser-like [Acyrthosiphon pisum] dbj|BAH71677.1| ACYPI009553 [Acyrthosiphon pisum]	NA
ACYPI000776-PA	N	2.53327	3.88945	4.23931	2.81758	2.87395	4.83944	K-ras-like [Acyrthosiphon pisum] dbj|BAH72622.1| ACYPI000776 [Acyrthosiphon pisum]	GO:0003924; GTPase activity; Molecular Function GO:0005525; GTP binding; Molecular Function GO:0006184; GTP catabolic process; Biological Process GO:0007165; signal transduction; Biological Process GO:0007264; small GTPase mediated signal transduction; Bi
ACYPI007346-PA	N	9.56051	8.12523	9.19486	11.2039	12.0384	9.70926	KRR1 small subunit processome component homolog [Acyrthosiphon pisum] ref|XP_008184881.1| PREDICTED: KRR1 small subunit processome component homolog isoform X1 [Acyrthosiphon pisum] ref|XP_008184882.1| PREDICTED: KRR1 small subunit processome component homolog isoform X1 [Acyrthosiphon pisum] dbj|BAH70773.1| ACYPI007346 [Acyrthosiphon pisum]	NA
ACYPI007857-PA	N	2.35313	1.55578	2.01367	2.77584	2.04769	2.29873	kxDL motif-containing protein CG10681 [Acyrthosiphon pisum] dbj|BAH72544.1| ACYPI007857 [Acyrthosiphon pisum]	NA
ACYPI007225-PA	N	7.86159	7.58443	10.404	10.5581	12.1155	12.643	Large proline-rich protein BAT3 [Zootermopsis nevadensis]	NA
ACYPI008627-PA	N	1.97465	3.88945	3.61429	2.97412	4.98796	5.89419	leptin receptor-like [Acyrthosiphon pisum] dbj|BAH70994.1| ACYPI008627 [Acyrthosiphon pisum]	NA
ACYPI000084-PA	N	54.9509	52.5076	46.9857	46.6565	50.5523	44.0591	lesswright [Acyrthosiphon pisum] ref|NP_001129661.1| lesswright [Acyrthosiphon pisum] gb|ABD72673.1| putative ubiquitin-conjugating enzyme 9 [Acyrthosiphon pisum]	GO:0016881; acid-amino acid ligase activity; Molecular Function
ACYPI003250-PA	N	3.33533	2.92755	4.45077	3.09138	2.93575	2.7464	LETM1 domain containing 1-like [Acyrthosiphon pisum]	NA
ACYPI30665-PA	N	0.144541	0.175201	0.151177	0	0.15373	0.172578	Leucine-rich repeat-containing protein 56 [Zootermopsis nevadensis]	GO:0005515; protein binding; Molecular Function
ACYPI001351-PA	N	46.0171	48.8996	49.8562	39.113	45.9797	46.4428	leucine-rich repeat-containing protein 59 [Acyrthosiphon pisum] dbj|BAH72458.1| ACYPI001351 [Acyrthosiphon pisum]	GO:0005515; protein binding; Molecular Function
ACYPI004856-PA	Y	0	1.07049	0	0	0.313102	1.05447	leucomyosuppressin-like precursor [Acyrthosiphon pisum] dbj|BAH72170.1| ACYPI004856 [Acyrthosiphon pisum]	NA
ACYPI002070-PA	N	1.60441	1.62061	2.37725	2.72627	1.99081	2.23488	lin-37 homolog-like [Acyrthosiphon pisum] dbj|BAH72262.1| ACYPI002070 [Acyrthosiphon pisum]	NA
ACYPI008696-PA	Y	55.3309	64.6721	56.69	73.3499	62.4515	53.3675	lipase-like [Acyrthosiphon pisum] dbj|BAH72102.1| ACYPI008696 [Acyrthosiphon pisum]	GO:0003824; catalytic activity; Molecular Function GO:0006629; lipid metabolic process; Biological Process
ACYPI009338-PA	N	1.78267	2.16081	1.86451	3.43167	2.77109	3.27455	lipoate-protein ligase b-like [Acyrthosiphon pisum] dbj|BAH71813.1| ACYPI009338 [Acyrthosiphon pisum]	GO:0003824; catalytic activity; Molecular Function GO:0005737; cytoplasm; Cellular Component GO:0006464; cellular protein modification process; Biological Process GO:0009107; lipoate biosynthetic process; Biological Process GO:0016415; octanoyltransferase
ACYPI009512-PA	N	1.3044	0.316216	0.545711	1.93438	1.38732	1.24593	LITAF-like protein [Acyrthosiphon pisum] ref|XP_008182679.1| PREDICTED: LITAF-like protein isoform X1 [Acyrthosiphon pisum] dbj|BAH71280.1| ACYPI009512 [Acyrthosiphon pisum]	NA
ACYPI38038-PA	N	0	0	0.958893	0	0.487545	0.547318	lola [Aedes aegypti] gb|EAT38942.1| AAEL009212-PC [Aedes aegypti]	GO:0008270; zinc ion binding; Molecular Function
ACYPI005492-PA	N	2.66684	2.60687	3.14918	2.23258	2.01292	2.36242	longevity assurance factor 1 (lag1)-like [Acyrthosiphon pisum] dbj|BAH72537.1| ACYPI005492 [Acyrthosiphon pisum]	GO:0003677; DNA binding; Molecular Function GO:0003700; sequence-specific DNA binding transcription factor activity; Molecular Function GO:0006355; regulation of transcription, DNA-dependent; Biological Process GO:0016021; integral to membrane; Cellular C
ACYPI004069-PA	N	18.0814	14.817	14.117	16.5229	13.0012	10.6423	longitudinals lacking protein-like [Acyrthosiphon pisum] ref|XP_008179924.1| PREDICTED: longitudinals lacking protein-like isoform X1 [Acyrthosiphon pisum] gb|AAV31419.1| CG5738-like protein [Aphis citricidus] dbj|BAH70727.1| ACYPI004069 [Acyrthosiphon pisum]	GO:0005515; protein binding; Molecular Function
ACYPI001828-PA	N	2.76622	3.35298	3.76117	4.61501	3.23629	3.96333	LSM domain containing 1-like [Acyrthosiphon pisum] ref|XP_008185524.1| PREDICTED: LSM domain containing 1-like isoform X1 [Acyrthosiphon pisum] dbj|BAH72562.1| ACYPI001828 [Acyrthosiphon pisum]	NA
ACYPI36558-PA	N	1.89769	2.0911	3.06743	2.71828	2.3853	1.44186	LSM domain containing 1-like [Acyrthosiphon pisum] ref|XP_008185524.1| PREDICTED: LSM domain containing 1-like isoform X1 [Acyrthosiphon pisum] dbj|BAH72562.1| ACYPI001828 [Acyrthosiphon pisum]	GO:0004129; cytochrome-c oxidase activity; Molecular Function GO:0005739; mitochondrion; Cellular Component
ACYPI008033-PA	N	3.56535	3.96148	4.03978	4.68148	3.16001	3.19269	LSM7 homolog, U6 small nuclear RNA associated (S. cerevisiae)-like [Acyrthosiphon pisum] dbj|BAH71610.1| ACYPI008033 [Acyrthosiphon pisum]	NA
ACYPI000913-PA	N	10.9078	14.1201	13.8454	13.251	10.7002	10.4948	LUC7-like [Acyrthosiphon pisum] dbj|BAH70989.1| ACYPI000913 [Acyrthosiphon pisum]	NA
ACYPI000088-PA	N	217.457	211.188	183.755	208.065	183.192	201.535	L-xylulose reductase [Acyrthosiphon pisum]	GO:0008152; metabolic process; Biological Process GO:0016491; oxidoreductase activity; Molecular Function
ACYPI006534-PA	N	2.7362	0.603016	1.56099	1.84441	1.58736	2.07896	LYR motif-containing protein 7-like [Acyrthosiphon pisum] dbj|BAH72128.1| ACYPI006534 [Acyrthosiphon pisum]	NA
ACYPI004138-PA	N	2.7362	0.603016	1.56099	1.84441	1.58736	2.37595	LYR motif-containing protein 7-like [Acyrthosiphon pisum] dbj|BAH72828.1| ACYPI004138 [Acyrthosiphon pisum]	NA
ACYPI003012-PA	N	4.44297	3.78972	4.13061	3.66045	4.72544	6.09066	LysM and putative peptidoglycan-binding domain-containing protein-like [Acyrthosiphon pisum] ref|XP_008184588.1| PREDICTED: lysM and putative peptidoglycan-binding domain-containing protein-like isoform X1 [Acyrthosiphon pisum]	GO:0016998; cell wall macromolecule catabolic process; Biological Process
ACYPI36229-PA	N	2.67401	3.88945	4.47483	3.4698	5.68802	5.1083	LysM and putative peptidoglycan-binding domain-containing protein-like [Acyrthosiphon pisum] ref|XP_008184588.1| PREDICTED: lysM and putative peptidoglycan-binding domain-containing protein-like isoform X1 [Acyrthosiphon pisum]	NA
ACYPI005020-PA	N	9.18956	9.49538	8.98118	11.4497	10.8954	10.4324	MACRO domain-containing protein 2-like [Acyrthosiphon pisum] dbj|BAH70885.1| ACYPI005020 [Acyrthosiphon pisum]	NA
ACYPI002465-PA	N	19.2529	21.392	16.2213	18.0925	16.7797	17.2405	macrophage migration inhibitory factor-like [Acyrthosiphon pisum] dbj|BAH71515.1| ACYPI002465 [Acyrthosiphon pisum]	NA
ACYPI003547-PA	N	0.274258	0	0.286848	0	0.291694	0	macrophage migration inhibitory factor-like [Acyrthosiphon pisum] ref|XP_003247825.1| PREDICTED: macrophage migration inhibitory factor homolog [Acyrthosiphon pisum] dbj|BAH70980.1| ACYPI003547 [Acyrthosiphon pisum]	NA
ACYPI000036-PA	N	0.534802	0	0.559354	0.495686	1.70641	0	macrophage migration inhibitory factor-like protein [Acyrthosiphon pisum] gb|ABD76379.1| macrophage migration inhibitory factor-like protein [Acyrthosiphon pisum] dbj|BAH72737.1| ACYPI000036 [Acyrthosiphon pisum]	NA
ACYPI005428-PA	N	0.722706	1.2264	0.755884	1.20572	0.922382	1.03547	mage-e1-like [Acyrthosiphon pisum] dbj|BAH71980.1| ACYPI005428 [Acyrthosiphon pisum]	NA
ACYPI004624-PA	N	4.45153	6.51989	2.32795	6.36083	1.77545	2.6575	magnesium-dependent phosphatase 1 [Acyrthosiphon pisum] dbj|BAH71530.1| ACYPI004624 [Acyrthosiphon pisum]	GO:0016791; phosphatase activity; Molecular Function
ACYPI000063-PA	N	5.6371	8.40963	9.07061	7.63625	7.14846	6.98939	mago nashi [Acyrthosiphon pisum] gb|ABD76363.1| putative mago-nashi-like protein [Acyrthosiphon pisum] dbj|BAH70593.1| ACYPI000063 [Acyrthosiphon pisum]	GO:0005634; nucleus; Cellular Component
ACYPI003160-PA	N	6.69465	6.43579	6.76054	8.13068	7.12026	7.85539	maintenance of killer 16 protein-like [Acyrthosiphon pisum] dbj|BAH71042.1| ACYPI003160 [Acyrthosiphon pisum]	NA
ACYPI007529-PA	N	2.80552	2.763	2.56753	1.6252	3.17037	3.55906	malignant T cell-amplified sequence 1 [Acyrthosiphon pisum] dbj|BAH71512.1| ACYPI007529 [Acyrthosiphon pisum]	GO:0003723; RNA binding; Molecular Function
ACYPI53825-PA	Y	85.0951	129.878	78.8046	102.997	67.1489	75.1553	Me17, partial [Macrosiphum euphorbiae]
ACYPI005820-PA	N	5.55857	6.43138	4.49245	6.08874	5.37451	5.43008	mediator of RNA polymerase II transcription subunit 11 [Acyrthosiphon pisum] ref|XP_008182088.1| PREDICTED: mediator of RNA polymerase II transcription subunit 11 isoform X1 [Acyrthosiphon pisum] dbj|BAH71487.1| ACYPI005820 [Acyrthosiphon pisum]	GO:0001104; RNA polymerase II transcription cofactor activity; Molecular Function GO:0006357; regulation of transcription from RNA polymerase II promoter; Biological Process GO:0016592; mediator complex; Cellular Component
ACYPI000803-PA	N	4.6701	3.28686	3.93911	4.1889	1.92271	2.51817	mediator of RNA polymerase II transcription subunit 28-like [Acyrthosiphon pisum] dbj|BAH72461.1| ACYPI000803 [Acyrthosiphon pisum]	NA
ACYPI004872-PA	N	7.06343	5.62625	5.488	6.9209	3.21964	4.81915	mediator of RNA polymerase II transcription subunit 31 [Acyrthosiphon pisum] ref|XP_008187121.1| PREDICTED: mediator of RNA polymerase II transcription subunit 31 isoform X1 [Acyrthosiphon pisum] dbj|BAH72734.1| ACYPI004872 [Acyrthosiphon pisum]	GO:0001104; RNA polymerase II transcription cofactor activity; Molecular Function GO:0006355; regulation of transcription, DNA-dependent; Biological Process GO:0016592; mediator complex; Cellular Component
ACYPI008468-PA	N	9.29537	8.64323	6.5258	9.91372	7.85489	6.23334	mediator of RNA polymerase II transcription subunit 4 [Acyrthosiphon pisum] dbj|BAH71292.1| ACYPI008468 [Acyrthosiphon pisum]	NA
ACYPI001064-PA	N	1.79694	1.71136	3.22188	2.73619	1.36513	1.22599	mediator of RNA polymerase II transcription subunit 8 [Acyrthosiphon pisum]	GO:0001104; RNA polymerase II transcription cofactor activity; Molecular Function GO:0006357; regulation of transcription from RNA polymerase II promoter; Biological Process GO:0016592; mediator complex; Cellular Component
ACYPI000001-PA	Y	0.362392	0.399328	1.4472	0.916052	0.175196	0.0786699	membrane alanyl aminopeptidase N precursor [Acyrthosiphon pisum] gb|ABD96614.1| membrane alanyl aminopeptidase N [Acyrthosiphon pisum]	GO:0006508; proteolysis; Biological Process GO:0008237; metallopeptidase activity; Molecular Function GO:0008270; zinc ion binding; Molecular Function
ACYPI010115-PA	N	31.9747	32.9848	34.2728	30.5819	28.219	37.6353	membrane steroid binding protein [Acyrthosiphon pisum] dbj|BAH72060.1| ACYPI010115 [Acyrthosiphon pisum]	GO:0020037; heme binding; Molecular Function
ACYPI000711-PA	N	4.6844	6.24584	4.89945	7.38102	5.72954	7.27093	membrane-associated ring finger (C3HC4) 5-like [Acyrthosiphon pisum] dbj|BAH72125.1| ACYPI010165 [Acyrthosiphon pisum]	GO:0008270; zinc ion binding; Molecular Function
ACYPI008903-PA	N	0.931591	1.25466	0.757834	1.34315	1.76145	1.35947	metaxin 1-like [Acyrthosiphon pisum] dbj|BAH72252.1| ACYPI008903 [Acyrthosiphon pisum]	GO:0005741; mitochondrial outer membrane; Cellular Component GO:0006626; protein targeting to mitochondrion; Biological Process
ACYPI000566-PA	N	5.01004	5.92816	4.61623	4.97529	3.67924	6.97881	metaxin 2-like [Acyrthosiphon pisum] ref|XP_008186732.1| PREDICTED: metaxin 2-like isoform X1 [Acyrthosiphon pisum] dbj|BAH72250.1| ACYPI000566 [Acyrthosiphon pisum]	NA
ACYPI008785-PA	N	1.26998	2.9761	2.12525	2.51113	2.52134	2.22393	methionine aminopeptidase 1-like [Acyrthosiphon pisum] dbj|BAH71647.1| ACYPI008785 [Acyrthosiphon pisum]	GO:0004177; aminopeptidase activity; Molecular Function GO:0006508; proteolysis; Biological Process GO:0008235; metalloexopeptidase activity; Molecular Function GO:0009987; cellular process; Biological Process
ACYPI007268-PA	N	3.66106	5.48178	4.27962	6.58697	3.89382	6.42823	methionine sulfoxide reductase B3 isoform 1 [Acyrthosiphon pisum] dbj|BAH72918.1| ACYPI007268 [Acyrthosiphon pisum]	GO:0033743; peptide-methionine (R)-S-oxide reductase activity; Molecular Function GO:0055114; oxidation-reduction process; Biological Process
ACYPI004592-PA	N	3.01819	3.85094	2.99061	2.35574	2.87217	3.2243	methyl-cpg binding protein-like [Acyrthosiphon pisum] dbj|BAH72523.1| ACYPI004592 [Acyrthosiphon pisum]	NA
ACYPI008095-PA	N	1.30087	1.1826	1.9275	1.40668	1.26828	1.9415	methylglutaconyl-CoA hydratase, mitochondrial-like [Acyrthosiphon pisum] dbj|BAH71860.1| ACYPI008095 [Acyrthosiphon pisum]	GO:0003824; catalytic activity; Molecular Function GO:0008152; metabolic process; Biological Process
ACYPI001604-PA	N	0.501377	0.607727	0.349596	0.77451	0.177751	0.399086	methyltransferase-like protein 5-like [Acyrthosiphon pisum] dbj|BAH71137.1| ACYPI008499 [Acyrthosiphon pisum]	NA
ACYPI008499-PA	N	9.12598	11.597	7.38963	10.0956	8.61031	7.557	methyltransferase-like protein 5-like [Acyrthosiphon pisum] dbj|BAH71137.1| ACYPI008499 [Acyrthosiphon pisum]	NA
ACYPI004835-PA	N	5.16856	4.95971	5.40584	4.99013	4.12286	4.88545	microsomal glutathione S-transferase 1-like [Acyrthosiphon pisum] dbj|BAH71222.1| ACYPI004835 [Acyrthosiphon pisum]	NA
ACYPI34442-PA	Y	18.7181	9.72363	18.7168	8.57918	13.345	20.8753	miple protein precursor [Acyrthosiphon pisum]	GO:0008083; growth factor activity; Molecular Function
ACYPI37161-PA	Y	12.8353	5.44524	9.39715	3.56894	6.82563	9.19494	miple protein precursor [Acyrthosiphon pisum]	NA
ACYPI000075-PA	N	158.064	176.106	152.89	160.547	130.509	145.445	mitochondrial ATP synthase F chain-like [Acyrthosiphon pisum] gb|ABD72691.1| mitochondrial ATP synthase F chain-like [Acyrthosiphon pisum] dbj|BAH71034.1| ACYPI000075 [Acyrthosiphon pisum]	NA
ACYPI000053-PA	N	33.3674	32.8213	30.4393	28.4567	29.1393	28.3841	mitochondrial ATP synthase gamma-subunit [Acyrthosiphon pisum] gb|ABD91518.1| putative mitochondrial ATP synthase gamma-subunit [Acyrthosiphon pisum]	GO:0015986; ATP synthesis coupled proton transport; Biological Process GO:0045261; proton-transporting ATP synthase complex, catalytic core F(1); Cellular Component GO:0046933; hydrogen ion transporting ATP synthase activity, rotational mechanism; Molecul
ACYPI002026-PA	N	1.68331	2.42294	2.75092	2.73034	2.34981	1.63298	mitochondrial carrier homolog 1-like [Acyrthosiphon pisum] ref|XP_008179602.1| PREDICTED: mitochondrial carrier homolog 1-like isoform X1 [Acyrthosiphon pisum] dbj|BAH71959.1| ACYPI002026 [Acyrthosiphon pisum]	NA
ACYPI004688-PA	N	17.1682	20.3143	20.7353	23.3004	18.477	18.546	mitochondrial fission 1 protein [Acyrthosiphon pisum] ref|XP_008178539.1| PREDICTED: mitochondrial fission 1 protein isoform X1 [Acyrthosiphon pisum] dbj|BAH72896.1| ACYPI004688 [Acyrthosiphon pisum]	NA
ACYPI007001-PA	Y	11.3415	9.38834	8.39031	10.2556	9.12045	8.58722	mitochondrial import inner membrane translocase subunit TIM14-like precursor [Acyrthosiphon pisum] dbj|BAH71593.1| ACYPI007001 [Acyrthosiphon pisum]	GO:0031072; heat shock protein binding; Molecular Function
ACYPI006756-PA	N	7.55015	6.5369	8.46082	9.74711	8.31694	8.69269	mitochondrial import inner membrane translocase subunit TIM16-like [Acyrthosiphon pisum] dbj|BAH72146.1| ACYPI006756 [Acyrthosiphon pisum]	NA
ACYPI44633-PA	N	1.92529	3.11156	3.35612	5.35341	6.14307	4.59747	mitochondrial import inner membrane translocase subunit TIM16-like [Acyrthosiphon pisum] dbj|BAH72146.1| ACYPI006756 [Acyrthosiphon pisum]	NA
ACYPI002469-PA	N	18.3361	21.2591	16.8848	17.3644	17.806	16.6575	mitochondrial import inner membrane translocase subunit Tim17-B [Acyrthosiphon pisum] dbj|BAH71027.1| ACYPI002469 [Acyrthosiphon pisum]	NA
ACYPI000415-PB	N	24.8879	25.234	21.2827	25.2437	26.1372	21.4922	mitochondrial import inner membrane translocase subunit Tim23 [Acyrthosiphon pisum] ref|NP_001191872.1| mitochondrial import inner membrane translocase subunit Tim23 [Acyrthosiphon pisum] ref|NP_001191873.1| mitochondrial import inner membrane translocase subunit Tim23 [Acyrthosiphon pisum] ref|XP_008183099.1| PREDICTED: mitochondrial import inner membrane translocase subunit Tim23 isoform X1 [Ac…	NA
ACYPI008610-PA	N	4.93664	4.11385	5.80868	3.1457	3.60971	3.31548	mitochondrial import inner membrane translocase subunit Tim8 [Acyrthosiphon pisum] dbj|BAH71495.1| ACYPI008610 [Acyrthosiphon pisum]	GO:0006626; protein targeting to mitochondrion; Biological Process GO:0042719; mitochondrial intermembrane space protein transporter complex; Cellular Component GO:0045039; protein import into mitochondrial inner membrane; Biological Process
ACYPI002704-PA	N	8.16789	6.71815	6.40715	9.4631	5.27435	7.31415	mitochondrial import inner membrane translocase subunit Tim9 B [Acyrthosiphon pisum] dbj|BAH71270.1| ACYPI002704 [Acyrthosiphon pisum]	GO:0006626; protein targeting to mitochondrion; Biological Process GO:0042719; mitochondrial intermembrane space protein transporter complex; Cellular Component GO:0045039; protein import into mitochondrial inner membrane; Biological Process
ACYPI001160-PA	N	7.83547	10.402	9.75617	9.33734	9.92097	8.46433	mitochondrial import receptor subunit TOM20 homolog [Acyrthosiphon pisum]	GO:0005742; mitochondrial outer membrane translocase complex; Cellular Component GO:0006605; protein targeting; Biological Process GO:0006886; intracellular protein transport; Biological Process
ACYPI008652-PA	N	9.14963	7.96635	7.27834	7.28599	5.89362	7.53935	mitochondrial inner membrane protease ATP23 homolog [Acyrthosiphon pisum] ref|XP_008182805.1| PREDICTED: mitochondrial inner membrane protease ATP23 homolog isoform X1 [Acyrthosiphon pisum] ref|XP_008182806.1| PREDICTED: mitochondrial inner membrane protease ATP23 homolog isoform X1 [Acyrthosiphon pisum] ref|XP_008182807.1| PREDICTED: mitochondrial inner membrane protease ATP23 homolog isoform X1…	GO:0004222; metalloendopeptidase activity; Molecular Function
ACYPI009876-PA	N	1.45855	2.82869	3.05102	3.24449	4.03333	2.78634	mitochondrial inner membrane protease subunit 1 [Acyrthosiphon pisum] dbj|BAH72519.1| ACYPI009876 [Acyrthosiphon pisum]	GO:0006508; proteolysis; Biological Process GO:0008236; serine-type peptidase activity; Molecular Function GO:0016020; membrane; Cellular Component
ACYPI000050-PA	N	1.05607	1.87088	1.78427	2.03294	1.72801	1.3579	mitochondrial isoprenyl diphosphate synthase [Acyrthosiphon pisum]	GO:0008299; isoprenoid biosynthetic process; Biological Process
ACYPI000067-PA	N	32.9426	39.1247	31.774	29.4772	36.2485	29.811	mitochondrial malate dehydrogenase [Acyrthosiphon pisum] gb|ABD72702.1| putative mitochondrial malate dehydrogenase [Acyrthosiphon pisum] dbj|BAH71648.1| ACYPI000067 [Acyrthosiphon pisum]	GO:0003824; catalytic activity; Molecular Function GO:0005975; carbohydrate metabolic process; Biological Process GO:0006108; malate metabolic process; Biological Process GO:0016491; oxidoreductase activity; Molecular Function GO:0016616; oxidoreductase a
ACYPI001497-PA	N	2.4466	2.62339	1.77156	2.9654	1.90157	1.68529	mitochondrial ribosomal protein L1 [Acyrthosiphon pisum] ref|XP_008180608.1| PREDICTED: mitochondrial ribosomal protein L1 isoform X1 [Acyrthosiphon pisum] dbj|BAH72044.1| ACYPI001497 [Acyrthosiphon pisum]	GO:0003723; RNA binding; Molecular Function GO:0003735; structural constituent of ribosome; Molecular Function GO:0006412; translation; Biological Process GO:0015934; large ribosomal subunit; Cellular Component
ACYPI23675-PA	N	0	0.659229	0	0	0	0	mitochondrial ribosomal protein L1 [Acyrthosiphon pisum] ref|XP_008180608.1| PREDICTED: mitochondrial ribosomal protein L1 isoform X1 [Acyrthosiphon pisum] dbj|BAH72044.1| ACYPI001497 [Acyrthosiphon pisum]
ACYPI30615-PA	N	5.08714	5.21756	5.72997	6.89125	4.16197	10.2789	mitochondrial ribosomal protein L36 [Acyrthosiphon pisum]	NA
ACYPI007219-PA	N	5.81307	3.94582	5.83674	6.8965	3.95689	3.60912	mitochondrial ribosomal protein S12-like [Acyrthosiphon pisum] dbj|BAH72449.1| ACYPI007219 [Acyrthosiphon pisum]	GO:0003735; structural constituent of ribosome; Molecular Function GO:0005622; intracellular; Cellular Component GO:0005840; ribosome; Cellular Component GO:0006412; translation; Biological Process GO:0015935; small ribosomal subunit; Cellular Component
ACYPI000999-PA	N	6.3623	4.86182	6.36506	5.38418	5.88416	5.28445	mitochondrial ribosomal protein S7-like [Acyrthosiphon pisum] dbj|BAH71939.1| ACYPI000999 [Acyrthosiphon pisum]	GO:0003735; structural constituent of ribosome; Molecular Function GO:0005622; intracellular; Cellular Component GO:0005840; ribosome; Cellular Component GO:0006412; translation; Biological Process
ACYPI31384-PA	N	18.1277	19.4473	17.2165	16.8018	14.1831	21.1464	mitochondrial transcription factor B1 [Papilio xuthus]	GO:0000154; rRNA modification; Biological Process GO:0000179; rRNA (adenine-N6,N6-)-dimethyltransferase activity; Molecular Function GO:0008649; rRNA methyltransferase activity; Molecular Function
ACYPI006297-PA	N	2.05364	2.48925	1.61094	2.61722	1.63815	3.06498	mitogen-activated protein kinase kinase 1 interacting protein 1-like [Acyrthosiphon pisum] dbj|BAH71535.1| ACYPI006297 [Acyrthosiphon pisum]	GO:0032006; regulation of TOR signaling cascade; Biological Process
ACYPI002727-PA	N	11.2054	8.64323	7.72441	13.4543	8.39661	9.12196	mitogen-activated protein-binding protein-interacting protein-like [Acyrthosiphon pisum] dbj|BAH71219.1| ACYPI002727 [Acyrthosiphon pisum]	NA
ACYPI004152-PA	N	0.313055	0.189729	0.49114	0.290158	0.665915	0	mitotic spindle assembly checkpoint protein MAD2 [Acyrthosiphon pisum] dbj|BAH71876.1| ACYPI004152 [Acyrthosiphon pisum]	NA
ACYPI008871-PA	N	0.70266	0.283902	0.734918	0.651266	0.747332	0	MPA13 allergen-like [Acyrthosiphon pisum] dbj|BAH71569.1| ACYPI008871 [Acyrthosiphon pisum]	GO:0005215; transporter activity; Molecular Function GO:0006810; transport; Biological Process GO:0008289; lipid binding; Molecular Function
ACYPI009011-PA	N	16.9878	16.3014	20.9758	12.9024	10.2886	14.6488	MPA13 allergen-like [Acyrthosiphon pisum] dbj|BAH72520.1| ACYPI009011 [Acyrthosiphon pisum]	GO:0005215; transporter activity; Molecular Function GO:0006810; transport; Biological Process GO:0008289; lipid binding; Molecular Function
ACYPI000772-PA	N	0.235942	0.285989	0	0.218685	0.501884	0.281708	MPA13 allergen-like [Acyrthosiphon pisum] dbj|BAH72831.1| ACYPI000772 [Acyrthosiphon pisum]	GO:0005215; transporter activity; Molecular Function GO:0006810; transport; Biological Process GO:0008289; lipid binding; Molecular Function
ACYPI000120-PA	N	0.512045	1.4482	1.42814	2.37297	1.0892	2.44546	MPV17 mitochondrial membrane protein-like [Acyrthosiphon pisum] dbj|BAH70668.1| ACYPI000120 [Acyrthosiphon pisum]	GO:0016021; integral to membrane; Cellular Component
ACYPI007565-PA	N	9.70106	17.4121	12.2928	16.7726	10.3178	9.35531	MRG-binding protein-like [Acyrthosiphon pisum] dbj|BAH71011.1| ACYPI007565 [Acyrthosiphon pisum]	GO:0005634; nucleus; Cellular Component GO:0006355; regulation of transcription, DNA-dependent; Biological Process GO:0043189; H4/H2A histone acetyltransferase complex; Cellular Component
ACYPI006856-PA	N	3.2935	2.96557	2.55892	3.4887	2.40198	2.47176	mTERF domain-containing protein 1, mitochondrial [Acyrthosiphon pisum]	NA
ACYPI003573-PA	N	4.7538	3.01203	2.37302	3.60499	2.98765	3.09594	MTOR associated protein, LST8 homolog [Acyrthosiphon pisum] dbj|BAH72716.1| ACYPI003573 [Acyrthosiphon pisum]	GO:0005515; protein binding; Molecular Function
ACYPI36823-PA	N	0	0	0	0.367175	0	0	MULE transposase [Candidatus Regiella insecticola] gb|EGY29180.1| MULE transposase [Candidatus Regiella insecticola R5.15]	NA
ACYPI005377-PA	Y	0.193302	0	0.202176	0.358327	0.205591	0	multiple coagulation factor deficiency 2-like precursor [Acyrthosiphon pisum] dbj|BAH72269.1| ACYPI005377 [Acyrthosiphon pisum]	NA
ACYPI006813-PA	N	7.05718	7.61852	5.88187	10.0159	6.21578	9.08434	multisynthetase complex auxiliary component p43-like [Acyrthosiphon pisum] dbj|BAH72870.1| ACYPI006813 [Acyrthosiphon pisum]	GO:0000049; tRNA binding; Molecular Function
ACYPI005394-PA	N	7.28487	9.25059	5.62378	10.2888	11.991	10.3547	muscular protein 20 [Acyrthosiphon pisum] dbj|BAH71671.1| ACYPI005394 [Acyrthosiphon pisum]	GO:0005515; protein binding; Molecular Function
ACYPI004486-PA	N	1.22074	2.11383	1.45918	1.93964	2.22575	2.29041	muscular protein 20-like [Acyrthosiphon pisum] dbj|BAH70703.1| ACYPI008516 [Acyrthosiphon pisum]	GO:0005515; protein binding; Molecular Function
ACYPI008516-PA	N	1.39514	2.11383	1.45918	1.93964	2.22575	2.29041	muscular protein 20-like [Acyrthosiphon pisum] dbj|BAH70703.1| ACYPI008516 [Acyrthosiphon pisum]	GO:0005515; protein binding; Molecular Function
ACYPI006340-PA	N	1.54177	2.33601	1.81412	2.50076	1.33233	1.38062	MYG1 protein-like [Acyrthosiphon pisum] dbj|BAH70867.1| ACYPI006340 [Acyrthosiphon pisum]	NA
ACYPI006831-PA	N	1.05997	1.75201	1.71334	1.42901	0.614922	1.26557	MYG1 protein-like [Acyrthosiphon pisum] dbj|BAH70867.1| ACYPI006340 [Acyrthosiphon pisum]	NA
ACYPI002609-PB	N	7.04967	5.89311	6.99193	12.5048	10.4711	11.4646	myofilin isoform a [Acyrthosiphon pisum] ref|NP_001156709.1| myofilin isoform a [Acyrthosiphon pisum] dbj|BAH72894.1| ACYPI002609 [Acyrthosiphon pisum]	NA
ACYPI006043-PA	N	9.34021	2.73905	9.45387	14.2422	14.4203	10.7922	myosin light chain-like [Acyrthosiphon pisum] dbj|BAH70869.1| ACYPI006043 [Acyrthosiphon pisum]	NA
ACYPI004388-PA	N	28.0506	25.758	24.6708	34.0743	29.3818	23.3426	myosin light polypeptide 6-like [Acyrthosiphon pisum] dbj|BAH71197.1| ACYPI004388 [Acyrthosiphon pisum]	NA
ACYPI004964-PA	N	37.6206	38.8945	39.9263	37.4328	35.6973	42.2756	myosin regulatory light chain-like [Acyrthosiphon pisum] dbj|BAH70649.1| ACYPI004964 [Acyrthosiphon pisum]	NA
ACYPI001134-PA	N	5.00666	7.72374	5.95057	4.42954	6.53518	5.70608	myotrophin-like [Acyrthosiphon pisum] dbj|BAH72726.1| ACYPI001134 [Acyrthosiphon pisum]	GO:0005515; protein binding; Molecular Function
ACYPI004487-PA	N	10.5724	10.5667	10.4758	12.2059	10.2582	5.75791	N-acetyltransferase-like [Acyrthosiphon pisum] dbj|BAH71296.1| ACYPI004487 [Acyrthosiphon pisum]	GO:0008080; N-acetyltransferase activity; Molecular Function
ACYPI005324-PA	N	14.3338	11.0563	10.9031	11.0208	9.52816	9.72392	NADH dehydrogenase (ubiquinone) Fe-S protein 4 [Acyrthosiphon pisum] dbj|BAH72915.1| ACYPI005324 [Acyrthosiphon pisum]	GO:0005743; mitochondrial inner membrane; Cellular Component GO:0016651; oxidoreductase activity, acting on NADH or NADPH; Molecular Function GO:0022900; electron transport chain; Biological Process
ACYPI006793-PA	N	6.38647	4.5314	3.09545	4.18686	3.47908	3.71963	NADH dehydrogenase [ubiquinone] 1 alpha subcomplex assembly factor 4 [Acyrthosiphon pisum] dbj|BAH72786.1| ACYPI006793 [Acyrthosiphon pisum]	NA
ACYPI007365-PA	N	39.4226	39.1168	39.8899	37.049	35.2983	36.3419	NADH dehydrogenase [ubiquinone] 1 alpha subcomplex subunit 11 [Acyrthosiphon pisum] dbj|BAH72779.1| ACYPI007365 [Acyrthosiphon pisum]	NA
ACYPI007810-PA	N	31.8622	27.3905	22.2166	28.4845	24.7549	22.6636	NADH dehydrogenase [ubiquinone] 1 alpha subcomplex subunit 12 [Acyrthosiphon pisum] dbj|BAH71255.1| ACYPI007810 [Acyrthosiphon pisum]	GO:0008137; NADH dehydrogenase (ubiquinone) activity; Molecular Function GO:0009055; electron carrier activity; Molecular Function GO:0016020; membrane; Cellular Component
ACYPI002183-PA	N	26.1772	24.0532	26.9373	24.8495	23.3508	20.4164	NADH dehydrogenase [ubiquinone] 1 alpha subcomplex subunit 13-like [Acyrthosiphon pisum] ref|XP_008185146.1| PREDICTED: NADH dehydrogenase [ubiquinone] 1 alpha subcomplex subunit 13-like isoform X1 [Acyrthosiphon pisum] dbj|BAH71466.1| ACYPI002183 [Acyrthosiphon pisum] dbj|BAH71467.1| ACYPI002183 [Acyrthosiphon pisum]	NA
ACYPI008219-PA	N	37.1688	28.8468	30.7645	33.211	27.5869	24.5837	NADH dehydrogenase [ubiquinone] 1 alpha subcomplex subunit 5 [Acyrthosiphon pisum] dbj|BAH71505.1| ACYPI008219 [Acyrthosiphon pisum]	GO:0005743; mitochondrial inner membrane; Cellular Component GO:0016651; oxidoreductase activity, acting on NADH or NADPH; Molecular Function GO:0022904; respiratory electron transport chain; Biological Process
ACYPI001655-PA	N	11.3698	15.9253	14.2701	15.456	15.3174	12.0668	NADH dehydrogenase [ubiquinone] 1 alpha subcomplex subunit 6-like [Acyrthosiphon pisum] dbj|BAH71925.1| ACYPI001655 [Acyrthosiphon pisum]	NA
ACYPI009103-PA	N	23.205	25.9297	18.0131	21.1717	17.3533	18.1821	NADH dehydrogenase [ubiquinone] 1 beta subcomplex subunit 10 [Acyrthosiphon pisum] dbj|BAH70974.1| ACYPI009103 [Acyrthosiphon pisum]	NA
ACYPI008616-PA	N	22.3734	24.6213	16.0109	24.5569	18.7861	17.5744	NADH dehydrogenase [ubiquinone] 1 beta subcomplex subunit 3 [Acyrthosiphon pisum] dbj|BAH70672.1| ACYPI008616 [Acyrthosiphon pisum]	GO:0005739; mitochondrion; Cellular Component GO:0008137; NADH dehydrogenase (ubiquinone) activity; Molecular Function
ACYPI004623-PA	N	18.3361	18.4471	19.1779	20.9038	17.9417	17.0763	NADH dehydrogenase [ubiquinone] 1 beta subcomplex subunit 8, mitochondrial [Acyrthosiphon pisum] dbj|BAH71327.1| ACYPI004623 [Acyrthosiphon pisum]	GO:0003954; NADH dehydrogenase activity; Molecular Function GO:0005739; mitochondrion; Cellular Component GO:0008137; NADH dehydrogenase (ubiquinone) activity; Molecular Function
ACYPI009829-PA	N	27.6452	21.5416	25.3	26.7671	20.2144	22.6926	NADH dehydrogenase [ubiquinone] 1 subunit C2 [Acyrthosiphon pisum] dbj|BAH70832.1| ACYPI009829 [Acyrthosiphon pisum]	GO:0005743; mitochondrial inner membrane; Cellular Component GO:0006120; mitochondrial electron transport, NADH to ubiquinone; Biological Process GO:0008137; NADH dehydrogenase (ubiquinone) activity; Molecular Function
ACYPI004451-PA	N	8.64875	9.87557	10.0946	10.8044	6.93228	9.57806	NADH dehydrogenase [ubiquinone] iron-sulfur protein 3, mitochondrial [Zootermopsis nevadensis]	GO:0008137; NADH dehydrogenase (ubiquinone) activity; Molecular Function GO:0016651; oxidoreductase activity, acting on NADH or NADPH; Molecular Function GO:0055114; oxidation-reduction process; Biological Process
ACYPI004397-PA	N	62.8393	48.6182	60.8297	44.3019	45.8597	62.6565	NADH dehydrogenase [ubiquinone] iron-sulfur protein 5 [Acyrthosiphon pisum]	NA
ACYPI35812-PA	N	47.6738	27.2262	39.794	30.5909	33.1531	47.0693	NADH dehydrogenase [ubiquinone] iron-sulfur protein 5 [Acyrthosiphon pisum]	NA
ACYPI000747-PA	N	29.2416	30.1119	31.6667	28.0622	21.4677	33.3687	NADH dehydrogenase [ubiquinone] iron-sulfur protein 6, mitochondrial [Acyrthosiphon pisum] dbj|BAH70753.1| ACYPI000747 [Acyrthosiphon pisum]	NA
ACYPI009382-PA	N	15.5015	15.4075	14.4297	13.6493	14.5086	12.9558	NADH dehydrogenase [ubiquinone] iron-sulfur protein 8, mitochondri [Acyrthosiphon pisum] dbj|BAH71275.1| ACYPI009382 [Acyrthosiphon pisum]	GO:0009055; electron carrier activity; Molecular Function GO:0016020; membrane; Cellular Component GO:0016651; oxidoreductase activity, acting on NADH or NADPH; Molecular Function GO:0051536; iron-sulfur cluster binding; Molecular Function GO:0051539; 4 i
ACYPI001441-PA	N	15.6057	19.1285	19.4398	16.7396	11.9355	12.9801	NADH:ubiquinone oxidoreductase NDUFB5/SGDH subunit-like [Acyrthosiphon pisum] dbj|BAH70835.1| ACYPI001441 [Acyrthosiphon pisum]	NA
ACYPI007894-PA	N	0.105207	0.255046	0.110037	0.292536	0.223791	0.251228	NADH-cytochrome b5 reductase [Acyrthosiphon pisum] dbj|BAH71984.1| ACYPI007894 [Acyrthosiphon pisum]	GO:0016491; oxidoreductase activity; Molecular Function GO:0055114; oxidation-reduction process; Biological Process
ACYPI009515-PA	N	7.19217	6.92949	5.0149	7.86261	5.49189	5.72482	N-alpha-acetyltransferase 20, NatB catalytic subunit [Acyrthosiphon pisum] ref|XP_008180031.1| PREDICTED: N-alpha-acetyltransferase 20, NatB catalytic subunit isoform X1 [Acyrthosiphon pisum] dbj|BAH71619.1| ACYPI009515 [Acyrthosiphon pisum]	GO:0008080; N-acetyltransferase activity; Molecular Function
ACYPI009552-PA	N	47.521	45.1917	44.7483	40.9295	44.3666	37.0352	nascent polypeptide-associated complex subunit alpha [Acyrthosiphon pisum] ref|XP_008183991.1| PREDICTED: nascent polypeptide-associated complex subunit alpha isoform X1 [Acyrthosiphon pisum] dbj|BAH71207.1| ACYPI009552 [Acyrthosiphon pisum]	NA
ACYPI008034-PA	N	8.81109	8.4484	9.90332	8.04474	8.67191	10.5202	NECAP-like protein CG9132 [Acyrthosiphon pisum] dbj|BAH70524.1| ACYPI008034 [Acyrthosiphon pisum]	GO:0006897; endocytosis; Biological Process GO:0016020; membrane; Cellular Component
ACYPI002488-PA	N	6.77918	6.93893	5.98745	8.37779	4.96701	6.11557	neighbor of COX4-like [Acyrthosiphon pisum] dbj|BAH72543.1| ACYPI002488 [Acyrthosiphon pisum]	NA
ACYPI006388-PA	N	0.613149	0.30967	0.961946	0.805095	0.869507	0.671074	Netrin-3 [Zootermopsis nevadensis]	GO:0005515; protein binding; Molecular Function
ACYPI007228-PA	N	1.27503	2.06064	0.22226	1.77265	1.13007	1.77606	neuroglobin-like [Acyrthosiphon pisum] dbj|BAH70964.1| ACYPI007228 [Acyrthosiphon pisum]	GO:0005506; iron ion binding; Molecular Function GO:0020037; heme binding; Molecular Function
ACYPI001485-PA	N	0.219782	0.266401	0.229872	0.203707	0.233754	0.262413	neuroglobin-like [Acyrthosiphon pisum] dbj|BAH72618.1| ACYPI001485 [Acyrthosiphon pisum]	GO:0005506; iron ion binding; Molecular Function GO:0019825; oxygen binding; Molecular Function GO:0020037; heme binding; Molecular Function
ACYPI009773-PA	N	1.88754	2.28791	1.09677	1.94387	2.45366	2.50407	neuroguidin [Acyrthosiphon pisum] dbj|BAH71953.1| ACYPI009773 [Acyrthosiphon pisum]	NA
ACYPI005680-PA	N	6.69218	8.52768	4.66627	7.15697	6.57012	5.12196	Neuronal calcium sensor, putative [Pediculus humanus corporis] gb|EEB18911.1| Neuronal calcium sensor, putative [Pediculus humanus corporis]	GO:0005509; calcium ion binding; Molecular Function
ACYPI32924-PA	N	0	0	0	0	0	0.478903	neuropeptide GPCR B4 [Nilaparvata lugens]	GO:0004930; G-protein coupled receptor activity; Molecular Function GO:0016020; membrane; Cellular Component
ACYPI49367-PA	N	0	0	0	0	0	0.478903	neuropeptide GPCR B4 [Nilaparvata lugens]	NA
ACYPI005270-PA	N	13.7521	11.99	13.1217	10.2864	9.4943	10.6583	NHP2-like protein 1 [Acyrthosiphon pisum] ref|XP_008181535.1| PREDICTED: NHP2-like protein 1 isoform X1 [Acyrthosiphon pisum] dbj|BAH70958.1| ACYPI005270 [Acyrthosiphon pisum]	GO:0003723; RNA binding; Molecular Function GO:0005730; nucleolus; Cellular Component
ACYPI004655-PA	N	1.0637	3.00842	1.85421	2.13611	1.69698	1.48169	nicotinamide riboside kinase [Acyrthosiphon pisum]	GO:0019359; nicotinamide nucleotide biosynthetic process; Biological Process GO:0050262; ribosylnicotinamide kinase activity; Molecular Function
ACYPI007606-PB	Y	0	0	0.0611316	0	0	0.0697855	nicotinic acetylcholine receptor alpha 5-2 subunit [Sitobion avenae]	GO:0004889; acetylcholine-activated cation-selective channel activity; Molecular Function GO:0005216; ion channel activity; Molecular Function GO:0005230; extracellular ligand-gated ion channel activity; Molecular Function GO:0006810; transport; Biologica
ACYPI008225-PA	Y	0.125344	0.303864	0.327746	0.116176	0.333283	0.448971	nicotinic acetylcholine receptor beta 1 subunit [Aphis glycines]	GO:0004889; acetylcholine-activated cation-selective channel activity; Molecular Function GO:0005216; ion channel activity; Molecular Function GO:0005230; extracellular ligand-gated ion channel activity; Molecular Function GO:0006810; transport; Biologica
ACYPI001515-PA	N	3.34927	2.61916	4.40703	5.40749	3.44729	4.9019	nitric oxide synthase interacting protein [Acyrthosiphon pisum]	GO:0005515; protein binding; Molecular Function
ACYPI20725-PA	N	0.0650875	0	0	0	0	0	non-LTR retrotransposon R1Bmks ORF2 protein [Bombyx mori]	GO:0003723; RNA binding; Molecular Function GO:0003964; RNA-directed DNA polymerase activity; Molecular Function GO:0006278; RNA-dependent DNA replication; Biological Process
ACYPI21011-PA	N	0.032894	0	0.0516062	0.0304881	0.0874632	0.0196372	non-LTR retrotransposon R1Bmks ORF2 protein [Bombyx mori]	GO:0003677; DNA binding; Molecular Function GO:0003723; RNA binding; Molecular Function GO:0003964; RNA-directed DNA polymerase activity; Molecular Function GO:0006278; RNA-dependent DNA replication; Biological Process
ACYPI37696-PA	N	0.036176	0	0	0	0.0384759	0	non-LTR retrotransposon R1Bmks ORF2 protein [Bombyx mori]	GO:0003723; RNA binding; Molecular Function GO:0003964; RNA-directed DNA polymerase activity; Molecular Function GO:0006278; RNA-dependent DNA replication; Biological Process
ACYPI42683-PA	N	0	0	0.130588	0	0	0.149075	non-LTR retrotransposon R1Bmks ORF2 protein [Bombyx mori]	GO:0003723; RNA binding; Molecular Function GO:0003964; RNA-directed DNA polymerase activity; Molecular Function GO:0006278; RNA-dependent DNA replication; Biological Process
ACYPI43723-PA	N	0.0553244	0.134119	0	0.0512779	0.0588416	0	non-LTR retrotransposon R1Bmks ORF2 protein [Bombyx mori]	GO:0003723; RNA binding; Molecular Function GO:0003964; RNA-directed DNA polymerase activity; Molecular Function GO:0006278; RNA-dependent DNA replication; Biological Process
ACYPI44182-PA	N	0.0276146	0.100416	0.0288823	0	0.0293702	0.0659419	non-LTR retrotransposon R1Bmks ORF2 protein [Bombyx mori]	GO:0003723; RNA binding; Molecular Function GO:0003964; RNA-directed DNA polymerase activity; Molecular Function GO:0006278; RNA-dependent DNA replication; Biological Process
ACYPI55947-PA	N	0.0558055	0	0	0	0	0	non-LTR retrotransposon R1Bmks ORF2 protein [Bombyx mori]	GO:0003723; RNA binding; Molecular Function GO:0003964; RNA-directed DNA polymerase activity; Molecular Function GO:0006278; RNA-dependent DNA replication; Biological Process
ACYPI003734-PA	N	8.07516	8.24255	10.6685	8.6663	8.58854	8.62659	non-muscle caldesmon, putative [Acyrthosiphon pisum] dbj|BAH71391.1| ACYPI003734 [Acyrthosiphon pisum]	NA
ACYPI004292-PA	N	11.6684	10.6076	10.5769	8.29148	9.30768	12.5385	NOP16 nucleolar protein homolog [Acyrthosiphon pisum] dbj|BAH70510.1| ACYPI004292 [Acyrthosiphon pisum]	NA
ACYPI007508-PA	N	15.9069	10.9703	14.3424	11.4389	12.8345	12.7707	n-synaptobrevin [Acyrthosiphon pisum] dbj|BAH72834.1| ACYPI007508 [Acyrthosiphon pisum]	GO:0016021; integral to membrane; Cellular Component GO:0016192; vesicle-mediated transport; Biological Process
ACYPI002480-PA	N	15.7781	18.2654	17.615	16.103	15.6499	15.8752	N-terminal acetyltransferase complex ARD1 subunit homolog B-like [Acyrthosiphon pisum] dbj|BAH71581.1| ACYPI002480 [Acyrthosiphon pisum]	GO:0008080; N-acetyltransferase activity; Molecular Function
ACYPI005707-PA	N	4.04073	2.30486	3.97763	3.08427	2.52801	2.27035	NTF2 export factor-like [Acyrthosiphon pisum] ref|XP_008181067.1| PREDICTED: NTF2 export factor-like isoform X1 [Acyrthosiphon pisum] ref|XP_008181068.1| PREDICTED: NTF2 export factor-like isoform X1 [Acyrthosiphon pisum] dbj|BAH72574.1| ACYPI005707 [Acyrthosiphon pisum]	GO:0005622; intracellular; Cellular Component GO:0006810; transport; Biological Process
ACYPI002210-PA	N	3.81047	4.13254	3.56588	4.83294	5.54582	4.31013	nuclear cap-binding protein subunit 2-like [Acyrthosiphon pisum] dbj|BAH71724.1| ACYPI002210 [Acyrthosiphon pisum]	NA
ACYPI004714-PA	N	4.41212	5.348	6.71225	4.83294	3.83942	4.78903	nuclear cap-binding protein subunit 2-like [Acyrthosiphon pisum] ref|XP_008184835.1| PREDICTED: nuclear cap-binding protein subunit 2-like isoform X1 [Acyrthosiphon pisum] dbj|BAH72824.1| ACYPI004714 [Acyrthosiphon pisum]	GO:0003676; nucleic acid binding; Molecular Function
ACYPI006128-PA	N	3.98335	2.95062	3.00894	3.89712	4.70733	2.64222	nuclear import 7 [Acyrthosiphon pisum] dbj|BAH72609.1| ACYPI003208 [Acyrthosiphon pisum]	GO:0005634; nucleus; Cellular Component GO:0042255; ribosome assembly; Biological Process
ACYPI001594-PA	N	2.55005	1.80306	2.00034	2.95442	2.48616	2.02979	nuclear nucleic acid-binding protein C1D-like [Acyrthosiphon pisum] ref|XP_001946329.1| PREDICTED: nuclear nucleic acid-binding protein C1D-like [Acyrthosiphon pisum] dbj|BAH71832.1| ACYPI001594 [Acyrthosiphon pisum]	NA
ACYPI001623-PA	N	2.55005	1.80306	2.00034	3.34834	2.48616	2.53723	nuclear nucleic acid-binding protein C1D-like [Acyrthosiphon pisum] ref|XP_001946329.1| PREDICTED: nuclear nucleic acid-binding protein C1D-like [Acyrthosiphon pisum] dbj|BAH71832.1| ACYPI001594 [Acyrthosiphon pisum]	NA
ACYPI003442-PA	N	9.37087	6.65452	8.91006	8.15908	8.05384	10.9625	nuclear transcription factor Y, gamma-like [Acyrthosiphon pisum] dbj|BAH72587.1| ACYPI003442 [Acyrthosiphon pisum]	GO:0005622; intracellular; Cellular Component GO:0043565; sequence-specific DNA binding; Molecular Function GO:0046982; protein heterodimerization activity; Molecular Function
ACYPI006036-PA	N	9.06306	12.7669	11.0163	9.53534	10.4208	7.31149	nuclear transport factor 2-like [Acyrthosiphon pisum] dbj|BAH70580.1| ACYPI006036 [Acyrthosiphon pisum]	GO:0005622; intracellular; Cellular Component GO:0006810; transport; Biological Process
ACYPI26283-PA	N	0	0	0	0.163413	0.375035	0.31576	Nucleic-acid-binding protein from transposon X-element [Harpegnathos saltator]	NA
ACYPI29121-PA	Y	0	0.332432	0.143424	0	0	0	Nucleic-acid-binding protein from transposon X-element [Harpegnathos saltator]	NA
ACYPI29905-PA	N	0.099963	0	0	0	0	0	Nucleic-acid-binding protein from transposon X-element [Harpegnathos saltator]	NA
ACYPI34415-PA	N	0.348784	2.11383	1.27679	1.29309	0.556437	1.04109	Nucleic-acid-binding protein from transposon X-element [Harpegnathos saltator]	NA
ACYPI48868-PA	N	0.111032	0	0	0.102911	0	0.397705	Nucleic-acid-binding protein from transposon X-element [Harpegnathos saltator]	NA
ACYPI51233-PA	N	0	0	0	0.136427	0	0.175744	Nucleic-acid-binding protein from transposon X-element [Harpegnathos saltator]	NA
ACYPI52954-PA	N	0	0.123475	0	0	0	0	Nucleic-acid-binding protein from transposon X-element [Harpegnathos saltator]	NA
ACYPI55841-PA	N	0	0	0	0.0991372	0	0	Nucleic-acid-binding protein from transposon X-element [Harpegnathos saltator]	NA
ACYPI56319-PA	N	0	0	0	0	0.125471	0	Nucleic-acid-binding protein from transposon X-element [Harpegnathos saltator]	NA
ACYPI000500-PA	N	16.9878	11.8972	10.6606	13.2961	11.2422	12.1698	nucleolar KKE/D repeat protein Nop56 [Acyrthosiphon pisum]	NA
ACYPI006149-PA	N	35.9168	32.0438	35.8495	40.7251	31.0256	37.2238	nucleolar phosphoprotein-like [Acyrthosiphon pisum] dbj|BAH71066.1| ACYPI006149 [Acyrthosiphon pisum]	GO:0003676; nucleic acid binding; Molecular Function
ACYPI001342-PA	N	88.0641	76.0604	82.9708	61.7955	71.1003	80.4557	nucleoplasmin [Acyrthosiphon pisum] dbj|BAH70635.1| ACYPI001342 [Acyrthosiphon pisum]	GO:0003676; nucleic acid binding; Molecular Function
ACYPI006367-PA	N	2.96613	4.46688	2.63225	2.58257	2.96351	3.21952	nucleoporin SEH1-like [Acyrthosiphon pisum] dbj|BAH71811.1| ACYPI006367 [Acyrthosiphon pisum]	GO:0005515; protein binding; Molecular Function
ACYPI008089-PA	N	2.6563	2.18943	3.11164	4.92403	3.1642	2.91782	nucleotide binding protein 1 [Acyrthosiphon pisum] dbj|BAH72473.1| ACYPI008089 [Acyrthosiphon pisum]	NA
ACYPI004786-PA	N	4.70081	4.95472	5.13038	8.14567	5.21704	4.39248	nudC domain-containing protein 2 [Acyrthosiphon pisum] dbj|BAH72313.1| ACYPI004786 [Acyrthosiphon pisum]	NA
ACYPI33030-PA	N	0	0	0.357034	0	0	0.407577	octopamine receptor in mushroom bodies, isoform D [Drosophila melanogaster] gb|AGB96154.1| octopamine receptor in mushroom bodies, isoform D [Drosophila melanogaster]	GO:0007186; G-protein coupled receptor signaling pathway; Biological Process GO:0016021; integral to membrane; Cellular Component
ACYPI003223-PA	Y	8.22258	3.88945	10.9074	4.46118	11.5182	15.3249	odorant-binding protein 1 precursor [Acyrthosiphon pisum] ref|NP_001153527.1| odorant-binding protein 1 precursor [Acyrthosiphon pisum] ref|XP_008187139.1| PREDICTED: odorant-binding protein 1 isoform X1 [Acyrthosiphon pisum] ref|XP_008187140.1| PREDICTED: odorant-binding protein 1 isoform X1 [Acyrthosiphon pisum] dbj|BAH72857.1| ACYPI003223 [Acyrthosiphon pisum]	GO:0005549; odorant binding; Molecular Function
ACYPI31683-PA	Y	0.445669	0	0.233064	0.206536	0	0	odorant-binding protein 10 precursor [Acyrthosiphon pisum]	GO:0005549; odorant binding; Molecular Function
ACYPI44859-PA	Y	0.188754	0.228791	0.197419	0	0.401508	0.450732	odorant-binding protein 11 precursor [Acyrthosiphon pisum] emb|CAX63068.1| odorant-binding protein 11 [Acyrthosiphon pisum]	GO:0005549; odorant binding; Molecular Function
ACYPI21905-PA	N	0	0	0	0	0.10127	0	odorant-binding protein 12, partial [Acyrthosiphon pisum]	NA
ACYPI006147-PA	Y	4.99733	5.89794	2.88847	4.63182	4.61569	7.2228	odorant-binding protein 2 precursor [Acyrthosiphon pisum]	GO:0005549; odorant binding; Molecular Function
ACYPI30983-PA	Y	1.92529	0.777891	1.34245	1.18965	0	0	odorant-binding protein 3 precursor [Acyrthosiphon pisum]	NA
ACYPI008889-PA	Y	0.165403	0.200487	0.691984	0	0	0.197486	odorant-binding protein 4 precursor [Acyrthosiphon pisum]	GO:0005549; odorant binding; Molecular Function
ACYPI005384-PA	Y	0.289082	0	0.151177	0.267938	0	0	odorant-binding protein 5 precursor [Acyrthosiphon pisum] dbj|BAH71499.1| ACYPI005384 [Acyrthosiphon pisum]	NA
ACYPI001753-PA	Y	1.23416	0	0.645408	0.953243	0.65631	0.245591	odorant-binding protein 7 precursor [Acyrthosiphon pisum] ref|XP_008181612.1| PREDICTED: odorant-binding protein 7 isoform X1 [Acyrthosiphon pisum] dbj|BAH72389.1| ACYPI001753 [Acyrthosiphon pisum]	GO:0005549; odorant binding; Molecular Function
ACYPI003731-PA	Y	0.19686	0	0	0.182461	0	0	odorant-binding protein 8 precursor [Acyrthosiphon pisum] dbj|BAH72698.1| ACYPI003731 [Acyrthosiphon pisum]	GO:0005549; odorant binding; Molecular Function
ACYPI005283-PA	N	1.71137	3.11156	0.894966	3.76721	2.95777	3.57581	oligosaccharyltransferase complex subunit OSTC-like [Acyrthosiphon pisum] ref|XP_008178787.1| PREDICTED: oligosaccharyltransferase complex subunit OSTC-like isoform X1 [Acyrthosiphon pisum] dbj|BAH71780.1| ACYPI005283 [Acyrthosiphon pisum]	NA
ACYPI004672-PA	N	4.95396	2.59297	7.30104	1.04355	4.78991	5.91487	omega-amidase NIT2-like [Acyrthosiphon pisum] dbj|BAH71185.1| ACYPI004672 [Acyrthosiphon pisum]	GO:0006807; nitrogen compound metabolic process; Biological Process GO:0016810; hydrolase activity, acting on carbon-nitrogen (but not peptide) bonds; Molecular Function
ACYPI004391-PA	N	6.92983	6.20852	6.30258	5.5852	5.44768	4.49674	optic atrophy 3 protein homolog [Acyrthosiphon pisum] dbj|BAH72333.1| ACYPI004391 [Acyrthosiphon pisum]	NA
ACYPI49741-PA	N	0.129911	0.314936	0.407626	0.602048	0.276341	0.620441	ORF25 [Agrotis segetum granulovirus] gb|AAS82713.1| ORF25 [Agrotis segetum granulovirus]
ACYPI007146-PA	Y	0.227575	0	0.119011	0.105465	0	0	osiris 20-like precursor [Acyrthosiphon pisum] dbj|BAH72373.1| ACYPI007146 [Acyrthosiphon pisum]	NA
ACYPI000840-PA	Y	2.11693	0	0.58266	0.826144	0.592502	0.133029	osiris 6-like precursor [Acyrthosiphon pisum] dbj|BAH72689.1| ACYPI000840 [Acyrthosiphon pisum]	NA
ACYPI55160-PA	N	0	0	0.220798	0	0.449055	0.252054	OSJNBb0034I13.10 [Oryza sativa Japonica Group]	NA
ACYPI000204-PA	N	13.7683	13.5165	13.3293	13.7105	12.3442	11.2763	OTU domain-containing protein 6B [Acyrthosiphon pisum]	NA
ACYPI008446-PA	Y	0.203089	0.246168	0.212413	0	0.648003	0	ovarian fibroin-like substance-1-like precursor [Acyrthosiphon pisum] dbj|BAH71501.1| ACYPI008446 [Acyrthosiphon pisum]	NA
ACYPI009593-PA	N	0.666766	1.01025	0.697376	0.540749	0.443223	0.597074	oxidoreductase-like [Acyrthosiphon pisum] dbj|BAH72825.1| ACYPI009593 [Acyrthosiphon pisum]	GO:0008152; metabolic process; Biological Process GO:0016491; oxidoreductase activity; Molecular Function GO:0055114; oxidation-reduction process; Biological Process
ACYPI000702-PA	N	6.58486	3.294	6.34056	6.00636	5.0025	5.11662	par domain protein 1 [Acyrthosiphon pisum]	GO:0003700; sequence-specific DNA binding transcription factor activity; Molecular Function GO:0006355; regulation of transcription, DNA-dependent; Biological Process GO:0043565; sequence-specific DNA binding; Molecular Function
ACYPI006308-PA	Y	10.4678	11.3838	12.7901	7.88866	9.67658	11.5638	PDGF- and VEGF-related factor 1-like precursor [Acyrthosiphon pisum] dbj|BAH70688.1| ACYPI006308 [Acyrthosiphon pisum]	GO:0008083; growth factor activity; Molecular Function GO:0016020; membrane; Cellular Component
ACYPI008173-PA	Y	36.2419	41.412	34.4301	41.5799	36.8893	31.7409	PDGF- and VEGF-related factor 1-like precursor [Acyrthosiphon pisum] dbj|BAH72642.1| ACYPI008173 [Acyrthosiphon pisum]	GO:0008083; growth factor activity; Molecular Function GO:0016020; membrane; Cellular Component
ACYPI005441-PA	N	0.53406	0.863124	0.558578	0.701248	0.615348	0.690789	PDZ domain-containing protein 6 [Acyrthosiphon pisum]	GO:0005515; protein binding; Molecular Function
ACYPI000686-PA	N	3.09532	4.50226	3.77699	3.82523	3.73105	3.69571	PDZ domain-containing protein GIPC1 [Acyrthosiphon pisum] dbj|BAH70977.1| ACYPI000686 [Acyrthosiphon pisum]	GO:0005515; protein binding; Molecular Function
ACYPI002608-PA	Y	8.48307	5.253	7.13659	6.32427	8.04169	6.60556	peptidylglycine alpha-hydroxylating monooxygenase precursor [Acyrthosiphon pisum] dbj|BAH72070.1| ACYPI002608 [Acyrthosiphon pisum]	GO:0003824; catalytic activity; Molecular Function GO:0004497; monooxygenase activity; Molecular Function GO:0004504; peptidylglycine monooxygenase activity; Molecular Function GO:0005507; copper ion binding; Molecular Function GO:0006518; peptide metabol
ACYPI008778-PA	N	6.82189	8.57517	10.3062	10.7724	7.79304	10.2568	peptidyl-prolyl cis-trans isomerase NIMA-interacting 4 [Acyrthosiphon pisum] dbj|BAH71234.1| ACYPI008778 [Acyrthosiphon pisum]	GO:0016853; isomerase activity; Molecular Function
ACYPI003541-PA	N	19.2529	21.1142	16.3012	19.2609	16.2515	14.7776	peptidyl-prolyl cis-trans isomerase-like [Acyrthosiphon pisum] dbj|BAH70637.1| ACYPI003541 [Acyrthosiphon pisum]	GO:0003755; peptidyl-prolyl cis-trans isomerase activity; Molecular Function GO:0006457; protein folding; Biological Process
ACYPI001656-PA	N	44.1455	42.9019	42.7143	36.4104	31.8529	39.4732	peptidyl-prolyl cis-trans isomerase-like [Acyrthosiphon pisum] dbj|BAH71035.1| ACYPI001656 [Acyrthosiphon pisum]	GO:0003755; peptidyl-prolyl cis-trans isomerase activity; Molecular Function GO:0006457; protein folding; Biological Process
ACYPI003448-PB	N	7.6574	5.08281	8.581	9.4631	9.11377	9.57806	peptidyl-prolyl cis-trans isomerase-like [Acyrthosiphon pisum] ref|XP_008182379.1| PREDICTED: peptidyl-prolyl cis-trans isomerase-like isoform X1 [Acyrthosiphon pisum] dbj|BAH72492.1| ACYPI003448 [Acyrthosiphon pisum]	GO:0003755; peptidyl-prolyl cis-trans isomerase activity; Molecular Function GO:0006457; protein folding; Biological Process
ACYPI004891-PA	Y	12.7453	11.4503	15.6828	13.2029	11.4824	11.8159	peptidylprolyl isomerase B [Acyrthosiphon pisum] dbj|BAH70670.1| ACYPI004891 [Acyrthosiphon pisum]	GO:0003755; peptidyl-prolyl cis-trans isomerase activity; Molecular Function GO:0006457; protein folding; Biological Process
ACYPI008026-PA	N	11.5597	10.8711	11.6735	10.16	6.99521	11.6602	peptidyl-tRNA hydrolase 2, mitochondrial [Acyrthosiphon pisum] dbj|BAH71067.1| ACYPI008026 [Acyrthosiphon pisum]	GO:0004045; aminoacyl-tRNA hydrolase activity; Molecular Function
ACYPI008234-PA	N	9.16804	11.1127	8.54665	12.7462	6.57126	12.8501	peptidyl-tRNA hydrolase 2, mitochondrial-like [Acyrthosiphon pisum] dbj|BAH72740.1| ACYPI008234 [Acyrthosiphon pisum]	GO:0004045; aminoacyl-tRNA hydrolase activity; Molecular Function
ACYPI002769-PA	N	4.77591	5.42714	4.83906	5.67157	2.53977	6.05868	peptidyl-tRNA hydrolase-like [Acyrthosiphon pisum] dbj|BAH72569.1| ACYPI002769 [Acyrthosiphon pisum]	GO:0004045; aminoacyl-tRNA hydrolase activity; Molecular Function
ACYPI47669-PA	N	0.115011	0	0.0400971	0	0.0815487	0	period [Acyrthosiphon pisum] ref|XP_008180378.1| PREDICTED: period isoform X1 [Acyrthosiphon pisum] emb|CAX37104.1| period [Acyrthosiphon pisum]	GO:0004871; signal transducer activity; Molecular Function GO:0007165; signal transduction; Biological Process
ACYPI56135-PA	N	0.126331	0.153128	0.132131	0	0.134363	0	period [Acyrthosiphon pisum] ref|XP_008180378.1| PREDICTED: period isoform X1 [Acyrthosiphon pisum] emb|CAX37104.1| period [Acyrthosiphon pisum]	NA
ACYPI009090-PB	N	30.4169	24.3091	22.7238	27.4176	30.2176	22.1493	peroxiredoxin-5, mitochondrial [Acyrthosiphon pisum] dbj|BAH71271.1| ACYPI009090 [Acyrthosiphon pisum]	GO:0016491; oxidoreductase activity; Molecular Function
ACYPI009972-PA	N	6.24339	8.0957	8.35235	5.51759	8.18458	4.85404	peroxiredoxin-6-like [Acyrthosiphon pisum] ref|XP_008189263.1| PREDICTED: peroxiredoxin-6-like isoform X1 [Acyrthosiphon pisum] ref|XP_008189269.1| PREDICTED: peroxiredoxin-6-like isoform X1 [Acyrthosiphon pisum] dbj|BAH71128.1| ACYPI009972 [Acyrthosiphon pisum]	GO:0016209; antioxidant activity; Molecular Function GO:0016491; oxidoreductase activity; Molecular Function GO:0051920; peroxiredoxin activity; Molecular Function GO:0055114; oxidation-reduction process; Biological Process
ACYPI009372-PA	N	0.908155	2.07927	2.21631	2.24462	1.60982	1.6867	peroxisomal biogenesis factor 16 [Acyrthosiphon pisum] dbj|BAH72516.1| ACYPI009372 [Acyrthosiphon pisum]	NA
ACYPI008998-PA	N	1.16382	1.41068	0.69557	1.0787	0.35366	1.38956	peroxisomal membrane protein PMP22-like [Acyrthosiphon pisum] dbj|BAH71676.1| ACYPI008998 [Acyrthosiphon pisum]	GO:0016021; integral to membrane; Cellular Component
ACYPI24573-PA	N	1.45855	1.17862	0.508504	0.901248	0.517093	2.32195	peroxisomal membrane protein PMP22-like [Acyrthosiphon pisum] dbj|BAH71676.1| ACYPI008998 [Acyrthosiphon pisum]	NA
ACYPI003660-PA	N	9.76595	10.9919	10.7007	12.0689	8.40838	9.43925	PEST proteolytic signal-containing nuclear protein [Acyrthosiphon pisum] dbj|BAH71917.1| ACYPI003660 [Acyrthosiphon pisum]	NA
ACYPI009324-PA	N	3.75807	4.90562	3.62824	4.28702	2.45969	4.48702	PHD-finger 5A-like [Acyrthosiphon pisum] dbj|BAH72530.1| ACYPI009324 [Acyrthosiphon pisum] gb|ERL83666.1| hypothetical protein D910_00836 [Dendroctonus ponderosae]	NA
ACYPI007649-PA	N	2.90562	2.60318	2.90688	1.99055	3.62779	2.1117	phosducin-like protein [Acyrthosiphon pisum] dbj|BAH71682.1| ACYPI007649 [Acyrthosiphon pisum]	NA
ACYPI005610-PA	N	15.8081	14.4425	13.2024	17.1668	18.6952	15.0714	phosphatidic acid phosphatase type 2A [Acyrthosiphon pisum]	GO:0003824; catalytic activity; Molecular Function GO:0016020; membrane; Cellular Component
ACYPI000976-PA	Y	1.87833	2.27675	2.61941	1.45079	2.66366	4.29845	phosphatidylethanolamine-binding protein-like precursor [Acyrthosiphon pisum] ref|XP_008186945.1| PREDICTED: phosphatidylethanolamine-binding protein-like isoform X1 [Acyrthosiphon pisum] dbj|BAH71516.1| ACYPI001027 [Acyrthosiphon pisum]	NA
ACYPI001027-PA	Y	1.7218	2.27675	2.61941	1.45079	2.66366	4.29845	phosphatidylethanolamine-binding protein-like precursor [Acyrthosiphon pisum] ref|XP_008186945.1| PREDICTED: phosphatidylethanolamine-binding protein-like isoform X1 [Acyrthosiphon pisum] dbj|BAH71516.1| ACYPI001027 [Acyrthosiphon pisum]	NA
ACYPI003354-PA	N	1.27623	2.43091	1.90689	2.87273	2.52083	0.870732	phosphatidylinositol glycan anchor biosynthesis, class H-like [Acyrthosiphon pisum] dbj|BAH71549.1| ACYPI003354 [Acyrthosiphon pisum]	GO:0017176; phosphatidylinositol N-acetylglucosaminyltransferase activity; Molecular Function
ACYPI001350-PA	N	6.55816	9.93656	10.0439	16.2817	13.9502	10.6267	phosphatidylinositol glycan, class P-like [Acyrthosiphon pisum] dbj|BAH71789.1| ACYPI001350 [Acyrthosiphon pisum]	NA
ACYPI006624-PA	N	5.96989	9.76886	5.61956	8.99152	4.76207	4.09852	phosphatidylinositol synthase-like [Acyrthosiphon pisum] dbj|BAH71387.1| ACYPI006624 [Acyrthosiphon pisum]	GO:0008654; phospholipid biosynthetic process; Biological Process GO:0016020; membrane; Cellular Component GO:0016780; phosphotransferase activity, for other substituted phosphate groups; Molecular Function
ACYPI000068-PA	N	20.5112	18.4558	21.1896	17.4948	16.1941	21.9356	phosphoglycerate mutase [Acyrthosiphon pisum] ref|XP_008187070.1| PREDICTED: phosphoglycerate mutase isoform X1 [Acyrthosiphon pisum] gb|ABD72701.1| putative phosphoglycerate mutase [Acyrthosiphon pisum]	GO:0004619; phosphoglycerate mutase activity; Molecular Function GO:0006096; glycolysis; Biological Process GO:0016868; intramolecular transferase activity, phosphotransferases; Molecular Function
ACYPI001545-PA	N	3.34986	2.35077	3.78025	2.5329	3.18779	3.47336	phospholipase A2, group VII [Acyrthosiphon pisum] dbj|BAH72732.1| ACYPI001545 [Acyrthosiphon pisum]	GO:0003847; 1-alkyl-2-acetylglycerophosphocholine esterase activity; Molecular Function GO:0016042; lipid catabolic process; Biological Process
ACYPI004259-PA	Y	1.00669	1.37275	0.526451	0.933056	0.803015	0.75122	phospholipase A2-like precursor [Acyrthosiphon pisum] ref|XP_008181953.1| PREDICTED: phospholipase A2-like isoform X1 [Acyrthosiphon pisum] ref|XP_008181954.1| PREDICTED: phospholipase A2-like isoform X1 [Acyrthosiphon pisum] ref|XP_008181955.1| PREDICTED: phospholipase A2-like isoform X1 [Acyrthosiphon pisum] ref|XP_008181956.1| PREDICTED: phospholipase A2-like isoform X1 [Acyrthosiphon pisum]	GO:0004623; phospholipase A2 activity; Molecular Function GO:0005509; calcium ion binding; Molecular Function GO:0016042; lipid catabolic process; Biological Process
ACYPI004503-PA	N	2.43092	2.94656	2.71202	2.85395	3.27492	2.70895	phosphomevalonate kinase-like [Acyrthosiphon pisum] dbj|BAH70861.1| ACYPI004503 [Acyrthosiphon pisum]	GO:0004631; phosphomevalonate kinase activity; Molecular Function GO:0005737; cytoplasm; Cellular Component GO:0006695; cholesterol biosynthetic process; Biological Process
ACYPI000304-PB	N	1.72672	0.523245	0.902993	0.800211	1.07129	0.687215	phosphoserine phosphatase-like [Acyrthosiphon pisum] ref|XP_008184304.1| PREDICTED: phosphoserine phosphatase-like isoform X1 [Acyrthosiphon pisum] ref|XP_008184305.1| PREDICTED: phosphoserine phosphatase-like isoform X1 [Acyrthosiphon pisum] ref|XP_008184306.1| PREDICTED: phosphoserine phosphatase-like isoform X1 [Acyrthosiphon pisum] dbj|BAH71464.1| ACYPI000304 [Acyrthosiphon pisum]	GO:0004647; phosphoserine phosphatase activity; Molecular Function GO:0006564; L-serine biosynthetic process; Biological Process GO:0008152; metabolic process; Biological Process GO:0016791; phosphatase activity; Molecular Function
ACYPI009998-PA	N	3.10986	2.39878	2.36555	3.14444	3.75861	3.37553	platelet-activating factor acetylhydrolase IB subunit beta [Acyrthosiphon pisum] dbj|BAH72379.1| ACYPI009998 [Acyrthosiphon pisum]	NA
ACYPI48442-PA	N	2138.89	3375.79	657.231	1452.71	3218.5	754.086	Pol protein [Bombyx mori]	NA
ACYPI000400-PA	N	0	0	0.0221234	0	0.0224971	0	pol-like protein [Biomphalaria glabrata]	GO:0003676; nucleic acid binding; Molecular Function GO:0003723; RNA binding; Molecular Function GO:0003964; RNA-directed DNA polymerase activity; Molecular Function GO:0004523; ribonuclease H activity; Molecular Function GO:0006278; RNA-dependent DNA rep
ACYPI000559-PA	N	0	0	0	0.041596	0	0	pol-like protein [Biomphalaria glabrata]	GO:0003676; nucleic acid binding; Molecular Function GO:0003723; RNA binding; Molecular Function GO:0003964; RNA-directed DNA polymerase activity; Molecular Function GO:0004523; ribonuclease H activity; Molecular Function GO:0006278; RNA-dependent DNA rep
ACYPI007400-PA	N	0.337447	0.297473	0.417109	0.568665	0.424155	0.402901	pol-like protein [Biomphalaria glabrata]	GO:0003676; nucleic acid binding; Molecular Function GO:0003723; RNA binding; Molecular Function GO:0003964; RNA-directed DNA polymerase activity; Molecular Function GO:0004523; ribonuclease H activity; Molecular Function GO:0006278; RNA-dependent DNA rep
ACYPI33134-PA	N	0	0.560979	0.645408	0.142986	0.164078	0.55258	pol-like protein [Biomphalaria glabrata]	NA
ACYPI34504-PA	N	0.451946	0.273905	0.35452	0.366528	0.660932	0.337256	pol-like protein [Biomphalaria glabrata]	NA
ACYPI35473-PA	N	0	0	0.141014	0	0.143396	0.160976	pol-like protein [Biomphalaria glabrata]	NA
ACYPI38649-PA	N	0.195659	0.948647	0.613925	0.362697	0.416197	0.700833	pol-like protein [Biomphalaria glabrata]	NA
ACYPI43392-PA	N	0.274258	0	0	0	0	0	pol-like protein [Biomphalaria glabrata]	NA
ACYPI47372-PA	N	2.78221	2.69789	2.32795	4.64169	2.56454	3.32187	pol-like protein [Biomphalaria glabrata]	NA
ACYPI006445-PA	N	15.9444	20.2928	19.5948	16.8102	17.594	18.5612	polyA-binding protein interacting protein 2 [Acyrthosiphon pisum] ref|NP_001156815.1| polyA-binding protein interacting protein 2 [Acyrthosiphon pisum] dbj|BAH72858.1| ACYPI006445 [Acyrthosiphon pisum]	NA
ACYPI006456-PA	N	10.2595	10.8481	9.47477	10.116	7.19709	8.47039	polyglutamine-binding protein 1 [Acyrthosiphon pisum] dbj|BAH70837.1| ACYPI006456 [Acyrthosiphon pisum]	GO:0005515; protein binding; Molecular Function
ACYPI002394-PA	N	5.50532	4.57583	3.61935	7.14371	4.68426	3.00488	polymerase (RNA) III (DNA directed) polypeptide H (22.9kD)-like [Acyrthosiphon pisum] dbj|BAH71098.1| ACYPI002394 [Acyrthosiphon pisum] dbj|BAH71099.1| ACYPI002394 [Acyrthosiphon pisum]	GO:0003899; DNA-directed RNA polymerase activity; Molecular Function GO:0006351; transcription, DNA-dependent; Biological Process
ACYPI30801-PA	N	5.32784	3.81607	3.16615	3.47916	3.21964	4.77096	polyprotein [Bombyx mori]	NA
ACYPI32803-PA	N	2.35942	2.00192	0.740321	2.18685	2.50942	2.53537	polyprotein [Bombyx mori]	NA
ACYPI20788-PA	N	3.51213	4.06361	3.17246	2.95932	3.56563	4.00277	polyprotein [Lubomirskia baicalensis]	NA
ACYPI34525-PA	N	0	0	0	0.0396549	0	0	polyprotein of retroviral origin, putative [Ixodes scapularis] gb|EEC11118.1| polyprotein of retroviral origin, putative [Ixodes scapularis]	GO:0003676; nucleic acid binding; Molecular Function GO:0003723; RNA binding; Molecular Function GO:0003964; RNA-directed DNA polymerase activity; Molecular Function GO:0006278; RNA-dependent DNA replication; Biological Process
ACYPI41645-PA	N	0.62611	1.13838	0.327427	0.435237	0.332957	0.373778	polyprotein of retroviral origin, putative [Ixodes scapularis] gb|EEC11118.1| polyprotein of retroviral origin, putative [Ixodes scapularis]
ACYPI010132-PA	N	4.34381	3.90644	5.78895	4.61053	4.47094	5.18637	potassium channel modulatory factor 1 isoform 1 [Acyrthosiphon pisum]	GO:0008270; zinc ion binding; Molecular Function
ACYPI005787-PA	N	9.56373	8.29835	10.2761	8.67047	9.56033	11.3564	predicted protein [Hordeum vulgare subsp. vulgare]	NA
ACYPI007327-PA	N	15.0502	15.9192	12.8453	15.1996	14.7234	11.2733	predicted protein [Hordeum vulgare subsp. vulgare]	GO:0003924; GTPase activity; Molecular Function GO:0005198; structural molecule activity; Molecular Function GO:0005525; GTP binding; Molecular Function GO:0005874; microtubule; Cellular Component GO:0006184; GTP catabolic process; Biological Process GO:0
ACYPI52715-PA	N	23.6439	15.6943	21.7854	36.0025	16.7647	18.82	predicted protein [Hordeum vulgare subsp. vulgare]	NA
ACYPI33502-PA	N	0.30854	0.560979	0.161352	0	0	0.184193	predicted protein [Nematostella vectensis] gb|EDO43423.1| predicted protein [Nematostella vectensis]	GO:0005515; protein binding; Molecular Function GO:0008270; zinc ion binding; Molecular Function
ACYPI004781-PA	N	0.0851144	0	0	0	0	0.101624	PREDICTED: [Phe13]-bombesin receptor-like [Acyrthosiphon pisum]	GO:0004946; bombesin receptor activity; Molecular Function GO:0007186; G-protein coupled receptor signaling pathway; Biological Process GO:0016021; integral to membrane; Cellular Component GO:0031989; bombesin receptor signaling pathway; Biological Proces
ACYPI007190-PA	N	4.43688	2.78504	5.38637	2.9374	3.62348	3.68933	PREDICTED: [Pyruvate dehydrogenase (acetyl-transferring)] kinase, mitochondrial [Acyrthosiphon pisum] ref|XP_008181755.1| PREDICTED: [Pyruvate dehydrogenase (acetyl-transferring)] kinase, mitochondrial [Acyrthosiphon pisum] ref|XP_008181756.1| PREDICTED: [Pyruvate dehydrogenase (acetyl-transferring)] kinase, mitochondrial [Acyrthosiphon pisum]	GO:0005524; ATP binding; Molecular Function
ACYPI001554-PA	N	1.2263	1.65157	1.42511	1.38918	1.73901	1.46416	PREDICTED: [Pyruvate dehydrogenase [acetyl-transferring]]-phosphatase 1, mitochondrial isoform X1 [Acyrthosiphon pisum]	GO:0003824; catalytic activity; Molecular Function
ACYPI004887-PA	N	0.918261	1.17487	1.2272	0.945665	1.4107	1.64456	PREDICTED: 1,4-alpha-glucan-branching enzyme [Acyrthosiphon pisum]	GO:0003824; catalytic activity; Molecular Function GO:0004553; hydrolase activity, hydrolyzing O-glycosyl compounds; Molecular Function GO:0005975; carbohydrate metabolic process; Biological Process GO:0043169; cation binding; Molecular Function
ACYPI000737-PA	N	1.8993	1.454	1.35918	1.11182	1.59477	1.31288	PREDICTED: 1,5-anhydro-D-fructose reductase [Acyrthosiphon pisum]	GO:0016491; oxidoreductase activity; Molecular Function GO:0055114; oxidation-reduction process; Biological Process
ACYPI002128-PA	N	2.77305	4.32162	3.10752	4.03892	3.05468	3.54743	PREDICTED: 1,5-anhydro-D-fructose reductase-like [Acyrthosiphon pisum]	GO:0016491; oxidoreductase activity; Molecular Function GO:0055114; oxidation-reduction process; Biological Process
ACYPI002745-PA	N	0.311535	0.503489	0.325837	0.288749	0.220894	0.123988	PREDICTED: 1,5-anhydro-D-fructose reductase-like [Acyrthosiphon pisum]	GO:0016491; oxidoreductase activity; Molecular Function GO:0055114; oxidation-reduction process; Biological Process
ACYPI005839-PA	N	2.99182	2.74972	3.19795	3.80906	3.46177	4.00394	PREDICTED: 116 kDa U5 small nuclear ribonucleoprotein component [Acyrthosiphon pisum]	GO:0003924; GTPase activity; Molecular Function GO:0005525; GTP binding; Molecular Function
ACYPI000726-PA	N	0.386604	0	0.269568	0.238885	0.137061	0.307729	PREDICTED: 15-hydroxyprostaglandin dehydrogenase [NAD(+)]-like [Acyrthosiphon pisum]	GO:0004022; alcohol dehydrogenase (NAD) activity; Molecular Function GO:0008152; metabolic process; Biological Process GO:0016491; oxidoreductase activity; Molecular Function GO:0055114; oxidation-reduction process; Biological Process
ACYPI007612-PA	N	9.10136	8.48608	9.27511	11.7883	10.1764	7.38381	PREDICTED: 15-hydroxyprostaglandin dehydrogenase [NAD(+)]-like [Acyrthosiphon pisum] ref|XP_003247357.1| PREDICTED: 15-hydroxyprostaglandin dehydrogenase [NAD(+)]-like [Acyrthosiphon pisum]	GO:0008152; metabolic process; Biological Process GO:0016491; oxidoreductase activity; Molecular Function
ACYPI53793-PA	N	0.853408	1.65509	1.24962	1.58198	0.907663	1.42652	PREDICTED: 15-hydroxyprostaglandin dehydrogenase [NAD(+)]-like isoform X1 [Acyrthosiphon pisum]	NA
ACYPI44154-PA	N	100.927	102.721	106.134	95.8327	90.6195	97.2541	PREDICTED: 17-beta-hydroxysteroid dehydrogenase 13-like [Acyrthosiphon pisum]	GO:0008152; metabolic process; Biological Process GO:0016491; oxidoreductase activity; Molecular Function
ACYPI009158-PA	N	6.54346	8.8466	6.97547	6.88129	4.28275	5.70927	PREDICTED: 1-acyl-sn-glycerol-3-phosphate acyltransferase beta-like [Acyrthosiphon pisum] ref|XP_001950878.2| PREDICTED: 1-acyl-sn-glycerol-3-phosphate acyltransferase beta-like [Acyrthosiphon pisum]	GO:0003841; 1-acylglycerol-3-phosphate O-acyltransferase activity; Molecular Function GO:0008152; metabolic process; Biological Process GO:0008654; phospholipid biosynthetic process; Biological Process GO:0016020; membrane; Cellular Component GO:0016746;
ACYPI009388-PA	N	0.0829151	0.100503	0.173443	0	0.176373	0.593988	PREDICTED: 1-acyl-sn-glycerol-3-phosphate acyltransferase delta-like [Acyrthosiphon pisum]	GO:0008152; metabolic process; Biological Process GO:0016746; transferase activity, transferring acyl groups; Molecular Function
ACYPI008930-PA	N	0	0.0142003	0.0122531	0.0434336	0.0124601	0.0139877	PREDICTED: 1-phosphatidylinositol 4,5-bisphosphate phosphodiesterase epsilon-1-like [Acyrthosiphon pisum]	GO:0004435; phosphatidylinositol phospholipase C activity; Molecular Function GO:0005085; guanyl-nucleotide exchange factor activity; Molecular Function GO:0005515; protein binding; Molecular Function GO:0005622; intracellular; Cellular Component GO:00066
ACYPI007801-PA	N	0.499426	0.403575	0.522354	0.694346	0.575442	0.894449	PREDICTED: 1-phosphatidylinositol 4,5-bisphosphate phosphodiesterase gamma-1-like [Acyrthosiphon pisum]	GO:0004435; phosphatidylinositol phospholipase C activity; Molecular Function GO:0005515; protein binding; Molecular Function GO:0005543; phospholipid binding; Molecular Function GO:0006629; lipid metabolic process; Biological Process GO:0008081; phosphor
ACYPI003304-PA	N	18.5828	16.5794	19.0024	14.3424	17.7804	18.0632	PREDICTED: 1-phosphatidylinositol 4,5-bisphosphate phosphodiesterase isoform X2 [Acyrthosiphon pisum]	GO:0004435; phosphatidylinositol phospholipase C activity; Molecular Function GO:0005509; calcium ion binding; Molecular Function GO:0005515; protein binding; Molecular Function GO:0006629; lipid metabolic process; Biological Process GO:0007165; signal tr
ACYPI008982-PA	N	0.623071	0.67971	1.04268	1.09725	0.795219	0.595141	PREDICTED: 2',5'-phosphodiesterase 12 [Acyrthosiphon pisum]	NA
ACYPI002358-PA	N	22.2188	15.9917	21.1529	17.6314	20.5857	21.6136	PREDICTED: 205 kDa microtubule-associated protein-like isoform X1 [Acyrthosiphon pisum]	NA
ACYPI39637-PA	N	1.5323	0.546272	0.848458	0.751883	0.671059	0.860949	PREDICTED: 205 kDa microtubule-associated protein-like isoform X2 [Acyrthosiphon pisum]	GO:0003824; catalytic activity; Molecular Function
ACYPI005646-PA	N	4.22718	3.72642	4.92366	4.45227	3.16758	4.58829	PREDICTED: 25S rRNA (adenine(645)-N(1))-methyltransferase [Acyrthosiphon pisum]	GO:0008168; methyltransferase activity; Molecular Function
ACYPI010231-PA	N	4.45669	4.32162	4.23753	4.73155	4.56766	4.35366	PREDICTED: 26S protease regulatory subunit 10B [Acyrthosiphon pisum]	GO:0005524; ATP binding; Molecular Function GO:0005737; cytoplasm; Cellular Component GO:0016787; hydrolase activity; Molecular Function GO:0030163; protein catabolic process; Biological Process
ACYPI009001-PA	N	20.1551	21.6081	21.8414	19.3554	18.1088	21.0239	PREDICTED: 26S protease regulatory subunit 4 [Acyrthosiphon pisum]	GO:0005524; ATP binding; Molecular Function GO:0005737; cytoplasm; Cellular Component GO:0016787; hydrolase activity; Molecular Function GO:0030163; protein catabolic process; Biological Process
ACYPI004185-PA	N	23.6947	21.2479	22.8403	24.1647	20.6191	24.2999	PREDICTED: 26S protease regulatory subunit 6A-B [Acyrthosiphon pisum]	GO:0005524; ATP binding; Molecular Function GO:0005737; cytoplasm; Cellular Component GO:0016787; hydrolase activity; Molecular Function GO:0030163; protein catabolic process; Biological Process
ACYPI006821-PA	N	9.58778	12.0901	12.0497	10.6065	10.1151	7.75476	PREDICTED: 26S protease regulatory subunit 6B [Acyrthosiphon pisum]	GO:0005524; ATP binding; Molecular Function GO:0005737; cytoplasm; Cellular Component GO:0016787; hydrolase activity; Molecular Function GO:0030163; protein catabolic process; Biological Process
ACYPI010236-PA	N	33.5533	32.5009	31.569	32.4573	33.1931	30.6148	PREDICTED: 26S protease regulatory subunit 7 [Acyrthosiphon pisum]	GO:0005524; ATP binding; Molecular Function GO:0005737; cytoplasm; Cellular Component GO:0016787; hydrolase activity; Molecular Function GO:0030163; protein catabolic process; Biological Process
ACYPI006163-PA	N	7.6886	6.65677	6.48249	7.99885	8.51118	8.05587	PREDICTED: 26S protease regulatory subunit 8 [Acyrthosiphon pisum]	GO:0005524; ATP binding; Molecular Function GO:0005737; cytoplasm; Cellular Component GO:0016787; hydrolase activity; Molecular Function GO:0030163; protein catabolic process; Biological Process
ACYPI002922-PA	N	47.1418	42.2558	35.6329	46.264	32.0215	31.2174	PREDICTED: 26S proteasome complex subunit DSS1 [Acyrthosiphon pisum]	NA
ACYPI002950-PA	N	10.7724	13.2162	13.5272	11.0164	12.6762	12.3537	PREDICTED: 26S proteasome non-ATPase regulatory subunit 1 [Acyrthosiphon pisum]	GO:0000502; proteasome complex; Cellular Component GO:0005488; binding; Molecular Function GO:0030234; enzyme regulator activity; Molecular Function GO:0042176; regulation of protein catabolic process; Biological Process
ACYPI003260-PA	N	4.29752	5.38273	3.8955	4.77983	5.02781	4.27592	PREDICTED: 26S proteasome non-ATPase regulatory subunit 10-like isoform X1 [Acyrthosiphon pisum]	GO:0005515; protein binding; Molecular Function
ACYPI000933-PA	N	16.6325	15.5008	14.1138	14.6888	13.6846	15.3624	PREDICTED: 26S proteasome non-ATPase regulatory subunit 11 [Acyrthosiphon pisum]	GO:0005515; protein binding; Molecular Function
ACYPI005455-PA	N	0.549186	0.760773	0.820568	0.654451	0.250329	0.936729	PREDICTED: 26S proteasome non-ATPase regulatory subunit 11-like [Acyrthosiphon pisum]	GO:0005515; protein binding; Molecular Function
ACYPI004078-PA	N	15.419	17.09	16.6353	17.1237	15.5128	17.0829	PREDICTED: 26S proteasome non-ATPase regulatory subunit 12 [Acyrthosiphon pisum]	GO:0005515; protein binding; Molecular Function
ACYPI008649-PA	N	15.121	16.9431	15.9991	17.0299	17.2978	15.8497	PREDICTED: 26S proteasome non-ATPase regulatory subunit 13 [Acyrthosiphon pisum]	GO:0005515; protein binding; Molecular Function
ACYPI31785-PA	N	0	0	0	0.199605	0	0	PREDICTED: 26S proteasome non-ATPase regulatory subunit 1-like [Acyrthosiphon pisum] ref|XP_001948624.2| PREDICTED: 26S proteasome non-ATPase regulatory subunit 1-like [Acyrthosiphon pisum]	NA
ACYPI010112-PA	N	8.55204	9.49497	9.80905	10.4577	10.892	9.73894	PREDICTED: 26S proteasome non-ATPase regulatory subunit 2 [Acyrthosiphon pisum]	GO:0000502; proteasome complex; Cellular Component GO:0005488; binding; Molecular Function GO:0030234; enzyme regulator activity; Molecular Function GO:0042176; regulation of protein catabolic process; Biological Process
ACYPI002133-PA	N	11.6029	10.6693	10.9639	12.5343	12.8512	8.6943	PREDICTED: 26S proteasome non-ATPase regulatory subunit 4 [Acyrthosiphon pisum]	GO:0005515; protein binding; Molecular Function
ACYPI26225-PA	N	3.2278	4.14261	4.26963	5.45548	5.25048	2.15365	PREDICTED: 26S proteasome non-ATPase regulatory subunit 4 [Acyrthosiphon pisum]	NA
ACYPI009718-PA	N	38.3142	35.4114	38.153	37.2874	32.4302	41.362	PREDICTED: 26S proteasome non-ATPase regulatory subunit 6 [Acyrthosiphon pisum]	GO:0005515; protein binding; Molecular Function
ACYPI007679-PA	N	27.606	30.2513	28.7668	25.5868	26.4358	28.7038	PREDICTED: 26S proteasome non-ATPase regulatory subunit 7 [Acyrthosiphon pisum]	GO:0005515; protein binding; Molecular Function
ACYPI004314-PA	N	20.8333	25.1073	20.1618	26.8558	23.4313	20.4427	PREDICTED: 26S proteasome non-ATPase regulatory subunit 8 [Acyrthosiphon pisum]	GO:0005838; proteasome regulatory particle; Cellular Component GO:0006508; proteolysis; Biological Process
ACYPI002184-PA	Y	10.073	10.825	10.101	10.2025	14.4686	11.4069	PREDICTED: 27 kDa hemolymph protein-like [Acyrthosiphon pisum] ref|XP_008183737.1| PREDICTED: 27 kDa hemolymph protein-like [Acyrthosiphon pisum]	NA
ACYPI004491-PA	N	9.68998	8.08698	8.14109	10.6008	7.43385	9.29356	PREDICTED: 28S ribosomal protein S11, mitochondrial [Acyrthosiphon pisum]	GO:0003735; structural constituent of ribosome; Molecular Function GO:0005622; intracellular; Cellular Component GO:0005840; ribosome; Cellular Component GO:0006412; translation; Biological Process
ACYPI009559-PA	N	11.0808	12.8716	8.69212	9.20051	10.5576	6.61506	PREDICTED: 28S ribosomal protein S14, mitochondrial isoform X2 [Acyrthosiphon pisum]	GO:0003735; structural constituent of ribosome; Molecular Function GO:0005622; intracellular; Cellular Component GO:0005840; ribosome; Cellular Component GO:0006412; translation; Biological Process
ACYPI003773-PA	N	2.30376	2.19405	4.13061	4.42305	2.97527	4.71535	PREDICTED: 28S ribosomal protein S18b, mitochondrial [Acyrthosiphon pisum]	GO:0003735; structural constituent of ribosome; Molecular Function GO:0005622; intracellular; Cellular Component GO:0005840; ribosome; Cellular Component GO:0006412; translation; Biological Process
ACYPI55712-PA	N	7.52685	10.0838	7.87239	10.2809	9.69071	8.04084	PREDICTED: 28S ribosomal protein S18c, mitochondrial [Acyrthosiphon pisum] ref|XP_008183721.1| PREDICTED: 28S ribosomal protein S18c, mitochondrial [Acyrthosiphon pisum]	GO:0003735; structural constituent of ribosome; Molecular Function GO:0005622; intracellular; Cellular Component GO:0005840; ribosome; Cellular Component GO:0006412; translation; Biological Process
ACYPI010138-PA	N	6.6598	7.63214	5.69908	6.84608	6.31049	4.33723	PREDICTED: 28S ribosomal protein S2, mitochondrial [Acyrthosiphon pisum]	GO:0003735; structural constituent of ribosome; Molecular Function GO:0005622; intracellular; Cellular Component GO:0005840; ribosome; Cellular Component GO:0006412; translation; Biological Process GO:0015935; small ribosomal subunit; Cellular Component
ACYPI007781-PA	N	13.979	18.4845	14.953	13.5455	12.5024	11.0005	PREDICTED: 28S ribosomal protein S21, mitochondrial [Acyrthosiphon pisum]	GO:0003735; structural constituent of ribosome; Molecular Function GO:0005622; intracellular; Cellular Component GO:0005840; ribosome; Cellular Component GO:0006412; translation; Biological Process
ACYPI008134-PA	N	5.55512	4.78429	5.35145	4.94557	6.45247	5.58538	PREDICTED: 28S ribosomal protein S27, mitochondrial [Acyrthosiphon pisum]	NA
ACYPI002770-PA	N	6.63892	7.42813	5.6974	5.99557	6.15574	6.60556	PREDICTED: 28S ribosomal protein S29, mitochondrial [Acyrthosiphon pisum]	GO:0005761; mitochondrial ribosome; Cellular Component GO:0006915; apoptotic process; Biological Process GO:0015935; small ribosomal subunit; Cellular Component
ACYPI007089-PA	N	5.67932	4.13039	4.27683	4.47434	4.53028	5.28912	PREDICTED: 28S ribosomal protein S30, mitochondrial [Acyrthosiphon pisum]	GO:0003735; structural constituent of ribosome; Molecular Function GO:0005739; mitochondrion; Cellular Component GO:0005840; ribosome; Cellular Component GO:0006412; translation; Biological Process
ACYPI001742-PA	N	3.89209	5.03218	4.34216	3.76775	3.77157	3.71763	PREDICTED: 28S ribosomal protein S31, mitochondrial [Acyrthosiphon pisum]	GO:0003735; structural constituent of ribosome; Molecular Function GO:0005763; mitochondrial small ribosomal subunit; Cellular Component
ACYPI001787-PA	N	15.7674	20.4532	15.9127	18.46	15.593	14.8625	PREDICTED: 28S ribosomal protein S33, mitochondrial-like [Acyrthosiphon pisum] ref|XP_003247963.1| PREDICTED: 28S ribosomal protein S33, mitochondrial-like [Acyrthosiphon pisum] ref|XP_008188157.1| PREDICTED: 28S ribosomal protein S33, mitochondrial-like [Acyrthosiphon pisum]	NA
ACYPI009664-PA	N	6.14905	7.6247	7.09665	5.83032	6.61515	10.7173	PREDICTED: 28S ribosomal protein S5, mitochondrial [Acyrthosiphon pisum]	GO:0003723; RNA binding; Molecular Function GO:0003735; structural constituent of ribosome; Molecular Function GO:0005622; intracellular; Cellular Component GO:0005840; ribosome; Cellular Component GO:0006412; translation; Biological Process
ACYPI004510-PA	N	1.3205	2.08078	1.65735	1.4687	0.84267	1.26131	PREDICTED: 2-aminoethanethiol dioxygenase [Acyrthosiphon pisum]	GO:0047800; cysteamine dioxygenase activity; Molecular Function GO:0055114; oxidation-reduction process; Biological Process
ACYPI006395-PA	N	2.07563	2.7879	2.05357	2.96372	2.20759	2.41126	PREDICTED: 2-hydroxyacyl-CoA lyase 1 [Acyrthosiphon pisum]	GO:0000287; magnesium ion binding; Molecular Function GO:0003824; catalytic activity; Molecular Function GO:0030976; thiamine pyrophosphate binding; Molecular Function
ACYPI30846-PA	N	0	0	0	0.0704767	0	0	PREDICTED: 2-hydroxyacylsphingosine 1-beta-galactosyltransferase-like [Acyrthosiphon pisum]	GO:0008152; metabolic process; Biological Process GO:0016758; transferase activity, transferring hexosyl groups; Molecular Function
ACYPI002828-PA	Y	0	0	0.0663266	0.058777	0	0	PREDICTED: 2-hydroxyacylsphingosine 1-beta-galactosyltransferase-like isoform X1 [Acyrthosiphon pisum]	GO:0008152; metabolic process; Biological Process GO:0016758; transferase activity, transferring hexosyl groups; Molecular Function
ACYPI008804-PA	N	9.19029	7.66562	9.28636	7.96948	9.74143	9.81983	PREDICTED: 2-oxoglutarate dehydrogenase, mitochondrial isoform X2 [Acyrthosiphon pisum]	GO:0004591; oxoglutarate dehydrogenase (succinyl-transferring) activity; Molecular Function GO:0006099; tricarboxylic acid cycle; Biological Process GO:0008152; metabolic process; Biological Process GO:0016624; oxidoreductase activity, acting on the aldeh
ACYPI005793-PA	N	8.57802	5.58387	8.47338	7.58253	7.85623	8.15557	PREDICTED: 2-oxoisovalerate dehydrogenase subunit alpha, mitochondrial-like [Acyrthosiphon pisum]	GO:0008152; metabolic process; Biological Process GO:0016624; oxidoreductase activity, acting on the aldehyde or oxo group of donors, disulfide as acceptor; Molecular Function
ACYPI46995-PA	N	0	0	0	0	0.898109	0	PREDICTED: 33 kDa inner dynein arm light chain, axonemal [Acyrthosiphon pisum]	NA
ACYPI32743-PA	N	17.617	13.575	14.3458	16.5617	12.4467	11.8693	PREDICTED: 39S ribosomal protein L10, mitochondrial-like [Acyrthosiphon pisum]	GO:0005622; intracellular; Cellular Component GO:0042254; ribosome biogenesis; Biological Process
ACYPI003895-PA	N	5.21229	6.71276	5.7923	6.79367	4.15774	5.05644	PREDICTED: 39S ribosomal protein L11, mitochondrial [Acyrthosiphon pisum]	GO:0003735; structural constituent of ribosome; Molecular Function GO:0005840; ribosome; Cellular Component GO:0006412; translation; Biological Process
ACYPI005001-PA	N	5.86978	3.47837	4.63855	6.16585	4.43943	5.13945	PREDICTED: 39S ribosomal protein L16, mitochondrial [Acyrthosiphon pisum]	GO:0003735; structural constituent of ribosome; Molecular Function GO:0005840; ribosome; Cellular Component GO:0006412; translation; Biological Process GO:0019843; rRNA binding; Molecular Function
ACYPI002074-PA	N	9.61442	10.7798	8.92452	10.4707	10.0978	10.4749	PREDICTED: 39S ribosomal protein L28, mitochondrial-like [Acyrthosiphon pisum]	GO:0003735; structural constituent of ribosome; Molecular Function
ACYPI007188-PA	N	8.65298	10.3427	8.67313	10.4707	9.8422	10.6184	PREDICTED: 39S ribosomal protein L28, mitochondrial-like [Acyrthosiphon pisum]	GO:0003735; structural constituent of ribosome; Molecular Function
ACYPI003905-PA	N	6.4859	6.31002	6.96217	6.16971	6.98901	8.55912	PREDICTED: 39S ribosomal protein L3, mitochondrial [Acyrthosiphon pisum]	GO:0003735; structural constituent of ribosome; Molecular Function GO:0005622; intracellular; Cellular Component GO:0005840; ribosome; Cellular Component GO:0006412; translation; Biological Process
ACYPI003599-PA	N	17.3449	9.46083	14.513	12.861	5.53429	14.4965	PREDICTED: 39S ribosomal protein L33, mitochondrial [Acyrthosiphon pisum]	GO:0003735; structural constituent of ribosome; Molecular Function GO:0005622; intracellular; Cellular Component GO:0005840; ribosome; Cellular Component GO:0006412; translation; Biological Process
ACYPI008716-PA	N	7.60193	9.21442	9.79218	9.04844	9.70227	9.26755	PREDICTED: 39S ribosomal protein L38, mitochondrial [Acyrthosiphon pisum]	NA
ACYPI002715-PA	N	3.65917	3.18435	2.84584	3.21761	1.29727	2.68858	PREDICTED: 39S ribosomal protein L39, mitochondrial [Acyrthosiphon pisum]	GO:0000166; nucleotide binding; Molecular Function
ACYPI008888-PA	N	2.59613	3.02093	1.62919	4.04249	2.76118	2.97571	PREDICTED: 39S ribosomal protein L4, mitochondrial-like [Acyrthosiphon pisum]	GO:0003735; structural constituent of ribosome; Molecular Function GO:0005840; ribosome; Cellular Component GO:0006412; translation; Biological Process
ACYPI004785-PA	N	2.85601	2.64727	4.74426	3.5814	3.57363	3.81116	PREDICTED: 39S ribosomal protein L43, mitochondrial [Acyrthosiphon pisum]	NA
ACYPI003428-PA	N	5.58571	7.20269	7.45805	6.499	4.92962	7.09486	PREDICTED: 39S ribosomal protein L46, mitochondrial [Acyrthosiphon pisum]	GO:0016787; hydrolase activity; Molecular Function
ACYPI006343-PA	N	4.55572	6.9626	4.97204	7.52709	4.21335	4.49341	PREDICTED: 39S ribosomal protein L51, mitochondrial [Acyrthosiphon pisum]	NA
ACYPI009313-PA	N	4.55572	6.9626	4.97204	7.52709	4.21335	4.49341	PREDICTED: 39S ribosomal protein L51, mitochondrial [Acyrthosiphon pisum]	NA
ACYPI008449-PA	N	4.9076	7.32132	5.52773	4.89855	4.41658	5.85952	PREDICTED: 39S ribosomal protein L52, mitochondrial-like [Acyrthosiphon pisum]	NA
ACYPI000891-PA	N	2.23871	3.16583	2.60165	2.99717	1.85191	1.93046	PREDICTED: 39S ribosomal protein L9, mitochondrial [Acyrthosiphon pisum]	GO:0003735; structural constituent of ribosome; Molecular Function GO:0005622; intracellular; Cellular Component GO:0005840; ribosome; Cellular Component GO:0006412; translation; Biological Process
ACYPI006413-PA	N	2.90244	3.71355	3.12001	3.58687	3.21559	2.74346	PREDICTED: 3-hydroxy-3-methylglutaryl-coenzyme A reductase [Acyrthosiphon pisum]	GO:0004420; hydroxymethylglutaryl-CoA reductase (NADPH) activity; Molecular Function GO:0005789; endoplasmic reticulum membrane; Cellular Component GO:0008299; isoprenoid biosynthetic process; Biological Process GO:0015936; coenzyme A metabolic process; B
ACYPI007994-PA	N	7.41736	6.84075	8.01085	7.0243	7.28867	7.12338	PREDICTED: 3-ketoacyl-CoA thiolase, mitochondrial [Acyrthosiphon pisum]	GO:0003824; catalytic activity; Molecular Function GO:0008152; metabolic process; Biological Process GO:0016747; transferase activity, transferring acyl groups other than amino-acyl groups; Molecular Function
ACYPI008870-PA	N	1.83637	1.64013	1.92067	2.50829	1.33634	1.61558	PREDICTED: 3-ketodihydrosphingosine reductase isoform X2 [Acyrthosiphon pisum]	GO:0008152; metabolic process; Biological Process GO:0016491; oxidoreductase activity; Molecular Function
ACYPI005524-PA	N	1.64354	2.18189	1.39156	2.46634	1.41507	1.49511	PREDICTED: 3-oxoacyl-[acyl-carrier-protein] synthase, mitochondrial [Acyrthosiphon pisum]	GO:0003824; catalytic activity; Molecular Function GO:0008152; metabolic process; Biological Process
ACYPI001303-PA	N	4.8876	4.57204	6.22328	5.21948	6.83693	7.48484	PREDICTED: 3-phosphoinositide-dependent protein kinase 1 isoform X1 [Acyrthosiphon pisum]	GO:0004672; protein kinase activity; Molecular Function GO:0005524; ATP binding; Molecular Function GO:0006468; protein phosphorylation; Biological Process GO:0016772; transferase activity, transferring phosphorus-containing groups; Molecular Function
ACYPI003623-PA	N	104.286	121.314	92.693	117.902	99.9467	86.2025	PREDICTED: 40S ribosomal protein S21-like [Acyrthosiphon pisum] ref|XP_001943187.1| PREDICTED: 40S ribosomal protein S21-like [Acyrthosiphon pisum]	GO:0003735; structural constituent of ribosome; Molecular Function GO:0005622; intracellular; Cellular Component GO:0005840; ribosome; Cellular Component GO:0006412; translation; Biological Process
ACYPI005755-PA	N	66.0863	74.5479	49.9423	77.8935	52.0048	57.4683	PREDICTED: 40S ribosomal protein S21-like [Acyrthosiphon pisum] ref|XP_001943187.1| PREDICTED: 40S ribosomal protein S21-like [Acyrthosiphon pisum]	GO:0003735; structural constituent of ribosome; Molecular Function GO:0005622; intracellular; Cellular Component GO:0005840; ribosome; Cellular Component GO:0006412; translation; Biological Process
ACYPI009454-PA	N	267.794	273.692	225.798	259.798	215.308	209.59	PREDICTED: 40S ribosomal protein S24 [Acyrthosiphon pisum]	GO:0003735; structural constituent of ribosome; Molecular Function GO:0005622; intracellular; Cellular Component GO:0005840; ribosome; Cellular Component GO:0006412; translation; Biological Process
ACYPI000395-PA	N	219.55	206.073	179.582	200.883	150.882	139.806	PREDICTED: 40S ribosomal protein S29 [Acyrthosiphon pisum]	GO:0003735; structural constituent of ribosome; Molecular Function GO:0005622; intracellular; Cellular Component GO:0005840; ribosome; Cellular Component GO:0006412; translation; Biological Process
ACYPI000100-PA	N	173.831	186.577	172.727	169.055	166.15	148.64	PREDICTED: 40S ribosomal protein S4 [Acyrthosiphon pisum]	GO:0003723; RNA binding; Molecular Function GO:0003735; structural constituent of ribosome; Molecular Function GO:0005622; intracellular; Cellular Component GO:0005840; ribosome; Cellular Component GO:0006412; translation; Biological Process
ACYPI001530-PA	N	163.842	165.257	149.092	153.092	143.747	128.355	PREDICTED: 40S ribosomal protein S5 [Acyrthosiphon pisum]	GO:0003735; structural constituent of ribosome; Molecular Function GO:0005622; intracellular; Cellular Component GO:0005840; ribosome; Cellular Component GO:0006412; translation; Biological Process GO:0015935; small ribosomal subunit; Cellular Component
ACYPI008748-PA	N	14.0875	13.6605	10.1502	10.4457	11.6535	9.34445	PREDICTED: 40S ribosomal protein S7-like [Acyrthosiphon pisum]	GO:0003735; structural constituent of ribosome; Molecular Function GO:0005622; intracellular; Cellular Component GO:0005840; ribosome; Cellular Component GO:0006412; translation; Biological Process
ACYPI001578-PA	N	285.569	281.939	268.811	264.113	233.345	233.723	PREDICTED: 40S ribosomal protein S8-like [Acyrthosiphon pisum] ref|XP_008186029.1| PREDICTED: 40S ribosomal protein S8-like [Acyrthosiphon pisum]	GO:0003735; structural constituent of ribosome; Molecular Function GO:0005622; intracellular; Cellular Component GO:0005840; ribosome; Cellular Component GO:0006412; translation; Biological Process
ACYPI000783-PA	N	104.043	111.183	88.9881	95.2318	90.4913	76.044	PREDICTED: 40S ribosomal protein S9 [Acyrthosiphon pisum] gb|AFN37233.1| ribosomal protein s9 [Aphis glycines]	GO:0003723; RNA binding; Molecular Function GO:0003735; structural constituent of ribosome; Molecular Function GO:0005622; intracellular; Cellular Component GO:0006412; translation; Biological Process GO:0015935; small ribosomal subunit; Cellular Componen
ACYPI004271-PA	N	181.489	190.346	168.022	180.838	163.398	149.553	PREDICTED: 40S ribosomal protein SA [Acyrthosiphon pisum]	GO:0003735; structural constituent of ribosome; Molecular Function GO:0005622; intracellular; Cellular Component GO:0005840; ribosome; Cellular Component GO:0006412; translation; Biological Process GO:0015935; small ribosomal subunit; Cellular Component
ACYPI003035-PA	N	23.0729	18.6138	22.1344	21.1021	19.0955	22.5312	PREDICTED: 46 kDa FK506-binding nuclear protein [Acyrthosiphon pisum]	GO:0006457; protein folding; Biological Process
ACYPI005585-PA	N	1.68544	1.02147	0.813606	0.841164	2.27521	2.78634	PREDICTED: 4-aminobutyrate aminotransferase, mitochondrial [Acyrthosiphon pisum]	GO:0003867; 4-aminobutyrate transaminase activity; Molecular Function GO:0008483; transaminase activity; Molecular Function GO:0009448; gamma-aminobutyric acid metabolic process; Biological Process GO:0030170; pyridoxal phosphate binding; Molecular Functi
ACYPI007974-PA	N	3.61896	3.36306	4.03744	4.80778	3.46413	3.81682	PREDICTED: 4-coumarate--CoA ligase 1 [Acyrthosiphon pisum] ref|XP_008179773.1| PREDICTED: 4-coumarate--CoA ligase 1 [Acyrthosiphon pisum] ref|XP_008179775.1| PREDICTED: 4-coumarate--CoA ligase 1 [Acyrthosiphon pisum]	GO:0003824; catalytic activity; Molecular Function GO:0008152; metabolic process; Biological Process
ACYPI008272-PA	N	5.33955	4.56132	5.69105	5.32607	5.02998	4.79662	PREDICTED: 4-coumarate--CoA ligase 3-like [Acyrthosiphon pisum]	GO:0003824; catalytic activity; Molecular Function GO:0008152; metabolic process; Biological Process
ACYPI001183-PA	N	2.35459	1.39383	2.51996	2.23313	2.09661	1.37296	PREDICTED: 4-coumarate--CoA ligase-like [Acyrthosiphon pisum] ref|XP_001948363.2| PREDICTED: 4-coumarate--CoA ligase-like [Acyrthosiphon pisum] ref|XP_008181618.1| PREDICTED: 4-coumarate--CoA ligase-like [Acyrthosiphon pisum]	GO:0003824; catalytic activity; Molecular Function GO:0008152; metabolic process; Biological Process
ACYPI007419-PA	N	0	0	0.0660654	0	0	0	PREDICTED: 4-coumarate--CoA ligase-like 9 isoform X1 [Acyrthosiphon pisum]	GO:0003824; catalytic activity; Molecular Function GO:0008152; metabolic process; Biological Process
ACYPI38476-PA	N	0	0	0	0	0.137613	0	PREDICTED: 4-hydroxy-2-oxoglutarate aldolase, mitochondrial-like [Acyrthosiphon pisum]	GO:0008152; metabolic process; Biological Process GO:0016829; lyase activity; Molecular Function
ACYPI006928-PA	N	6.82726	6.20657	5.44478	9.33366	4.90138	7.94775	PREDICTED: 4-hydroxybenzoate polyprenyltransferase, mitochondrial [Acyrthosiphon pisum]	GO:0004659; prenyltransferase activity; Molecular Function GO:0006744; ubiquinone biosynthetic process; Biological Process GO:0009058; biosynthetic process; Biological Process GO:0016021; integral to membrane; Cellular Component
ACYPI20089-PA	N	0	0	0.134784	0	0	0	PREDICTED: 52 kDa repressor of the inhibitor of the protein kinase-like [Acyrthosiphon pisum]	GO:0003676; nucleic acid binding; Molecular Function GO:0046983; protein dimerization activity; Molecular Function
ACYPI21054-PA	N	0.279027	0	0.291837	0	0.296766	0.6663	PREDICTED: 52 kDa repressor of the inhibitor of the protein kinase-like [Acyrthosiphon pisum]	GO:0003676; nucleic acid binding; Molecular Function GO:0046983; protein dimerization activity; Molecular Function
ACYPI21243-PA	N	0.222834	0	0.466128	0.619608	0.474002	0	PREDICTED: 52 kDa repressor of the inhibitor of the protein kinase-like [Acyrthosiphon pisum]	GO:0046983; protein dimerization activity; Molecular Function
ACYPI21451-PA	N	0.116897	0.0354231	0.0611316	0.0270867	0.248657	0.139571	PREDICTED: 52 kDa repressor of the inhibitor of the protein kinase-like [Acyrthosiphon pisum]	GO:0003676; nucleic acid binding; Molecular Function GO:0005549; odorant binding; Molecular Function GO:0046983; protein dimerization activity; Molecular Function
ACYPI22082-PA	N	1.19732	2.32206	1.7532	2.21949	0.509375	1.14365	PREDICTED: 52 kDa repressor of the inhibitor of the protein kinase-like [Acyrthosiphon pisum]	NA
ACYPI22253-PA	N	0	0	0.262197	0	0	0.299314	PREDICTED: 52 kDa repressor of the inhibitor of the protein kinase-like [Acyrthosiphon pisum]	GO:0003676; nucleic acid binding; Molecular Function GO:0046983; protein dimerization activity; Molecular Function
ACYPI22523-PA	N	0	1.02354	0	0	0	0	PREDICTED: 52 kDa repressor of the inhibitor of the protein kinase-like [Acyrthosiphon pisum]	NA
ACYPI22874-PA	N	0	0	0.185421	0	0	0	PREDICTED: 52 kDa repressor of the inhibitor of the protein kinase-like [Acyrthosiphon pisum]	NA
ACYPI23083-PA	N	1.02847	1.99459	1.50595	1.90649	0.43754	0.982365	PREDICTED: 52 kDa repressor of the inhibitor of the protein kinase-like [Acyrthosiphon pisum]	GO:0046983; protein dimerization activity; Molecular Function
ACYPI23095-PA	N	0	0	0.385761	0	0	0	PREDICTED: 52 kDa repressor of the inhibitor of the protein kinase-like [Acyrthosiphon pisum]	GO:0003676; nucleic acid binding; Molecular Function
ACYPI23505-PA	N	0	0.159404	0	0	0	0	PREDICTED: 52 kDa repressor of the inhibitor of the protein kinase-like [Acyrthosiphon pisum]	NA
ACYPI24113-PA	N	0.368829	0	0.385761	0	0	0	PREDICTED: 52 kDa repressor of the inhibitor of the protein kinase-like [Acyrthosiphon pisum]	GO:0046983; protein dimerization activity; Molecular Function
ACYPI24121-PA	N	0	0	0	0.118965	0	0	PREDICTED: 52 kDa repressor of the inhibitor of the protein kinase-like [Acyrthosiphon pisum]	NA
ACYPI24873-PA	N	0	0	0	0	0.682563	0	PREDICTED: 52 kDa repressor of the inhibitor of the protein kinase-like [Acyrthosiphon pisum]	NA
ACYPI25213-PA	N	0	0	0	0.247843	0.284401	0.319269	PREDICTED: 52 kDa repressor of the inhibitor of the protein kinase-like [Acyrthosiphon pisum]
ACYPI25469-PA	N	0.0380191	0.0921671	0.119294	0.0704767	0.161745	0.272362	PREDICTED: 52 kDa repressor of the inhibitor of the protein kinase-like [Acyrthosiphon pisum]	GO:0003676; nucleic acid binding; Molecular Function GO:0046983; protein dimerization activity; Molecular Function
ACYPI25958-PA	N	0.243092	0	0	0.112656	0	0	PREDICTED: 52 kDa repressor of the inhibitor of the protein kinase-like [Acyrthosiphon pisum]	GO:0003676; nucleic acid binding; Molecular Function
ACYPI26092-PA	N	0	0.283902	0	0	0	0	PREDICTED: 52 kDa repressor of the inhibitor of the protein kinase-like [Acyrthosiphon pisum]	GO:0003676; nucleic acid binding; Molecular Function GO:0046983; protein dimerization activity; Molecular Function
ACYPI26686-PA	N	0.0618268	0	0	0.171914	0.197273	0.147639	PREDICTED: 52 kDa repressor of the inhibitor of the protein kinase-like [Acyrthosiphon pisum]	GO:0003676; nucleic acid binding; Molecular Function GO:0046983; protein dimerization activity; Molecular Function
ACYPI26978-PA	N	0	0	0	0.123922	0	0	PREDICTED: 52 kDa repressor of the inhibitor of the protein kinase-like [Acyrthosiphon pisum]	NA
ACYPI27043-PA	N	0.35786	0.722947	0.249526	0.221124	0.507482	0.284849	PREDICTED: 52 kDa repressor of the inhibitor of the protein kinase-like [Acyrthosiphon pisum]	GO:0003676; nucleic acid binding; Molecular Function GO:0046983; protein dimerization activity; Molecular Function
ACYPI27497-PA	N	0	0.142995	0	0.109343	0	0	PREDICTED: 52 kDa repressor of the inhibitor of the protein kinase-like [Acyrthosiphon pisum]	NA
ACYPI27898-PA	N	0	0	0.54131	0	0	0	PREDICTED: 52 kDa repressor of the inhibitor of the protein kinase-like [Acyrthosiphon pisum]
ACYPI28637-PA	Y	0	0	0	0.354062	0	0	PREDICTED: 52 kDa repressor of the inhibitor of the protein kinase-like [Acyrthosiphon pisum]	GO:0046983; protein dimerization activity; Molecular Function
ACYPI28835-PA	N	1.24373	0.603016	0.260165	0.922207	0.264559	0	PREDICTED: 52 kDa repressor of the inhibitor of the protein kinase-like [Acyrthosiphon pisum]	GO:0003676; nucleic acid binding; Molecular Function
ACYPI29502-PA	N	0	0.182603	0	0.41889	0	0	PREDICTED: 52 kDa repressor of the inhibitor of the protein kinase-like [Acyrthosiphon pisum]	GO:0046983; protein dimerization activity; Molecular Function
ACYPI29640-PA	N	0	0	0	0	0.175918	0	PREDICTED: 52 kDa repressor of the inhibitor of the protein kinase-like [Acyrthosiphon pisum]	GO:0046983; protein dimerization activity; Molecular Function
ACYPI29733-PA	N	1.72517	3.34577	1.80437	4.15737	4.03666	4.11959	PREDICTED: 52 kDa repressor of the inhibitor of the protein kinase-like [Acyrthosiphon pisum]	GO:0003676; nucleic acid binding; Molecular Function GO:0004523; ribonuclease H activity; Molecular Function
ACYPI30109-PA	N	0	0	0.180437	0.159899	0.183485	0.20598	PREDICTED: 52 kDa repressor of the inhibitor of the protein kinase-like [Acyrthosiphon pisum]	NA
ACYPI30503-PA	N	0	0	0.236347	0	0	0	PREDICTED: 52 kDa repressor of the inhibitor of the protein kinase-like [Acyrthosiphon pisum]	GO:0046983; protein dimerization activity; Molecular Function
ACYPI31667-PA	N	0	0	0.390247	0	0	0	PREDICTED: 52 kDa repressor of the inhibitor of the protein kinase-like [Acyrthosiphon pisum]	NA
ACYPI32539-PA	N	0	0	0	0	0.275227	0	PREDICTED: 52 kDa repressor of the inhibitor of the protein kinase-like [Acyrthosiphon pisum]	GO:0003676; nucleic acid binding; Molecular Function GO:0046983; protein dimerization activity; Molecular Function
ACYPI33126-PA	N	0	0	0	0.196961	0	0	PREDICTED: 52 kDa repressor of the inhibitor of the protein kinase-like [Acyrthosiphon pisum]	GO:0003676; nucleic acid binding; Molecular Function GO:0046983; protein dimerization activity; Molecular Function
ACYPI35502-PA	N	0	0	0	0	0	0.851383	PREDICTED: 52 kDa repressor of the inhibitor of the protein kinase-like [Acyrthosiphon pisum]	NA
ACYPI35564-PA	N	0	0	0	0	0	0.851383	PREDICTED: 52 kDa repressor of the inhibitor of the protein kinase-like [Acyrthosiphon pisum]	NA
ACYPI36034-PA	N	0.311535	0.151047	0.586507	0.346499	0.397609	0.223178	PREDICTED: 52 kDa repressor of the inhibitor of the protein kinase-like [Acyrthosiphon pisum]	NA
ACYPI36136-PA	N	0.137129	0	0.430272	0.762594	0.583387	0	PREDICTED: 52 kDa repressor of the inhibitor of the protein kinase-like [Acyrthosiphon pisum]	NA
ACYPI36752-PA	N	0.145195	0	0.227791	0.134575	0.077213	0	PREDICTED: 52 kDa repressor of the inhibitor of the protein kinase-like [Acyrthosiphon pisum]	GO:0003676; nucleic acid binding; Molecular Function
ACYPI36753-PA	N	0.243092	0.589311	0.254252	0.225312	0	0	PREDICTED: 52 kDa repressor of the inhibitor of the protein kinase-like [Acyrthosiphon pisum]	GO:0003676; nucleic acid binding; Molecular Function GO:0004523; ribonuclease H activity; Molecular Function
ACYPI37155-PA	N	0.129214	0	0.0450486	0.119763	0.137429	0.205703	PREDICTED: 52 kDa repressor of the inhibitor of the protein kinase-like [Acyrthosiphon pisum]	GO:0003676; nucleic acid binding; Molecular Function GO:0046983; protein dimerization activity; Molecular Function
ACYPI37189-PA	N	0	0	0	0	0.411182	0	PREDICTED: 52 kDa repressor of the inhibitor of the protein kinase-like [Acyrthosiphon pisum]	NA
ACYPI37663-PA	N	0	0.173636	0	0	0	0	PREDICTED: 52 kDa repressor of the inhibitor of the protein kinase-like [Acyrthosiphon pisum]	GO:0003676; nucleic acid binding; Molecular Function GO:0046983; protein dimerization activity; Molecular Function
ACYPI38158-PA	N	0.458402	0.694545	0.839031	0.743529	0.487545	0.410488	PREDICTED: 52 kDa repressor of the inhibitor of the protein kinase-like [Acyrthosiphon pisum]	NA
ACYPI38567-PA	N	0	0.153128	0.264262	0	0	0.301671	PREDICTED: 52 kDa repressor of the inhibitor of the protein kinase-like [Acyrthosiphon pisum]	NA
ACYPI38827-PA	N	0	0	0.349596	0	0.355501	0	PREDICTED: 52 kDa repressor of the inhibitor of the protein kinase-like [Acyrthosiphon pisum]	NA
ACYPI39153-PA	N	0.145195	0	0.151861	0.134575	0	0.173359	PREDICTED: 52 kDa repressor of the inhibitor of the protein kinase-like [Acyrthosiphon pisum]	GO:0046983; protein dimerization activity; Molecular Function
ACYPI39969-PA	N	0	0	0	0.202321	0	0	PREDICTED: 52 kDa repressor of the inhibitor of the protein kinase-like [Acyrthosiphon pisum]	GO:0003676; nucleic acid binding; Molecular Function GO:0046983; protein dimerization activity; Molecular Function
ACYPI40314-PA	N	0.465045	0.563689	0.324263	0.431031	0.329741	0.185083	PREDICTED: 52 kDa repressor of the inhibitor of the protein kinase-like [Acyrthosiphon pisum]	GO:0003676; nucleic acid binding; Molecular Function GO:0046983; protein dimerization activity; Molecular Function
ACYPI40819-PA	N	0	0	0	0.228778	0	0	PREDICTED: 52 kDa repressor of the inhibitor of the protein kinase-like [Acyrthosiphon pisum]	GO:0046983; protein dimerization activity; Molecular Function
ACYPI40899-PA	N	0	0	0	0.159899	0	0	PREDICTED: 52 kDa repressor of the inhibitor of the protein kinase-like [Acyrthosiphon pisum]	NA
ACYPI41385-PA	N	0.411386	0	0.430272	0.381297	1.31262	0.491182	PREDICTED: 52 kDa repressor of the inhibitor of the protein kinase-like [Acyrthosiphon pisum]
ACYPI41410-PA	N	0	0	0	0	0	0.494351	PREDICTED: 52 kDa repressor of the inhibitor of the protein kinase-like [Acyrthosiphon pisum]	NA
ACYPI41837-PA	N	0.263017	0	0.550184	0	0.279739	0.314035	PREDICTED: 52 kDa repressor of the inhibitor of the protein kinase-like [Acyrthosiphon pisum]	NA
ACYPI41931-PA	N	0	0	0.209758	0.371765	0	0.239451	PREDICTED: 52 kDa repressor of the inhibitor of the protein kinase-like [Acyrthosiphon pisum]
ACYPI42032-PA	N	0	0.58488	0.25234	0.894471	0	0	PREDICTED: 52 kDa repressor of the inhibitor of the protein kinase-like [Acyrthosiphon pisum]	GO:0046983; protein dimerization activity; Molecular Function
ACYPI43183-PA	N	0	0	0	0.146508	0	0	PREDICTED: 52 kDa repressor of the inhibitor of the protein kinase-like [Acyrthosiphon pisum]	GO:0046983; protein dimerization activity; Molecular Function
ACYPI43222-PA	N	0	0	0	0.0770497	0	0	PREDICTED: 52 kDa repressor of the inhibitor of the protein kinase-like [Acyrthosiphon pisum]	GO:0003676; nucleic acid binding; Molecular Function GO:0046983; protein dimerization activity; Molecular Function
ACYPI44889-PA	N	0	0	0	0	0	0.608131	PREDICTED: 52 kDa repressor of the inhibitor of the protein kinase-like [Acyrthosiphon pisum]	GO:0003676; nucleic acid binding; Molecular Function GO:0046983; protein dimerization activity; Molecular Function
ACYPI45734-PA	N	0.276622	0.335298	0.361651	0.320487	0.809072	0.247708	PREDICTED: 52 kDa repressor of the inhibitor of the protein kinase-like [Acyrthosiphon pisum]	GO:0003676; nucleic acid binding; Molecular Function
ACYPI45805-PA	N	0.391319	0.948647	0.409283	0	1.66479	0.934445	PREDICTED: 52 kDa repressor of the inhibitor of the protein kinase-like [Acyrthosiphon pisum]
ACYPI45976-PA	N	1.68885	1.53531	1.32479	1.17399	1.34716	1.51232	PREDICTED: 52 kDa repressor of the inhibitor of the protein kinase-like [Acyrthosiphon pisum]	GO:0003676; nucleic acid binding; Molecular Function
ACYPI46076-PA	N	0	0	0	0.119924	0.137613	0.154485	PREDICTED: 52 kDa repressor of the inhibitor of the protein kinase-like [Acyrthosiphon pisum]	NA
ACYPI46624-PA	N	0	0.277818	0	0	0	0.136829	PREDICTED: 52 kDa repressor of the inhibitor of the protein kinase-like [Acyrthosiphon pisum]	GO:0003676; nucleic acid binding; Molecular Function GO:0046983; protein dimerization activity; Molecular Function
ACYPI47019-PA	N	0.0963608	0	0	0	0	0	PREDICTED: 52 kDa repressor of the inhibitor of the protein kinase-like [Acyrthosiphon pisum]	NA
ACYPI47052-PA	N	0.157295	0.190659	0.164516	0.29158	0	0.37561	PREDICTED: 52 kDa repressor of the inhibitor of the protein kinase-like [Acyrthosiphon pisum]	NA
ACYPI49487-PA	N	0	0.261037	0	0.199605	0	0.257129	PREDICTED: 52 kDa repressor of the inhibitor of the protein kinase-like [Acyrthosiphon pisum]	GO:0003676; nucleic acid binding; Molecular Function GO:0046983; protein dimerization activity; Molecular Function
ACYPI49541-PA	N	13.3451	11.9955	14.1145	10.4233	10.0471	10.9208	PREDICTED: 52 kDa repressor of the inhibitor of the protein kinase-like [Acyrthosiphon pisum]	NA
ACYPI50272-PA	Y	0	0	0	0.354062	0	0	PREDICTED: 52 kDa repressor of the inhibitor of the protein kinase-like [Acyrthosiphon pisum]	GO:0046983; protein dimerization activity; Molecular Function
ACYPI50793-PA	N	0	0	0	0.122392	0	0.157663	PREDICTED: 52 kDa repressor of the inhibitor of the protein kinase-like [Acyrthosiphon pisum]	NA
ACYPI51649-PA	Y	0	0	0	0.354062	0	0	PREDICTED: 52 kDa repressor of the inhibitor of the protein kinase-like [Acyrthosiphon pisum]	GO:0046983; protein dimerization activity; Molecular Function
ACYPI51850-PA	N	0	0	0	0	0.21877	0	PREDICTED: 52 kDa repressor of the inhibitor of the protein kinase-like [Acyrthosiphon pisum]	NA
ACYPI52403-PA	N	0	0	0	0.515743	0.197273	0	PREDICTED: 52 kDa repressor of the inhibitor of the protein kinase-like [Acyrthosiphon pisum]	GO:0003676; nucleic acid binding; Molecular Function GO:0046983; protein dimerization activity; Molecular Function
ACYPI52585-PA	N	0	0	0.0474699	0.0420667	0.0482718	0.10838	PREDICTED: 52 kDa repressor of the inhibitor of the protein kinase-like [Acyrthosiphon pisum]	GO:0003676; nucleic acid binding; Molecular Function GO:0003723; RNA binding; Molecular Function GO:0003964; RNA-directed DNA polymerase activity; Molecular Function GO:0006278; RNA-dependent DNA replication; Biological Process GO:0008270; zinc ion bindin
ACYPI52666-PA	N	0	0	0.197419	0	0	0	PREDICTED: 52 kDa repressor of the inhibitor of the protein kinase-like [Acyrthosiphon pisum]	GO:0003676; nucleic acid binding; Molecular Function
ACYPI54177-PA	N	0.179263	0	0	0	0	0	PREDICTED: 52 kDa repressor of the inhibitor of the protein kinase-like [Acyrthosiphon pisum]
ACYPI54550-PA	N	0	0	0	0.234182	0	0	PREDICTED: 52 kDa repressor of the inhibitor of the protein kinase-like [Acyrthosiphon pisum]	GO:0046983; protein dimerization activity; Molecular Function
ACYPI54763-PA	N	0.0377507	0.0915166	0.157935	0.0699792	0.0401508	0.13522	PREDICTED: 52 kDa repressor of the inhibitor of the protein kinase-like [Acyrthosiphon pisum]	GO:0003676; nucleic acid binding; Molecular Function
ACYPI54973-PA	N	0	0	0	0.142986	0	0	PREDICTED: 52 kDa repressor of the inhibitor of the protein kinase-like [Acyrthosiphon pisum]	NA
ACYPI55129-PA	N	0.092473	0.336264	0	0.171419	0.295056	0.33123	PREDICTED: 52 kDa repressor of the inhibitor of the protein kinase-like [Acyrthosiphon pisum]	GO:0046983; protein dimerization activity; Molecular Function
ACYPI55406-PA	N	0.184415	0	0.192881	0	0	0	PREDICTED: 52 kDa repressor of the inhibitor of the protein kinase-like [Acyrthosiphon pisum]	NA
ACYPI55430-PA	N	0.10696	0	0	0	0.0568802	0	PREDICTED: 52 kDa repressor of the inhibitor of the protein kinase-like [Acyrthosiphon pisum]	GO:0003676; nucleic acid binding; Molecular Function
ACYPI55446-PA	N	0	0	0	0.154902	0	0.199543	PREDICTED: 52 kDa repressor of the inhibitor of the protein kinase-like [Acyrthosiphon pisum]	NA
ACYPI36916-PA	N	0	0.204708	0	0.156532	0	0	PREDICTED: 52 kDa repressor of the inhibitor of the protein kinase-like [Acyrthosiphon pisum] ref|XP_008189503.1| PREDICTED: 52 kDa repressor of the inhibitor of the protein kinase-like [Acyrthosiphon pisum]	GO:0003676; nucleic acid binding; Molecular Function GO:0046983; protein dimerization activity; Molecular Function
ACYPI44714-PA	N	0	0	0.153248	0	0	0	PREDICTED: 52 kDa repressor of the inhibitor of the protein kinase-like [Amphimedon queenslandica]	NA
ACYPI20850-PA	N	0	0	0	0.164316	0	0.21167	PREDICTED: 52 kDa repressor of the inhibitor of the protein kinase-like [Metaseiulus occidentalis] ref|XP_003741948.1| PREDICTED: 52 kDa repressor of the inhibitor of the protein kinase-like [Metaseiulus occidentalis] ref|XP_003743292.1| PREDICTED: 52 kDa repressor of the inhibitor of the protein kinase-like [Metaseiulus occidentalis]	NA
ACYPI21665-PA	N	0	0.306256	0	0	0	0	PREDICTED: 52 kDa repressor of the inhibitor of the protein kinase-like, partial [Acyrthosiphon pisum]	GO:0046983; protein dimerization activity; Molecular Function
ACYPI24910-PA	N	1.98641	2.40776	2.71686	2.12437	2.60024	2.37171	PREDICTED: 52 kDa repressor of the inhibitor of the protein kinase-like, partial [Acyrthosiphon pisum]	NA
ACYPI32148-PA	N	0	0	0	0	0	0.0870732	PREDICTED: 52 kDa repressor of the inhibitor of the protein kinase-like, partial [Acyrthosiphon pisum]	GO:0003676; nucleic acid binding; Molecular Function
ACYPI34603-PA	N	1.88754	0	0	0.87474	0	0	PREDICTED: 52 kDa repressor of the inhibitor of the protein kinase-like, partial [Acyrthosiphon pisum]
ACYPI44640-PA	N	1.01065	0.306256	0.264262	0.234182	0.268726	0.301671	PREDICTED: 52 kDa repressor of the inhibitor of the protein kinase-like, partial [Acyrthosiphon pisum]	GO:0046983; protein dimerization activity; Molecular Function
ACYPI55124-PA	N	0.0653526	0	0	0	0	0	PREDICTED: 52 kDa repressor of the inhibitor of the protein kinase-like, partial [Acyrthosiphon pisum]	NA
ACYPI55125-PA	N	1.01065	0.306256	0.264262	0.234182	0.268726	0.301671	PREDICTED: 52 kDa repressor of the inhibitor of the protein kinase-like, partial [Acyrthosiphon pisum]	GO:0046983; protein dimerization activity; Molecular Function
ACYPI004449-PA	N	3.74796	3.52262	3.83617	2.71219	3.32542	4.76211	PREDICTED: 5'-3' exoribonuclease 1-like, partial [Acyrthosiphon pisum]	GO:0003676; nucleic acid binding; Molecular Function GO:0004527; exonuclease activity; Molecular Function GO:0005622; intracellular; Cellular Component
ACYPI006612-PA	N	9.57855	11.4652	9.51737	11.8188	9.48711	8.50589	PREDICTED: 5-aminolevulinate synthase, erythroid-specific, mitochondrial [Acyrthosiphon pisum]	GO:0003870; 5-aminolevulinate synthase activity; Molecular Function GO:0009058; biosynthetic process; Biological Process GO:0030170; pyridoxal phosphate binding; Molecular Function GO:0033014; tetrapyrrole biosynthetic process; Biological Process
ACYPI005350-PA	N	2.06238	2.64689	2.53771	3.1484	2.96766	2.38999	PREDICTED: 5'-AMP-activated protein kinase catalytic subunit alpha-2 [Acyrthosiphon pisum]	GO:0004672; protein kinase activity; Molecular Function GO:0005524; ATP binding; Molecular Function GO:0006468; protein phosphorylation; Biological Process GO:0016772; transferase activity, transferring phosphorus-containing groups; Molecular Function
ACYPI007800-PA	N	1.08979	2.20158	1.51975	1.79569	1.41664	2.02404	PREDICTED: 5'-AMP-activated protein kinase subunit beta-1 [Acyrthosiphon pisum]	GO:0005515; protein binding; Molecular Function
ACYPI29520-PA	N	0.0644988	0	0.0674598	0.0597812	0	0.115514	PREDICTED: 5-azacytidine-induced protein 1-like [Acyrthosiphon pisum]	NA
ACYPI003787-PA	N	1.40386	1.45855	2.30734	0.83647	1.17315	1.43671	PREDICTED: 5-hydroxytryptamine receptor 1 [Acyrthosiphon pisum]	GO:0007186; G-protein coupled receptor signaling pathway; Biological Process GO:0016021; integral to membrane; Cellular Component
ACYPI33834-PA	N	1.65403	2.00487	2.59494	0.61322	1.05551	1.77737	PREDICTED: 5-hydroxytryptamine receptor 1 [Acyrthosiphon pisum]	GO:0007186; G-protein coupled receptor signaling pathway; Biological Process GO:0016021; integral to membrane; Cellular Component
ACYPI51052-PA	N	3.49145	3.829	2.60839	4.00658	2.65245	2.38211	PREDICTED: 5-hydroxytryptamine receptor 1 [Acyrthosiphon pisum]	GO:0007186; G-protein coupled receptor signaling pathway; Biological Process GO:0016021; integral to membrane; Cellular Component
ACYPI22774-PA	Y	0.345034	0	0	0	0	0	PREDICTED: 5-hydroxytryptamine receptor 2A-like [Acyrthosiphon pisum]	GO:0007186; G-protein coupled receptor signaling pathway; Biological Process GO:0016021; integral to membrane; Cellular Component
ACYPI007093-PA	N	3.70739	4.49379	4.94727	2.84378	4.21503	2.90013	PREDICTED: 5-hydroxytryptamine receptor 2B [Acyrthosiphon pisum]	GO:0007186; G-protein coupled receptor signaling pathway; Biological Process GO:0016021; integral to membrane; Cellular Component
ACYPI008969-PA	N	1.40478	1.34428	0.850631	1.02792	1.96591	0.971047	PREDICTED: 5-hydroxytryptamine receptor 2B [Acyrthosiphon pisum]	GO:0007186; G-protein coupled receptor signaling pathway; Biological Process GO:0016021; integral to membrane; Cellular Component
ACYPI23963-PA	N	0.449834	0	0	0.138977	0.318955	0.179029	PREDICTED: 5-hydroxytryptamine receptor 2B-like, partial [Acyrthosiphon pisum]	GO:0007186; G-protein coupled receptor signaling pathway; Biological Process GO:0016021; integral to membrane; Cellular Component
ACYPI000823-PA	N	1.07184	2.11119	1.33124	1.17971	1.13998	0.879822	PREDICTED: 5-methylcytosine rRNA methyltransferase NSUN4 [Acyrthosiphon pisum]	NA
ACYPI004898-PA	N	4.30813	4.77178	5.43816	5.09455	4.97702	3.01531	PREDICTED: 5'-nucleotidase domain-containing protein 1 [Acyrthosiphon pisum]	NA
ACYPI003837-PA	N	11.18	10.2956	13.6675	11.5062	14.2072	13.0019	PREDICTED: 5'-nucleotidase-like [Acyrthosiphon pisum]	GO:0009166; nucleotide catabolic process; Biological Process GO:0016787; hydrolase activity; Molecular Function
ACYPI004211-PA	N	3.65089	2.49864	3.61069	3.45292	3.6981	3.64737	PREDICTED: 5-oxoprolinase isoform X1 [Acyrthosiphon pisum] ref|XP_008186370.1| PREDICTED: 5-oxoprolinase isoform X1 [Acyrthosiphon pisum]	GO:0003824; catalytic activity; Molecular Function GO:0016787; hydrolase activity; Molecular Function
ACYPI009253-PA	N	3.75202	5.7697	4.09998	5.60567	4.76484	4.21234	PREDICTED: 60 kDa heat shock protein, mitochondrial [Acyrthosiphon pisum]	GO:0005524; ATP binding; Molecular Function GO:0005737; cytoplasm; Cellular Component GO:0042026; protein refolding; Biological Process GO:0044267; cellular protein metabolic process; Biological Process
ACYPI002961-PA	N	259.57	253.162	217.249	250.41	231.584	209.691	PREDICTED: 60S acidic ribosomal protein P1-like [Acyrthosiphon pisum]	GO:0003735; structural constituent of ribosome; Molecular Function GO:0005622; intracellular; Cellular Component GO:0005840; ribosome; Cellular Component GO:0006412; translation; Biological Process GO:0006414; translational elongation; Biological Process
ACYPI007215-PA	N	219.173	213.225	183.089	219.872	199.284	181.299	PREDICTED: 60S acidic ribosomal protein P1-like [Acyrthosiphon pisum]	GO:0003735; structural constituent of ribosome; Molecular Function GO:0005622; intracellular; Cellular Component GO:0005840; ribosome; Cellular Component GO:0006412; translation; Biological Process GO:0006414; translational elongation; Biological Process
ACYPI007308-PA	N	110.876	112.516	97.9868	99.3143	107.26	94.7544	PREDICTED: 60S acidic ribosomal protein P1-like [Acyrthosiphon pisum]	GO:0003735; structural constituent of ribosome; Molecular Function GO:0005622; intracellular; Cellular Component GO:0005840; ribosome; Cellular Component GO:0006412; translation; Biological Process GO:0006414; translational elongation; Biological Process
ACYPI003630-PA	N	207.895	210.724	201.21	203.162	169.679	175.013	PREDICTED: 60S ribosomal protein L13a [Acyrthosiphon pisum]	GO:0003735; structural constituent of ribosome; Molecular Function GO:0005840; ribosome; Cellular Component GO:0006412; translation; Biological Process GO:0015934; large ribosomal subunit; Cellular Component
ACYPI010232-PA	N	126.894	131.269	108.311	151.748	98.5062	103.617	PREDICTED: 60S ribosomal protein L29 [Acyrthosiphon pisum]	GO:0003735; structural constituent of ribosome; Molecular Function GO:0005622; intracellular; Cellular Component GO:0005840; ribosome; Cellular Component GO:0006412; translation; Biological Process
ACYPI49346-PA	N	49.6602	56.4897	39.1548	60.1905	44.2853	49.7147	PREDICTED: 60S ribosomal protein L29 [Acyrthosiphon pisum]	NA
ACYPI009439-PA	N	81.8287	72.5588	76.9693	65.8087	75.3489	68.4749	PREDICTED: 60S ribosomal protein L3 [Acyrthosiphon pisum] gb|AGT79995.1| 60S ribosomal protein L3 [Aphis gossypii]	GO:0003735; structural constituent of ribosome; Molecular Function GO:0005622; intracellular; Cellular Component GO:0005840; ribosome; Cellular Component GO:0006412; translation; Biological Process
ACYPI004859-PA	N	134.847	143.076	116.266	145.519	110.104	111.744	PREDICTED: 60S ribosomal protein L38 [Acyrthosiphon pisum]	GO:0003735; structural constituent of ribosome; Molecular Function GO:0005622; intracellular; Cellular Component GO:0005840; ribosome; Cellular Component GO:0006412; translation; Biological Process
ACYPI006876-PA	N	62.6299	59.9819	43.67	63.4239	46.8748	45.6977	PREDICTED: 60S ribosomal protein L38-like [Acyrthosiphon pisum]	GO:0003735; structural constituent of ribosome; Molecular Function GO:0005622; intracellular; Cellular Component GO:0005840; ribosome; Cellular Component GO:0006412; translation; Biological Process
ACYPI008165-PA	N	169.509	149.237	169.703	151.292	154.393	152	PREDICTED: 60S ribosomal protein L4-like [Acyrthosiphon pisum]	GO:0003735; structural constituent of ribosome; Molecular Function GO:0005840; ribosome; Cellular Component GO:0006412; translation; Biological Process
ACYPI003593-PA	N	153.938	144.853	131.792	114.321	131.977	126.392	PREDICTED: 60S ribosomal protein L5 [Acyrthosiphon pisum]	GO:0003735; structural constituent of ribosome; Molecular Function GO:0005622; intracellular; Cellular Component GO:0005840; ribosome; Cellular Component GO:0006412; translation; Biological Process GO:0008097; 5S rRNA binding; Molecular Function
ACYPI001847-PA	N	13.6684	14.3586	12.7301	13.7545	14.2604	14.9985	PREDICTED: 6-phosphofructo-2-kinase/fructose-2, 6-bisphosphatase-like [Acyrthosiphon pisum]	GO:0003824; catalytic activity; Molecular Function GO:0003873; 6-phosphofructo-2-kinase activity; Molecular Function GO:0004331; fructose-2,6-bisphosphate 2-phosphatase activity; Molecular Function GO:0005524; ATP binding; Molecular Function GO:0006000; f
ACYPI003942-PA	N	7.97419	6.57264	8.67388	7.09531	6.85277	7.84525	PREDICTED: 6-phosphofructo-2-kinase/fructose-2, 6-bisphosphatase-like [Acyrthosiphon pisum]	GO:0003824; catalytic activity; Molecular Function GO:0003873; 6-phosphofructo-2-kinase activity; Molecular Function GO:0004331; fructose-2,6-bisphosphate 2-phosphatase activity; Molecular Function GO:0005524; ATP binding; Molecular Function GO:0006000; f
ACYPI001940-PA	N	13.0549	11.2888	15.4833	11.5346	14.6634	14.9559	PREDICTED: 6-phosphofructokinase isoform X3 [Acyrthosiphon pisum]	GO:0003872; 6-phosphofructokinase activity; Molecular Function GO:0005737; cytoplasm; Cellular Component GO:0005945; 6-phosphofructokinase complex; Cellular Component GO:0006002; fructose 6-phosphate metabolic process; Biological Process GO:0006096; glyco
ACYPI008552-PA	N	19.997	19.246	21.4014	16.1945	21.3389	21.7341	PREDICTED: 6-phosphogluconate dehydrogenase, decarboxylating [Acyrthosiphon pisum]	GO:0004616; phosphogluconate dehydrogenase (decarboxylating) activity; Molecular Function GO:0006098; pentose-phosphate shunt; Biological Process GO:0050661; NADP binding; Molecular Function GO:0055114; oxidation-reduction process; Biological Process
ACYPI006248-PA	N	8.47857	9.48647	10.0957	8.82563	8.6014	6.22963	PREDICTED: 6-phosphogluconolactonase [Acyrthosiphon pisum] ref|XP_008179097.1| PREDICTED: 6-phosphogluconolactonase [Acyrthosiphon pisum]	GO:0005975; carbohydrate metabolic process; Biological Process GO:0006098; pentose-phosphate shunt; Biological Process GO:0017057; 6-phosphogluconolactonase activity; Molecular Function
ACYPI007090-PA	N	0	0	0.241448	0	0.245526	0	PREDICTED: 6-pyruvoyl tetrahydrobiopterin synthase [Acyrthosiphon pisum]	NA
ACYPI006454-PA	N	6.08746	6.25314	8.5252	7.74609	7.13289	8.13057	PREDICTED: 7-methylguanosine phosphate-specific 5'-nucleotidase [Acyrthosiphon pisum]	GO:0000287; magnesium ion binding; Molecular Function GO:0005737; cytoplasm; Cellular Component GO:0008253; 5'-nucleotidase activity; Molecular Function
ACYPI005309-PA	N	8.56034	9.99418	9.61247	11.6823	8.26672	10.9105	PREDICTED: 7SK snRNA methylphosphate capping enzyme-like [Acyrthosiphon pisum]	GO:0008168; methyltransferase activity; Molecular Function
ACYPI007187-PA	N	2.81475	1.91061	2.47293	1.46097	2.7542	3.09186	PREDICTED: 7SK snRNA methylphosphate capping enzyme-like isoform X2 [Acyrthosiphon pisum]	GO:0008168; methyltransferase activity; Molecular Function
ACYPI005738-PA	N	4.3055	3.74175	4.75805	3.80235	4.40642	4.60717	PREDICTED: 85/88 kDa calcium-independent phospholipase A2 [Acyrthosiphon pisum]	GO:0005515; protein binding; Molecular Function GO:0006629; lipid metabolic process; Biological Process GO:0008152; metabolic process; Biological Process
ACYPI005693-PA	N	1.42403	2.5316	1.68799	1.84782	1.81748	1.5869	PREDICTED: 8-oxo-dGDP phosphatase NUDT18 [Acyrthosiphon pisum]	GO:0016787; hydrolase activity; Molecular Function
ACYPI52998-PA	N	0	0	0.119862	0	0.121886	0.136829	PREDICTED: A disintegrin and metalloproteinase with thrombospondin motifs 1 isoform X2 [Acyrthosiphon pisum]	NA
ACYPI000609-PA	N	0	0.0571978	0.0493548	0.043737	0.0501884	0	PREDICTED: A disintegrin and metalloproteinase with thrombospondin motifs 14-like [Acyrthosiphon pisum]	GO:0004222; metalloendopeptidase activity; Molecular Function GO:0006508; proteolysis; Biological Process GO:0008270; zinc ion binding; Molecular Function
ACYPI001946-PA	N	0.282093	0.427412	0.442566	0.457556	0.225021	0.421014	PREDICTED: A disintegrin and metalloproteinase with thrombospondin motifs 16 isoform X3 [Acyrthosiphon pisum]	GO:0004222; metalloendopeptidase activity; Molecular Function GO:0006508; proteolysis; Biological Process
ACYPI003694-PA	N	0.165616	0.100373	0.216524	0.345381	0.440363	0.0494351	PREDICTED: A disintegrin and metalloproteinase with thrombospondin motifs 18-like isoform X1 [Acyrthosiphon pisum]	GO:0004222; metalloendopeptidase activity; Molecular Function GO:0006508; proteolysis; Biological Process GO:0008270; zinc ion binding; Molecular Function
ACYPI004904-PA	Y	562.446	722.019	619.937	720.833	566.13	558.802	PREDICTED: A-agglutinin anchorage subunit-like [Acyrthosiphon pisum]	GO:0005509; calcium ion binding; Molecular Function GO:0005544; calcium-dependent phospholipid binding; Molecular Function
ACYPI000510-PA	Y	0.0862584	0.627331	0.0902184	1.43909	0	0.10299	PREDICTED: A-agglutinin anchorage subunit-like isoform X1 [Acyrthosiphon pisum]	NA
ACYPI004004-PA	N	3.83662	3.32174	3.8043	3.50983	2.27874	4.40234	PREDICTED: aarF domain-containing protein kinase 4 [Acyrthosiphon pisum]	GO:0016772; transferase activity, transferring phosphorus-containing groups; Molecular Function
ACYPI49956-PA	N	1.66692	0.420937	0.145287	0.965622	1.03419	0.248781	PREDICTED: ABC transporter F family member 4-like isoform X1 [Acyrthosiphon pisum]	NA
ACYPI006207-PA	N	3.83319	2.96978	4.05049	2.38076	3.44644	3.96333	PREDICTED: ABC transporter G family member 20 isoform X1 [Acyrthosiphon pisum]	GO:0005524; ATP binding; Molecular Function GO:0006810; transport; Biological Process GO:0016020; membrane; Cellular Component GO:0016887; ATPase activity; Molecular Function GO:0042626; ATPase activity, coupled to transmembrane movement of substances; Mo
ACYPI006016-PA	N	0	0	0	0	0.0502624	0	PREDICTED: ABC transporter G family member 20-like [Acyrthosiphon pisum]	GO:0005524; ATP binding; Molecular Function GO:0016887; ATPase activity; Molecular Function
ACYPI35004-PA	N	0.248745	0	0.520329	0	0.529119	0.296994	PREDICTED: ABC transporter G family member 20-like [Acyrthosiphon pisum]	GO:0016020; membrane; Cellular Component
ACYPI006347-PA	N	0.0421657	0	0.176406	0.117245	0.134539	0.151034	PREDICTED: ABC transporter G family member 23 [Acyrthosiphon pisum]	GO:0005524; ATP binding; Molecular Function GO:0006810; transport; Biological Process GO:0016020; membrane; Cellular Component GO:0016887; ATPase activity; Molecular Function GO:0042626; ATPase activity, coupled to transmembrane movement of substances; Mo
ACYPI000871-PA	N	0.0906444	0	0.0948058	0.126022	0.192814	0.108227	PREDICTED: ABC transporter G family member 23-like [Acyrthosiphon pisum]	GO:0005524; ATP binding; Molecular Function GO:0016887; ATPase activity; Molecular Function
ACYPI28549-PA	N	0	0.540202	0	0	0	0.532114	PREDICTED: ABC transporter G family member 23-like [Acyrthosiphon pisum]	GO:0003677; DNA binding; Molecular Function
ACYPI35491-PA	N	0	0	0	0	0	0.407577	PREDICTED: ABC transporter G family member 23-like [Acyrthosiphon pisum]
ACYPI008726-PA	N	0.140123	0	0.195408	0.173165	0.248385	0.0557674	PREDICTED: ABC transporter G family member 23-like [Acyrthosiphon pisum] ref|XP_003246529.1| PREDICTED: ABC transporter G family member 23-like [Acyrthosiphon pisum]	GO:0005524; ATP binding; Molecular Function GO:0006810; transport; Biological Process GO:0016020; membrane; Cellular Component GO:0016887; ATPase activity; Molecular Function GO:0042626; ATPase activity, coupled to transmembrane movement of substances; Mo
ACYPI39047-PA	N	0.0891337	0.432162	0	0.495686	0.379202	0.319269	PREDICTED: ABC transporter G family member 23-like [Acyrthosiphon pisum] ref|XP_008183696.1| PREDICTED: ABC transporter G family member 23-like [Acyrthosiphon pisum]	NA
ACYPI54756-PA	N	0.0831299	0	0	0.308199	0.0884149	0.0992545	PREDICTED: ABC transporter G family member 23-like [Acyrthosiphon pisum] ref|XP_008183696.1| PREDICTED: ABC transporter G family member 23-like [Acyrthosiphon pisum]	GO:0005524; ATP binding; Molecular Function GO:0016887; ATPase activity; Molecular Function
ACYPI002784-PA	N	3.20881	3.44747	2.36454	3.78524	3.41281	2.43805	PREDICTED: ABC transporter G family member 23-like [Acyrthosiphon pisum] ref|XP_008186145.1| PREDICTED: ABC transporter G family member 23-like [Acyrthosiphon pisum]	GO:0005524; ATP binding; Molecular Function GO:0006810; transport; Biological Process GO:0016020; membrane; Cellular Component GO:0042626; ATPase activity, coupled to transmembrane movement of substances; Molecular Function
ACYPI007050-PA	N	3.56021	3.25055	3.38514	4.02834	4.22914	3.58832	PREDICTED: ABC transporter G family member 23-like [Acyrthosiphon pisum] ref|XP_008186145.1| PREDICTED: ABC transporter G family member 23-like [Acyrthosiphon pisum]	GO:0005524; ATP binding; Molecular Function GO:0006810; transport; Biological Process GO:0016020; membrane; Cellular Component GO:0016887; ATPase activity; Molecular Function GO:0042626; ATPase activity, coupled to transmembrane movement of substances; Mo
ACYPI35003-PA	N	0	0.131846	0.113767	0.40327	0	0	PREDICTED: ABC transporter G family member 23-like isoform X1 [Acyrthosiphon pisum]	GO:0005524; ATP binding; Molecular Function GO:0016887; ATPase activity; Molecular Function
ACYPI007020-PA	N	4.6993	4.25769	4.36892	3.78364	4.03883	4.02392	PREDICTED: ABC transporter G family member 9 isoform X2 [Acyrthosiphon pisum]	GO:0005524; ATP binding; Molecular Function GO:0016020; membrane; Cellular Component GO:0016887; ATPase activity; Molecular Function
ACYPI006810-PA	N	6.58057	6.4571	7.60372	7.08676	6.73231	7.48286	PREDICTED: abhydrolase domain-containing protein 16A [Acyrthosiphon pisum]	NA
ACYPI36344-PA	N	11.6128	13.3353	15.9815	12.7462	16.5765	10.9464	PREDICTED: abhydrolase domain-containing protein 1-like isoform X2 [Acyrthosiphon pisum]	NA
ACYPI006179-PA	N	2.93876	1.92547	2.90753	2.79744	2.19637	2.08631	PREDICTED: abhydrolase domain-containing protein 2 isoform X1 [Acyrthosiphon pisum]	GO:0004091; carboxylesterase activity; Molecular Function
ACYPI003741-PA	N	2.38869	2.60584	1.99868	2.73058	3.04867	3.42243	PREDICTED: abhydrolase domain-containing protein 3-like [Acyrthosiphon pisum] ref|XP_003245621.1| PREDICTED: abhydrolase domain-containing protein 3-like [Acyrthosiphon pisum] ref|XP_003245622.1| PREDICTED: abhydrolase domain-containing protein 3-like [Acyrthosiphon pisum] ref|XP_003245623.1| PREDICTED: abhydrolase domain-containing protein 3-like [Acyrthosiphon pisum] ref|XP_003245624.1| PREDICT…	GO:0004091; carboxylesterase activity; Molecular Function
ACYPI004847-PA	N	3.47621	4.96986	4.10193	5.36993	4.07642	6.0661	PREDICTED: abhydrolase domain-containing protein 4-like [Acyrthosiphon pisum]	NA
ACYPI006331-PA	N	9.69696	8.76196	8.72838	9.2056	8.62579	10.2447	PREDICTED: abl interactor 2 [Acyrthosiphon pisum]	GO:0005515; protein binding; Molecular Function GO:0005737; cytoplasm; Cellular Component
ACYPI000028-PA	N	193.15	211.285	173.436	174.609	166.457	165.608	PREDICTED: abnormal wing discs 2 isoform X2 [Acyrthosiphon pisum]	GO:0004550; nucleoside diphosphate kinase activity; Molecular Function GO:0005524; ATP binding; Molecular Function GO:0006165; nucleoside diphosphate phosphorylation; Biological Process GO:0006183; GTP biosynthetic process; Biological Process GO:0006228;
ACYPI008215-PA	N	0.463925	0.187444	0.485223	0.214996	0.246709	0.369275	PREDICTED: acetylcholine receptor subunit alpha-like [Acyrthosiphon pisum]	GO:0005230; extracellular ligand-gated ion channel activity; Molecular Function GO:0006810; transport; Biological Process GO:0006811; ion transport; Biological Process GO:0016020; membrane; Cellular Component GO:0016021; integral to membrane; Cellular Com
ACYPI39508-PA	N	0	0	0.588794	0	0	0	PREDICTED: acetylcholine receptor subunit alpha-like [Acyrthosiphon pisum]	NA
ACYPI39506-PA	Y	0.700105	0.141435	0.122041	0	0.124102	0.139317	PREDICTED: acetylcholine receptor subunit alpha-like 1 [Acyrthosiphon pisum]	GO:0005230; extracellular ligand-gated ion channel activity; Molecular Function GO:0006810; transport; Biological Process GO:0006811; ion transport; Biological Process GO:0016020; membrane; Cellular Component GO:0016021; integral to membrane; Cellular Com
ACYPI008734-PA	Y	0.323035	0.261037	0.168932	0.349309	0.343572	0.321411	PREDICTED: acetylcholine receptor subunit alpha-like 1 [Acyrthosiphon pisum] ref|XP_008180629.1| PREDICTED: acetylcholine receptor subunit alpha-like 1 [Acyrthosiphon pisum]	GO:0004889; acetylcholine-activated cation-selective channel activity; Molecular Function GO:0005216; ion channel activity; Molecular Function GO:0005230; extracellular ligand-gated ion channel activity; Molecular Function GO:0006810; transport; Biologica
ACYPI005551-PA	N	0.0634153	0	0	0	0.0674469	0.151432	PREDICTED: acetylcholine receptor subunit alpha-type acr-16-like [Acyrthosiphon pisum]	GO:0004889; acetylcholine-activated cation-selective channel activity; Molecular Function GO:0005216; ion channel activity; Molecular Function GO:0005230; extracellular ligand-gated ion channel activity; Molecular Function GO:0006810; transport; Biologica
ACYPI007719-PA	N	3.52617	3.27683	3.93392	3.59509	3.2503	3.78912	PREDICTED: acetylcholine receptor subunit alpha-type acr-16-like [Acyrthosiphon pisum]	GO:0005230; extracellular ligand-gated ion channel activity; Molecular Function GO:0006810; transport; Biological Process GO:0006811; ion transport; Biological Process GO:0016020; membrane; Cellular Component GO:0016021; integral to membrane; Cellular Com
ACYPI003001-PA	Y	0.120406	0	0.0629667	0	0.0640303	0.0718804	PREDICTED: acetylcholine receptor subunit beta-like 2 [Acyrthosiphon pisum]	NA
ACYPI001162-PA	N	0.33321	0.484667	0.662164	0.370606	0.815106	0.676332	PREDICTED: acetylcholinesterase 1 [Acyrthosiphon pisum]	NA
ACYPI009533-PA	Y	0.241628	0.0585761	0.25272	0.313536	0.46258	0.173097	PREDICTED: acetylcholinesterase-like [Acyrthosiphon pisum]	GO:0004104; cholinesterase activity; Molecular Function
ACYPI009886-PA	Y	0.18959	0.402159	0.198294	0.0439308	0.252054	0.452729	PREDICTED: acetylcholinesterase-like [Acyrthosiphon pisum] ref|XP_008185802.1| PREDICTED: acetylcholinesterase-like [Acyrthosiphon pisum]	NA
ACYPI002843-PA	N	16.777	12.9319	18.5694	13.8138	15.0718	15.1693	PREDICTED: acetyl-CoA acetyltransferase, cytosolic-like [Acyrthosiphon pisum]	GO:0003824; catalytic activity; Molecular Function GO:0008152; metabolic process; Biological Process GO:0016747; transferase activity, transferring acyl groups other than amino-acyl groups; Molecular Function
ACYPI003938-PA	N	13.5194	12.1422	16.014	12.1531	13.5993	14.9748	PREDICTED: acetyl-CoA acetyltransferase, cytosolic-like [Acyrthosiphon pisum]	GO:0003824; catalytic activity; Molecular Function GO:0008152; metabolic process; Biological Process GO:0016747; transferase activity, transferring acyl groups other than amino-acyl groups; Molecular Function
ACYPI003883-PA	N	7.73699	6.71276	8.77362	10.6434	8.31549	8.84876	PREDICTED: acetyl-CoA acetyltransferase, mitochondrial [Acyrthosiphon pisum]	GO:0003824; catalytic activity; Molecular Function GO:0008152; metabolic process; Biological Process GO:0016747; transferase activity, transferring acyl groups other than amino-acyl groups; Molecular Function
ACYPI005729-PA	N	3.17446	2.03218	3.29145	2.1271	3.42012	3.47846	PREDICTED: acetyl-CoA carboxylase isoform X2 [Acyrthosiphon pisum]	GO:0003824; catalytic activity; Molecular Function GO:0003989; acetyl-CoA carboxylase activity; Molecular Function GO:0004075; biotin carboxylase activity; Molecular Function GO:0005524; ATP binding; Molecular Function GO:0006633; fatty acid biosynthetic
ACYPI001261-PA	N	0.37457	0.0756703	0.0652942	0.0578622	0.0663972	0.0745374	PREDICTED: acetyl-coenzyme A transporter 1-like [Acyrthosiphon pisum]	GO:0008521; acetyl-CoA transporter activity; Molecular Function GO:0016021; integral to membrane; Cellular Component
ACYPI002114-PA	N	23.8053	26.6982	23.2939	25.7605	20.5552	22.3427	PREDICTED: acetyl-coenzyme A transporter 1-like [Acyrthosiphon pisum]	GO:0008521; acetyl-CoA transporter activity; Molecular Function GO:0016021; integral to membrane; Cellular Component
ACYPI003772-PA	N	0.062066	0.376156	0.129831	0.287632	0.132024	0.14821	PREDICTED: acetyl-coenzyme A transporter 1-like [Acyrthosiphon pisum]	GO:0008521; acetyl-CoA transporter activity; Molecular Function GO:0016021; integral to membrane; Cellular Component
ACYPI004438-PA	N	0	0	0.0639262	0	0	0	PREDICTED: acetyl-coenzyme A transporter 1-like [Acyrthosiphon pisum]	GO:0008521; acetyl-CoA transporter activity; Molecular Function GO:0016021; integral to membrane; Cellular Component
ACYPI008216-PA	N	0	0	0	0.0566498	0.065006	0	PREDICTED: acetyl-coenzyme A transporter 1-like [Acyrthosiphon pisum]	GO:0008521; acetyl-CoA transporter activity; Molecular Function GO:0016021; integral to membrane; Cellular Component
ACYPI008235-PA	N	0	0	0.063085	0.167713	0	0.288062	PREDICTED: acetyl-coenzyme A transporter 1-like [Acyrthosiphon pisum]	GO:0008521; acetyl-CoA transporter activity; Molecular Function GO:0016021; integral to membrane; Cellular Component
ACYPI010105-PA	N	0	0	0	0	0.0658844	0	PREDICTED: acetyl-coenzyme A transporter 1-like [Acyrthosiphon pisum]	GO:0008521; acetyl-CoA transporter activity; Molecular Function GO:0016021; integral to membrane; Cellular Component
ACYPI010121-PA	N	0.129388	0.0784164	0.202991	0.779506	0.20642	0.30897	PREDICTED: acetyl-coenzyme A transporter 1-like [Acyrthosiphon pisum]	GO:0008521; acetyl-CoA transporter activity; Molecular Function GO:0016021; integral to membrane; Cellular Component
ACYPI47477-PA	N	0	0	0	0.371765	0	0	PREDICTED: acetyl-coenzyme A transporter 1-like [Acyrthosiphon pisum]	GO:0008521; acetyl-CoA transporter activity; Molecular Function GO:0016021; integral to membrane; Cellular Component
ACYPI54694-PA	N	0.0762188	0.0923861	0	0.353221	0.0810645	0	PREDICTED: acetyl-coenzyme A transporter 1-like [Acyrthosiphon pisum]	GO:0008521; acetyl-CoA transporter activity; Molecular Function GO:0016021; integral to membrane; Cellular Component
ACYPI002295-PA	N	0.121546	0	0	0	0.19391	0	PREDICTED: acetyl-coenzyme A transporter 1-like [Acyrthosiphon pisum] ref|XP_008180173.1| PREDICTED: acetyl-coenzyme A transporter 1-like [Acyrthosiphon pisum] ref|XP_008180175.1| PREDICTED: acetyl-coenzyme A transporter 1-like [Acyrthosiphon pisum]	GO:0008521; acetyl-CoA transporter activity; Molecular Function GO:0016021; integral to membrane; Cellular Component
[truncated: 15,038 more rows]
