# Supplementary material for: Performances of survival, feeding behavior, and gene expression in aphids reveal their different fitness to host alteration
Source: Sci Rep. 2016 Jan 13;6:19344. doi: 10.1038/srep19344 (PMC4725932; doi:10.1038/srep19344)
Supplement: Supplementary Dataset 4 [file srep19344-s5.xls]

## Sheet: Medicago truncatula
Performances of survival, feeding behavior, and gene expression in aphids reveal their different fitness to host alteration
Hong Lu, Pengcheng Yang, Yongyu Xu, Lan Luo, Junjie Zhu,Na Cui, Le Kang, Feng Cui
Data S3. List of differently expressed genes in the YYC clone after feeding on Vicia villosa, Medicago truncatula, or Medicago sativa for 5 h. The genes that varied in aphids for specific host plant are in bold.
gene code	secreted	log2(Medicago truncatula/Vicia faba)	adjusted P value	nr description
ACYPI42897-PA	N	11.3907	3.82187e-06	PREDICTED: cytochrome P450 6k1-like [Acyrthosiphon pisum]
ACYPI22796-PA	N	11.1666	2.92221e-05	NA
ACYPI21797-PA	N	10.9756	0.000221061	NA
ACYPI48196-PA	N	10.9641	0.000219227	NA
ACYPI37592-PA	Y	10.7615	0.00083039	PREDICTED: alkaline phosphatase-like isoform X2 [Acyrthosiphon pisum]
ACYPI33615-PA	N	3.74283	1.48203e-64	hypothetical protein X777_10552 [Cerapachys biroi]
ACYPI32569-PA	N	3.52419	0.000298342	NA
ACYPI000639-PA	N	3.28715	0.000537168	cytochrome P450 protein [Acyrthosiphon pisum]
ACYPI28128-PA	N	3.23468	0.00024124	PREDICTED: uncharacterized protein LOC103308181 [Acyrthosiphon pisum]
ACYPI009042-PA	Y	2.87211	0.000179377	PREDICTED: maltase 2-like [Acyrthosiphon pisum]
ACYPI38037-PA	N	2.38668	5.50258e-05	NA
ACYPI005533-PA	N	2.28715	0.000155178	PREDICTED: neurobeachin-like [Apis florea]
ACYPI56186-PA	N	2.23468	0.000427573	NA
ACYPI000761-PA	N	2.15222	3.04047e-10	PREDICTED: probable cytochrome P450 6a13 [Acyrthosiphon pisum]
ACYPI21765-PA	N	2.06476	0.000426766	NA
ACYPI005624-PA	Y	1.99764	1.35145e-12	uncharacterized protein LOC100164630 precursor [Acyrthosiphon pisum] dbj|BAH70591.1| ACYPI005624 [Acyrthosiphon pisum]
ACYPI36877-PA	N	1.88788	6.07333e-07	NA
ACYPI25707-PA	N	1.51222	0.000166265	NA
ACYPI005834-PB	Y	1.25238	2.9156e-07	PREDICTED: uncharacterized protein LOC100573341 [Acyrthosiphon pisum]
ACYPI33831-PA	N	12.4495	1.30865e-13	NA
ACYPI38521-PA	N	11.7866	3.17705e-08	NA
ACYPI008750-PA	N	11.3907	3.81304e-06	PREDICTED: calpain-7-like isoform X2 [Acyrthosiphon pisum]
ACYPI39318-PA	N	11.2796	1.48409e-05	NA
ACYPI45819-PA	N	10.9684	0.000218773	NA
ACYPI21455-PA	N	10.947	0.0002206	PREDICTED: protein phosphatase 1 regulatory subunit 14C-like [Acyrthosiphon pisum]
ACYPI51053-PA	N	3.23468	7.88339e-08	NA
ACYPI38811-PA	N	2.87211	0.000310166	NA
ACYPI23375-PA	N	2.38668	9.31681e-05	NA
ACYPI20507-PA	N	1.87211	1.20397e-05	PREDICTED: leucine-rich repeat-containing protein C10orf11 homolog isoform X1 [Acyrthosiphon pisum]
ACYPI47853-PA	N	1.06476	0.000176653	NA
ACYPI003533-PA	N	1.044	0.000282065	PREDICTED: peptide transporter family 1-like isoform X1 [Acyrthosiphon pisum]
ACYPI44142-PA	Y	-11.5268	9.71208e-07	NA
ACYPI54727-PA	N	-11.355	7.48773e-06	PREDICTED: mitochondrial coenzyme A transporter SLC25A42-like [Acyrthosiphon pisum]
ACYPI20331-PA	N	-11.0871	5.71792e-05	NA
ACYPI37177-PA	N	-11.0629	0.000113621	NA
ACYPI40315-PA	N	-10.8823	0.00042522	NA
ACYPI001263-PA	N	-10.7998	0.000828762	PREDICTED: cyclin-dependent kinases regulatory subunit [Acyrthosiphon pisum]
ACYPI30903-PA	N	-2.93524	0.000240743	PREDICTED: HIG1 domain family member 1C-like [Acyrthosiphon pisum]
ACYPI26012-PA	N	-2.52021	0.000143922	PREDICTED: uncharacterized protein LOC103309050 [Acyrthosiphon pisum]
ACYPI000628-PA	N	-2.45881	0.00040253	PREDICTED: double-stranded RNA-specific editase Adar-like [Acyrthosiphon pisum] ref|XP_008189530.1| PREDICTED: double-stranded RNA-specific editase Adar-like [Acyrthosiphon pisum]
ACYPI50720-PA	N	-2.39468	0.000155507	NA
ACYPI000470-PA	N	-2.25717	0.000155837	U6 snRNA-associated Sm-like protein [Acyrthosiphon pisum] dbj|BAH71652.1| ACYPI008634 [Acyrthosiphon pisum]
ACYPI52854-PA	N	-1.93524	2.2324e-05	NA
ACYPI001322-PA	N	-1.30964	1.309e-11	PREDICTED: uncharacterized protein LOC100159988 [Acyrthosiphon pisum]
ACYPI25522-PA	Y	-11.9784	1.00772e-09	takeout-like precursor [Acyrthosiphon pisum] ref|XP_003247111.1| PREDICTED: protein takeout-like [Acyrthosiphon pisum] dbj|BAH71632.1| ACYPI001035 [Acyrthosiphon pisum]
ACYPI35879-PA	N	-11.3698	3.80426e-06	NA
ACYPI20174-PA	N	-11.1624	2.91576e-05	NA
ACYPI51701-PA	N	-10.9698	0.00022014	NA
ACYPI31035-PA	N	-10.9109	0.000219682	PREDICTED: uncharacterized protein LOC100570291 [Acyrthosiphon pisum]
ACYPI34603-PA	N	-10.8823	0.000426938	PREDICTED: 52 kDa repressor of the inhibitor of the protein kinase-like, partial [Acyrthosiphon pisum]
ACYPI55733-PA	N	-10.8823	0.000426077	NA
ACYPI24624-PA	N	-10.7998	0.00082714	NA
ACYPI30858-PA	N	-10.7839	0.000832025	NA
ACYPI001035-PA	Y	-5.54995	2.23733e-13	takeout-like precursor [Acyrthosiphon pisum] ref|XP_003247111.1| PREDICTED: protein takeout-like [Acyrthosiphon pisum] dbj|BAH71632.1| ACYPI001035 [Acyrthosiphon pisum]
ACYPI24182-PA	N	-3.79322	1.2161e-21	takeout-like precursor [Acyrthosiphon pisum] ref|XP_003247111.1| PREDICTED: protein takeout-like [Acyrthosiphon pisum] dbj|BAH71632.1| ACYPI001035 [Acyrthosiphon pisum]
ACYPI009117-PA	N	-3.72184	4.16617e-06	PREDICTED: heat shock protein 68-like [Acyrthosiphon pisum]
ACYPI26051-PA	N	-3.10517	0.000751086	NA
ACYPI21636-PA	N	-1.93524	2.3658e-14	PREDICTED: LOW QUALITY PROTEIN: heat shock protein 68-like [Acyrthosiphon pisum]
ACYPI004698-PA	N	-1.93524	6.08455e-08	PREDICTED: LOW QUALITY PROTEIN: heat shock protein 68-like [Acyrthosiphon pisum]
ACYPI21638-PA	N	-1.804	2.36506e-14	heat shock protein, putative [Ixodes scapularis] gb|EEC20460.1| heat shock protein, putative [Ixodes scapularis]
ACYPI45585-PA	N	-1.79588	4.8898e-238	hypothetical protein PP7435_Chr4-1026 [Komagataella pastoris CBS 7435]
ACYPI33306-PA	N	-1.78846	0	hypothetical protein Bm1_04940 [Brugia malayi] gb|EDP38702.1| hypothetical protein Bm1_04940 [Brugia malayi]
ACYPI22621-PA	N	-1.78064	0	hypothetical protein MYCGRDRAFT_45585 [Zymoseptoria tritici IPO323] gb|EGP85764.1| hypothetical protein MYCGRDRAFT_45585 [Zymoseptoria tritici IPO323] gb|EME38013.1| hypothetical protein DOTSEDRAFT_141299 [Dothistroma septosporum NZE10] gb|EME38022.1| hypothetical protein DOTSEDRAFT_116518, partial [Dothistroma septosporum NZE10] gb|EMF07908.1| hypothetical protein SEPMUDRAFT_145509 [Sphaerulina …
ACYPI40137-PA	N	-1.77901	0	hypothetical protein MYCGRDRAFT_45585 [Zymoseptoria tritici IPO323] gb|EGP85764.1| hypothetical protein MYCGRDRAFT_45585 [Zymoseptoria tritici IPO323] gb|EME38013.1| hypothetical protein DOTSEDRAFT_141299 [Dothistroma septosporum NZE10] gb|EME38022.1| hypothetical protein DOTSEDRAFT_116518, partial [Dothistroma septosporum NZE10] gb|EMF07908.1| hypothetical protein SEPMUDRAFT_145509 [Sphaerulina …
ACYPI25415-PA	N	-1.77875	0	hypothetical protein OXYTRI_13058 [Oxytricha trifallax]
ACYPI46954-PA	N	-1.7777	4.2469e-180	NA
ACYPI52972-PA	N	-1.7764	0	hypothetical protein OXYTRI_13058 [Oxytricha trifallax]
ACYPI25128-PA	N	-1.77637	0	hypothetical protein MYCGRDRAFT_45585 [Zymoseptoria tritici IPO323] gb|EGP85764.1| hypothetical protein MYCGRDRAFT_45585 [Zymoseptoria tritici IPO323] gb|EME38013.1| hypothetical protein DOTSEDRAFT_141299 [Dothistroma septosporum NZE10] gb|EME38022.1| hypothetical protein DOTSEDRAFT_116518, partial [Dothistroma septosporum NZE10] gb|EMF07908.1| hypothetical protein SEPMUDRAFT_145509 [Sphaerulina …
ACYPI42334-PA	N	-1.77601	0	hypothetical protein MYCGRDRAFT_45585 [Zymoseptoria tritici IPO323] gb|EGP85764.1| hypothetical protein MYCGRDRAFT_45585 [Zymoseptoria tritici IPO323] gb|EME38013.1| hypothetical protein DOTSEDRAFT_141299 [Dothistroma septosporum NZE10] gb|EME38022.1| hypothetical protein DOTSEDRAFT_116518, partial [Dothistroma septosporum NZE10] gb|EMF07908.1| hypothetical protein SEPMUDRAFT_145509 [Sphaerulina …
ACYPI38226-PA	N	-1.77258	0	hypothetical protein OXYTRI_13058 [Oxytricha trifallax]
ACYPI55173-PA	N	-1.77041	0	hypothetical protein MYCGRDRAFT_45585 [Zymoseptoria tritici IPO323] gb|EGP85764.1| hypothetical protein MYCGRDRAFT_45585 [Zymoseptoria tritici IPO323] gb|EME38013.1| hypothetical protein DOTSEDRAFT_141299 [Dothistroma septosporum NZE10] gb|EME38022.1| hypothetical protein DOTSEDRAFT_116518, partial [Dothistroma septosporum NZE10] gb|EMF07908.1| hypothetical protein SEPMUDRAFT_145509 [Sphaerulina …
ACYPI28653-PA	N	-1.76819	0	hypothetical protein OXYTRI_13058 [Oxytricha trifallax]
ACYPI23034-PA	N	-1.76663	0	hypothetical protein MYCGRDRAFT_45585 [Zymoseptoria tritici IPO323] gb|EGP85764.1| hypothetical protein MYCGRDRAFT_45585 [Zymoseptoria tritici IPO323] gb|EME38013.1| hypothetical protein DOTSEDRAFT_141299 [Dothistroma septosporum NZE10] gb|EME38022.1| hypothetical protein DOTSEDRAFT_116518, partial [Dothistroma septosporum NZE10] gb|EMF07908.1| hypothetical protein SEPMUDRAFT_145509 [Sphaerulina …
ACYPI38502-PA	N	-1.76611	0	hypothetical protein OXYTRI_13058 [Oxytricha trifallax]
ACYPI20286-PA	N	-1.76465	0	hypothetical protein MYCGRDRAFT_45585 [Zymoseptoria tritici IPO323] gb|EGP85764.1| hypothetical protein MYCGRDRAFT_45585 [Zymoseptoria tritici IPO323] gb|EME38013.1| hypothetical protein DOTSEDRAFT_141299 [Dothistroma septosporum NZE10] gb|EME38022.1| hypothetical protein DOTSEDRAFT_116518, partial [Dothistroma septosporum NZE10] gb|EMF07908.1| hypothetical protein SEPMUDRAFT_145509 [Sphaerulina …
ACYPI23605-PA	N	-1.7617	0	hypothetical protein OXYTRI_13058 [Oxytricha trifallax]
ACYPI30073-PA	N	-1.76035	0	hypothetical protein MYCGRDRAFT_45585 [Zymoseptoria tritici IPO323] gb|EGP85764.1| hypothetical protein MYCGRDRAFT_45585 [Zymoseptoria tritici IPO323] gb|EME38013.1| hypothetical protein DOTSEDRAFT_141299 [Dothistroma septosporum NZE10] gb|EME38022.1| hypothetical protein DOTSEDRAFT_116518, partial [Dothistroma septosporum NZE10] gb|EMF07908.1| hypothetical protein SEPMUDRAFT_145509 [Sphaerulina …
ACYPI48440-PA	N	-1.75843	0	PREDICTED: putative uncharacterized protein ART2 [Tribolium castaneum]
ACYPI50318-PA	N	-1.75842	0	hypothetical protein MYCGRDRAFT_45585 [Zymoseptoria tritici IPO323] gb|EGP85764.1| hypothetical protein MYCGRDRAFT_45585 [Zymoseptoria tritici IPO323] gb|EME38013.1| hypothetical protein DOTSEDRAFT_141299 [Dothistroma septosporum NZE10] gb|EME38022.1| hypothetical protein DOTSEDRAFT_116518, partial [Dothistroma septosporum NZE10] gb|EMF07908.1| hypothetical protein SEPMUDRAFT_145509 [Sphaerulina …
ACYPI46612-PA	N	-1.75728	0	hypothetical protein Phum_PHUM351800 [Pediculus humanus corporis] gb|EEB15159.1| hypothetical protein Phum_PHUM351800 [Pediculus humanus corporis]
ACYPI41802-PA	N	-1.75297	0	hypothetical protein [Candidatus Regiella insecticola] gb|EGY28406.1| hypothetical protein Rin_00016560 [Candidatus Regiella insecticola R5.15]
ACYPI52335-PA	N	-1.75169	0	hypothetical protein MYCGRDRAFT_45585 [Zymoseptoria tritici IPO323] gb|EGP85764.1| hypothetical protein MYCGRDRAFT_45585 [Zymoseptoria tritici IPO323] gb|EME38013.1| hypothetical protein DOTSEDRAFT_141299 [Dothistroma septosporum NZE10] gb|EME38022.1| hypothetical protein DOTSEDRAFT_116518, partial [Dothistroma septosporum NZE10] gb|EMF07908.1| hypothetical protein SEPMUDRAFT_145509 [Sphaerulina …
ACYPI44631-PA	N	-1.74906	0	hypothetical protein DAPPUDRAFT_275081 [Daphnia pulex]
ACYPI46959-PA	N	-1.74844	0	hypothetical protein Bm1_04940 [Brugia malayi] gb|EDP38702.1| hypothetical protein Bm1_04940 [Brugia malayi]
ACYPI55979-PA	N	-1.74635	0	hypothetical protein MYCGRDRAFT_45585 [Zymoseptoria tritici IPO323] gb|EGP85764.1| hypothetical protein MYCGRDRAFT_45585 [Zymoseptoria tritici IPO323] gb|EME38013.1| hypothetical protein DOTSEDRAFT_141299 [Dothistroma septosporum NZE10] gb|EME38022.1| hypothetical protein DOTSEDRAFT_116518, partial [Dothistroma septosporum NZE10] gb|EMF07908.1| hypothetical protein SEPMUDRAFT_145509 [Sphaerulina …
ACYPI37932-PA	N	-1.74336	0	hypothetical protein MYCGRDRAFT_45585 [Zymoseptoria tritici IPO323] gb|EGP85764.1| hypothetical protein MYCGRDRAFT_45585 [Zymoseptoria tritici IPO323] gb|EME38013.1| hypothetical protein DOTSEDRAFT_141299 [Dothistroma septosporum NZE10] gb|EME38022.1| hypothetical protein DOTSEDRAFT_116518, partial [Dothistroma septosporum NZE10] gb|EMF07908.1| hypothetical protein SEPMUDRAFT_145509 [Sphaerulina …
ACYPI32962-PA	N	-1.74275	0	conserved hypothetical protein [Pediculus humanus corporis] gb|EEB14006.1| conserved hypothetical protein [Pediculus humanus corporis]
ACYPI50074-PA	N	-1.74268	0	hypothetical protein CISIN_1g0366582mg, partial [Citrus sinensis]
ACYPI40045-PA	N	-1.74181	0	hypothetical protein MYCGRDRAFT_45585 [Zymoseptoria tritici IPO323] gb|EGP85764.1| hypothetical protein MYCGRDRAFT_45585 [Zymoseptoria tritici IPO323] gb|EME38013.1| hypothetical protein DOTSEDRAFT_141299 [Dothistroma septosporum NZE10] gb|EME38022.1| hypothetical protein DOTSEDRAFT_116518, partial [Dothistroma septosporum NZE10] gb|EMF07908.1| hypothetical protein SEPMUDRAFT_145509 [Sphaerulina …
ACYPI31695-PA	N	-1.74157	0	hypothetical protein MYCGRDRAFT_45585 [Zymoseptoria tritici IPO323] gb|EGP85764.1| hypothetical protein MYCGRDRAFT_45585 [Zymoseptoria tritici IPO323] gb|EME38013.1| hypothetical protein DOTSEDRAFT_141299 [Dothistroma septosporum NZE10] gb|EME38022.1| hypothetical protein DOTSEDRAFT_116518, partial [Dothistroma septosporum NZE10] gb|EMF07908.1| hypothetical protein SEPMUDRAFT_145509 [Sphaerulina …
ACYPI55709-PA	N	-1.73925	0	CHK1 checkpoint homolog (S. pombe) [Xenopus (Silurana) tropicalis]
ACYPI55941-PA	N	-1.73729	0	hypothetical protein Bm1_04940 [Brugia malayi] gb|EDP38702.1| hypothetical protein Bm1_04940 [Brugia malayi]
ACYPI20708-PA	N	-1.73568	0	hypothetical protein DAPPUDRAFT_275081 [Daphnia pulex]
ACYPI34289-PA	N	-1.73542	0	hypothetical protein MYCGRDRAFT_45585 [Zymoseptoria tritici IPO323] gb|EGP85764.1| hypothetical protein MYCGRDRAFT_45585 [Zymoseptoria tritici IPO323] gb|EME38013.1| hypothetical protein DOTSEDRAFT_141299 [Dothistroma septosporum NZE10] gb|EME38022.1| hypothetical protein DOTSEDRAFT_116518, partial [Dothistroma septosporum NZE10] gb|EMF07908.1| hypothetical protein SEPMUDRAFT_145509 [Sphaerulina …
ACYPI21208-PA	N	-1.73324	0	NA
ACYPI37551-PA	N	-1.73181	0	hypothetical protein DAPPUDRAFT_275081 [Daphnia pulex]
ACYPI46038-PA	N	-1.73062	0	hypothetical protein DAPPUDRAFT_275081 [Daphnia pulex]
ACYPI55091-PA	N	-1.72891	0	hypothetical protein OXYTRI_13058 [Oxytricha trifallax]
ACYPI41383-PA	N	-1.72885	0	hypothetical protein MYCGRDRAFT_45585 [Zymoseptoria tritici IPO323] gb|EGP85764.1| hypothetical protein MYCGRDRAFT_45585 [Zymoseptoria tritici IPO323] gb|EME38013.1| hypothetical protein DOTSEDRAFT_141299 [Dothistroma septosporum NZE10] gb|EME38022.1| hypothetical protein DOTSEDRAFT_116518, partial [Dothistroma septosporum NZE10] gb|EMF07908.1| hypothetical protein SEPMUDRAFT_145509 [Sphaerulina …
ACYPI54540-PA	N	-1.728	0	hypothetical protein MYCGRDRAFT_45585 [Zymoseptoria tritici IPO323] gb|EGP85764.1| hypothetical protein MYCGRDRAFT_45585 [Zymoseptoria tritici IPO323] gb|EME38013.1| hypothetical protein DOTSEDRAFT_141299 [Dothistroma septosporum NZE10] gb|EME38022.1| hypothetical protein DOTSEDRAFT_116518, partial [Dothistroma septosporum NZE10] gb|EMF07908.1| hypothetical protein SEPMUDRAFT_145509 [Sphaerulina …
ACYPI54546-PA	N	-1.72703	0	hypothetical protein Bm1_04940 [Brugia malayi] gb|EDP38702.1| hypothetical protein Bm1_04940 [Brugia malayi]
ACYPI52709-PA	N	-1.72631	0	hypothetical protein Bm1_04940 [Brugia malayi] gb|EDP38702.1| hypothetical protein Bm1_04940 [Brugia malayi]
ACYPI47623-PA	N	-1.72583	0	hypothetical protein DAPPUDRAFT_275081 [Daphnia pulex]
ACYPI38097-PA	N	-1.72537	0	hypothetical protein DAPPUDRAFT_275081 [Daphnia pulex]
ACYPI40138-PA	N	-1.72501	0	hypothetical protein DAPPUDRAFT_275081 [Daphnia pulex]
ACYPI32314-PA	N	-1.72494	0	NA
ACYPI40377-PA	N	-1.72333	0	hypothetical protein DAPPUDRAFT_275081 [Daphnia pulex]
ACYPI43579-PA	N	-1.72317	0	NA
ACYPI42216-PA	N	-1.7231	0	hypothetical protein MYCGRDRAFT_45585 [Zymoseptoria tritici IPO323] gb|EGP85764.1| hypothetical protein MYCGRDRAFT_45585 [Zymoseptoria tritici IPO323] gb|EME38013.1| hypothetical protein DOTSEDRAFT_141299 [Dothistroma septosporum NZE10] gb|EME38022.1| hypothetical protein DOTSEDRAFT_116518, partial [Dothistroma septosporum NZE10] gb|EMF07908.1| hypothetical protein SEPMUDRAFT_145509 [Sphaerulina …
ACYPI31624-PA	N	-1.72277	0	hypothetical protein Bm1_04940 [Brugia malayi] gb|EDP38702.1| hypothetical protein Bm1_04940 [Brugia malayi]
ACYPI50882-PA	N	-1.72192	0	hypothetical protein DAPPUDRAFT_275081 [Daphnia pulex]
ACYPI49731-PA	N	-1.72184	0	PREDICTED: uncharacterized protein LOC100574521 [Acyrthosiphon pisum]
ACYPI22236-PA	N	-1.72146	0	hypothetical protein DAPPUDRAFT_275081 [Daphnia pulex]
ACYPI27656-PA	N	-1.71974	0	NA
ACYPI25040-PA	N	-1.71936	0	hypothetical protein Bm1_04940 [Brugia malayi] gb|EDP38702.1| hypothetical protein Bm1_04940 [Brugia malayi]
ACYPI47639-PA	N	-1.7192	0	hypothetical protein MYCGRDRAFT_45585 [Zymoseptoria tritici IPO323] gb|EGP85764.1| hypothetical protein MYCGRDRAFT_45585 [Zymoseptoria tritici IPO323] gb|EME38013.1| hypothetical protein DOTSEDRAFT_141299 [Dothistroma septosporum NZE10] gb|EME38022.1| hypothetical protein DOTSEDRAFT_116518, partial [Dothistroma septosporum NZE10] gb|EMF07908.1| hypothetical protein SEPMUDRAFT_145509 [Sphaerulina …
ACYPI55396-PA	N	-1.71815	3.84799e-05	hypothetical protein TcasGA2_TC004328 [Tribolium castaneum]
ACYPI30079-PA	N	-1.71701	0	hypothetical protein, partial [Streptococcus mutans] gb|EMB91471.1| hypothetical protein SMU61_09918, partial [Streptococcus mutans G123]
ACYPI53934-PA	N	-1.71694	0	hypothetical protein MYCGRDRAFT_45585 [Zymoseptoria tritici IPO323] gb|EGP85764.1| hypothetical protein MYCGRDRAFT_45585 [Zymoseptoria tritici IPO323] gb|EME38013.1| hypothetical protein DOTSEDRAFT_141299 [Dothistroma septosporum NZE10] gb|EME38022.1| hypothetical protein DOTSEDRAFT_116518, partial [Dothistroma septosporum NZE10] gb|EMF07908.1| hypothetical protein SEPMUDRAFT_145509 [Sphaerulina …
ACYPI45838-PA	N	-1.71522	0	hypothetical protein, partial [[Clostridium] sordellii] gb|EPZ62104.1| hypothetical protein H477_5704, partial [, partial [[Clostridium] sordellii ATCC 9714]
ACYPI32227-PA	N	-1.71516	0	PREDICTED: uncharacterized protein LOC100574521 [Acyrthosiphon pisum]
ACYPI32220-PA	N	-1.71482	0	hypothetical protein Bm1_04940 [Brugia malayi] gb|EDP38702.1| hypothetical protein Bm1_04940 [Brugia malayi]
ACYPI43361-PA	N	-1.71424	0	hypothetical protein Bm1_04940 [Brugia malayi] gb|EDP38702.1| hypothetical protein Bm1_04940 [Brugia malayi]
ACYPI41249-PA	N	-1.71393	0	hypothetical protein DAPPUDRAFT_125127 [Daphnia pulex]
ACYPI23116-PA	N	-1.71379	0	PREDICTED: uncharacterized protein LOC100574521 [Acyrthosiphon pisum]
ACYPI29879-PA	N	-1.71375	0	hypothetical protein E5Q_03044 [Mixia osmundae IAM 14324] gb|KEI36421.1| hypothetical protein L969DRAFT_55155 [Mixia osmundae IAM 14324] gb|KEI37813.1| hypothetical protein L969DRAFT_52825 [Mixia osmundae IAM 14324] gb|KEI39784.1| hypothetical protein L969DRAFT_47457 [Mixia osmundae IAM 14324] gb|KEI40302.1| hypothetical protein L969DRAFT_48272 [Mixia osmundae IAM 14324]
ACYPI40330-PA	N	-1.7134	0	hypothetical protein DAPPUDRAFT_275081 [Daphnia pulex]
ACYPI55504-PA	N	-1.7133	0	hypothetical protein Phum_PHUM205230 [Pediculus humanus corporis] gb|EEB12783.1| hypothetical protein Phum_PHUM205230 [Pediculus humanus corporis]
ACYPI35052-PA	N	-1.71248	0	NA
ACYPI48239-PA	N	-1.71175	0	PREDICTED: uncharacterized protein LOC100574521 [Acyrthosiphon pisum]
ACYPI49344-PA	N	-1.71148	0	NA
ACYPI37881-PA	N	-1.71004	0	senescence associated protein [Echinococcus multilocularis]
ACYPI41417-PA	N	-1.70964	0	hypothetical protein [Candidatus Regiella insecticola] gb|EGY28406.1| hypothetical protein Rin_00016560 [Candidatus Regiella insecticola R5.15]
ACYPI51817-PA	N	-1.70929	0	hypothetical protein, partial [[Clostridium] sordellii] gb|EPZ62104.1| hypothetical protein H477_5704, partial [, partial [[Clostridium] sordellii ATCC 9714]
ACYPI30016-PA	N	-1.70892	0	PREDICTED: uncharacterized protein LOC100574521 [Acyrthosiphon pisum]
ACYPI38822-PA	N	-1.70886	0	hypothetical protein DAPPUDRAFT_125127 [Daphnia pulex]
ACYPI54669-PA	N	-1.70848	0	hypothetical protein, partial [[Clostridium] sordellii] gb|EPZ62104.1| hypothetical protein H477_5704, partial [, partial [[Clostridium] sordellii ATCC 9714]
ACYPI31830-PA	N	-1.70834	0	PREDICTED: uncharacterized protein LOC100574521 [Acyrthosiphon pisum]
ACYPI30011-PA	N	-1.70673	0	senescence associated protein [Echinococcus multilocularis]
ACYPI42335-PA	N	-1.70601	0	hypothetical protein E5Q_03044 [Mixia osmundae IAM 14324] gb|KEI36421.1| hypothetical protein L969DRAFT_55155 [Mixia osmundae IAM 14324] gb|KEI37813.1| hypothetical protein L969DRAFT_52825 [Mixia osmundae IAM 14324] gb|KEI39784.1| hypothetical protein L969DRAFT_47457 [Mixia osmundae IAM 14324] gb|KEI40302.1| hypothetical protein L969DRAFT_48272 [Mixia osmundae IAM 14324]
ACYPI55899-PA	N	-1.70556	0	hypothetical protein, partial [[Clostridium] sordellii] gb|EPZ62104.1| hypothetical protein H477_5704, partial [, partial [[Clostridium] sordellii ATCC 9714]
ACYPI56311-PA	N	-1.70556	1.6609e-219	PREDICTED: uncharacterized protein LOC103308807 [Acyrthosiphon pisum]
ACYPI52011-PA	N	-1.70547	0	NA
ACYPI31305-PA	N	-1.70512	0	hypothetical protein Bm1_04940 [Brugia malayi] gb|EDP38702.1| hypothetical protein Bm1_04940 [Brugia malayi]
ACYPI20004-PA	N	-1.70495	0	hypothetical protein OXYTRI_13058 [Oxytricha trifallax]
ACYPI42215-PA	N	-1.70484	0	hypothetical protein, partial [Streptococcus mutans] gb|EMB91471.1| hypothetical protein SMU61_09918, partial [Streptococcus mutans G123]
ACYPI37822-PA	N	-1.7045	0	NA
ACYPI35041-PA	N	-1.70391	0	NA
ACYPI51669-PA	N	-1.7036	0	PREDICTED: uncharacterized protein LOC100574521 [Acyrthosiphon pisum]
ACYPI32051-PA	N	-1.70341	0	PREDICTED: uncharacterized protein LOC100574521 [Acyrthosiphon pisum]
ACYPI48442-PA	N	-1.70239	0	Pol protein [Bombyx mori]
ACYPI29345-PA	N	-1.70207	0	hypothetical protein [Candidatus Regiella insecticola] gb|EGY28406.1| hypothetical protein Rin_00016560 [Candidatus Regiella insecticola R5.15]
ACYPI28548-PA	N	-1.70149	0	PREDICTED: uncharacterized protein LOC100574521 [Acyrthosiphon pisum]
ACYPI35087-PA	N	-1.70143	0	hypothetical protein Bm1_04940 [Brugia malayi] gb|EDP38702.1| hypothetical protein Bm1_04940 [Brugia malayi]
ACYPI33935-PA	N	-1.70143	0	hypothetical protein, partial [[Clostridium] sordellii] gb|EPZ62104.1| hypothetical protein H477_5704, partial [, partial [[Clostridium] sordellii ATCC 9714]
ACYPI38107-PA	N	-1.70118	0	PREDICTED: uncharacterized protein LOC100574521 [Acyrthosiphon pisum]
ACYPI54219-PA	N	-1.70078	2.78263e-26	NA
ACYPI45921-PA	N	-1.70075	0	NA
ACYPI43940-PA	N	-1.70005	0	hypothetical protein DAPPUDRAFT_125127 [Daphnia pulex]
ACYPI39627-PA	N	-1.69992	0	NA
ACYPI52334-PA	N	-1.69989	0	NA
ACYPI50319-PA	N	-1.69944	0	hypothetical protein E5Q_03044 [Mixia osmundae IAM 14324] gb|KEI36421.1| hypothetical protein L969DRAFT_55155 [Mixia osmundae IAM 14324] gb|KEI37813.1| hypothetical protein L969DRAFT_52825 [Mixia osmundae IAM 14324] gb|KEI39784.1| hypothetical protein L969DRAFT_47457 [Mixia osmundae IAM 14324] gb|KEI40302.1| hypothetical protein L969DRAFT_48272 [Mixia osmundae IAM 14324]
ACYPI46482-PA	N	-1.6994	0	hypothetical protein [Candidatus Regiella insecticola] gb|EGY28406.1| hypothetical protein Rin_00016560 [Candidatus Regiella insecticola R5.15]
ACYPI49423-PA	N	-1.69933	0	hypothetical protein Bm1_04940 [Brugia malayi] gb|EDP38702.1| hypothetical protein Bm1_04940 [Brugia malayi]
ACYPI56349-PA	N	-1.69895	0	hypothetical protein [Candidatus Regiella insecticola] gb|EGY28406.1| hypothetical protein Rin_00016560 [Candidatus Regiella insecticola R5.15]
ACYPI47413-PA	N	-1.69873	0	PREDICTED: uncharacterized protein LOC100574521 [Acyrthosiphon pisum]
ACYPI49051-PA	N	-1.69862	0	NA
ACYPI23745-PA	N	-1.6984	0	hypothetical protein DAPPUDRAFT_125127 [Daphnia pulex]
ACYPI34491-PA	N	-1.69813	0	PREDICTED: uncharacterized protein LOC100574521 [Acyrthosiphon pisum]
ACYPI44659-PA	N	-1.69804	0	hypothetical protein DAPPUDRAFT_125127 [Daphnia pulex]
ACYPI54522-PA	N	-1.69791	0	PREDICTED: uncharacterized protein LOC100574521 [Acyrthosiphon pisum]
ACYPI53727-PA	N	-1.69779	0	NA
ACYPI51830-PA	N	-1.69732	0	PREDICTED: uncharacterized protein LOC100574521 [Acyrthosiphon pisum]
ACYPI26386-PA	N	-1.69722	0	PREDICTED: uncharacterized protein LOC100574521 [Acyrthosiphon pisum]
ACYPI22421-PA	N	-1.69708	0	PREDICTED: uncharacterized protein LOC100574521 [Acyrthosiphon pisum]
ACYPI53304-PA	N	-1.69643	0	hypothetical protein [Candidatus Regiella insecticola] gb|EGY28406.1| hypothetical protein Rin_00016560 [Candidatus Regiella insecticola R5.15]
ACYPI39374-PA	N	-1.69616	0	NA
ACYPI54735-PA	N	-1.69611	0	NA
ACYPI34435-PA	N	-1.69559	0	NA
ACYPI37931-PA	N	-1.69551	0	hypothetical protein DAPPUDRAFT_125127 [Daphnia pulex]
ACYPI41047-PA	N	-1.69542	0	hypothetical protein CARUB_v10012765mg [Capsella rubella] gb|EOA12222.1| hypothetical protein CARUB_v10012765mg [Capsella rubella]
ACYPI55024-PA	N	-1.69532	0	hypothetical protein [Candidatus Regiella insecticola] gb|EGY28406.1| hypothetical protein Rin_00016560 [Candidatus Regiella insecticola R5.15]
ACYPI23310-PA	N	-1.69486	0	NA
ACYPI41382-PA	N	-1.69413	0	hypothetical protein DAPPUDRAFT_125127 [Daphnia pulex]
ACYPI20349-PA	N	-1.69409	0	NA
ACYPI27367-PA	N	-1.69403	0	NA
ACYPI34628-PA	N	-1.6935	0	hypothetical protein OXYTRI_13058 [Oxytricha trifallax]
ACYPI43426-PA	N	-1.69269	0	hypothetical protein E5Q_03044 [Mixia osmundae IAM 14324] gb|KEI36421.1| hypothetical protein L969DRAFT_55155 [Mixia osmundae IAM 14324] gb|KEI37813.1| hypothetical protein L969DRAFT_52825 [Mixia osmundae IAM 14324] gb|KEI39784.1| hypothetical protein L969DRAFT_47457 [Mixia osmundae IAM 14324] gb|KEI40302.1| hypothetical protein L969DRAFT_48272 [Mixia osmundae IAM 14324]
ACYPI45162-PA	N	-1.69249	0	hypothetical protein OXYTRI_13058 [Oxytricha trifallax]
ACYPI32859-PA	N	-1.69232	0	NA
ACYPI34730-PA	N	-1.69227	0	hypothetical protein [Candidatus Regiella insecticola] gb|EGY28406.1| hypothetical protein Rin_00016560 [Candidatus Regiella insecticola R5.15]
ACYPI39480-PA	N	-1.69218	0	PREDICTED: uncharacterized protein LOC100865369 isoform 1 [Apis florea] ref|XP_003698914.1| PREDICTED: uncharacterized protein LOC100865369 isoform 2 [Apis florea] ref|XP_003698915.1| PREDICTED: uncharacterized protein LOC100865369 isoform 3 [Apis florea] ref|XP_003698916.1| PREDICTED: uncharacterized protein LOC100865369 isoform 4 [Apis florea] ref|XP_003698917.1| PREDICTED: uncharacterized prot…
ACYPI20002-PA	N	-1.69216	0	PREDICTED: uncharacterized protein LOC100574521 [Acyrthosiphon pisum]
ACYPI51131-PA	N	-1.69205	0	PREDICTED: uncharacterized protein LOC100574521 [Acyrthosiphon pisum]
ACYPI35530-PA	N	-1.69173	0	conserved hypothetical protein [Pediculus humanus corporis] gb|EEB14006.1| conserved hypothetical protein [Pediculus humanus corporis]
ACYPI23879-PA	N	-1.69139	0	PREDICTED: uncharacterized protein LOC100865369 isoform 1 [Apis florea] ref|XP_003698914.1| PREDICTED: uncharacterized protein LOC100865369 isoform 2 [Apis florea] ref|XP_003698915.1| PREDICTED: uncharacterized protein LOC100865369 isoform 3 [Apis florea] ref|XP_003698916.1| PREDICTED: uncharacterized protein LOC100865369 isoform 4 [Apis florea] ref|XP_003698917.1| PREDICTED: uncharacterized prot…
ACYPI32116-PA	N	-1.69133	0	hypothetical protein [Candidatus Regiella insecticola] gb|EGY28406.1| hypothetical protein Rin_00016560 [Candidatus Regiella insecticola R5.15]
ACYPI45931-PA	N	-1.69126	0	PREDICTED: putative uncharacterized protein ART2 [Tribolium castaneum]
ACYPI34373-PA	N	-1.69116	0	PREDICTED: uncharacterized protein LOC100574521 [Acyrthosiphon pisum]
ACYPI43287-PA	N	-1.68994	0	PREDICTED: putative uncharacterized protein ART2 [Tribolium castaneum]
ACYPI49399-PA	N	-1.68985	0	hypothetical protein DAPPUDRAFT_125127 [Daphnia pulex]
ACYPI20515-PA	N	-1.6892	0	hypothetical protein OXYTRI_13058 [Oxytricha trifallax]
ACYPI45712-PA	N	-1.68913	0	hypothetical protein DAPPUDRAFT_125127 [Daphnia pulex]
ACYPI22595-PA	N	-1.68825	0	NA
ACYPI53133-PA	N	-1.68817	0	rRNA promoter binding protein [Rattus norvegicus] gb|AAK21974.1| rRNA promoter binding protein [Rattus norvegicus]
ACYPI54295-PA	N	-1.68801	0	NA
ACYPI56356-PA	N	-1.68791	0	NA
ACYPI35958-PA	N	-1.68778	0	NA
ACYPI45697-PA	N	-1.68777	0	hypothetical protein DAPPUDRAFT_125127 [Daphnia pulex]
ACYPI23214-PA	N	-1.68741	0	NA
ACYPI54533-PA	N	-1.68731	0	hypothetical protein DAPPUDRAFT_125127 [Daphnia pulex]
ACYPI20287-PA	N	-1.68722	0	NA
ACYPI33264-PA	N	-1.68719	0	PREDICTED: putative uncharacterized protein ART2 [Tribolium castaneum]
ACYPI53305-PA	N	-1.68714	0	hypothetical protein TcasGA2_TC011501 [Tribolium castaneum]
ACYPI34815-PA	N	-1.68711	0	NA
ACYPI49318-PA	N	-1.68652	0	hypothetical protein DAPPUDRAFT_275081 [Daphnia pulex]
ACYPI40110-PA	N	-1.68616	0	PREDICTED: putative uncharacterized protein ART2 [Tribolium castaneum]
ACYPI25014-PA	N	-1.68615	0	hypothetical protein OXYTRI_13058 [Oxytricha trifallax]
ACYPI21937-PA	N	-1.68585	0	senescence associated protein [Echinococcus multilocularis]
ACYPI42522-PA	N	-1.6857	0	hypothetical protein OXYTRI_13058 [Oxytricha trifallax]
ACYPI20528-PA	N	-1.68555	0	hypothetical protein [Candidatus Regiella insecticola] gb|EGY28406.1| hypothetical protein Rin_00016560 [Candidatus Regiella insecticola R5.15]
ACYPI38106-PA	N	-1.68528	0	hypothetical protein OXYTRI_13058 [Oxytricha trifallax]
ACYPI50694-PA	N	-1.68526	0	hypothetical protein DAPPUDRAFT_125127 [Daphnia pulex]
ACYPI56595-PA	N	-1.68516	0	hypothetical protein [Candidatus Regiella insecticola] gb|EGY28406.1| hypothetical protein Rin_00016560 [Candidatus Regiella insecticola R5.15]
ACYPI47701-PA	N	-1.68453	0	hypothetical protein MELLADRAFT_90053 [Melampsora larici-populina 98AG31] gb|EGG03633.1| hypothetical protein MELLADRAFT_90053 [Melampsora larici-populina 98AG31]
ACYPI44811-PA	N	-1.68346	0	hypothetical protein [Candidatus Regiella insecticola] gb|EGY28406.1| hypothetical protein Rin_00016560 [Candidatus Regiella insecticola R5.15]
ACYPI29615-PA	N	-1.68335	0	hypothetical protein [Candidatus Regiella insecticola] gb|EGY28406.1| hypothetical protein Rin_00016560 [Candidatus Regiella insecticola R5.15]
ACYPI31029-PA	N	-1.68294	0	senescence associated protein [Echinococcus multilocularis]
ACYPI28770-PA	N	-1.6828	0	hypothetical protein [Candidatus Regiella insecticola] gb|EGY28406.1| hypothetical protein Rin_00016560 [Candidatus Regiella insecticola R5.15]
ACYPI54811-PA	N	-1.6827	0	hypothetical protein [Candidatus Regiella insecticola] gb|EGY28406.1| hypothetical protein Rin_00016560 [Candidatus Regiella insecticola R5.15]
ACYPI24929-PA	N	-1.68221	0	NA
ACYPI21337-PA	N	-1.6821	0	PREDICTED: uncharacterized protein LOC100865248 [Apis florea]
ACYPI29979-PA	N	-1.68173	0	hypothetical protein OXYTRI_13058 [Oxytricha trifallax]
ACYPI53387-PA	N	-1.68151	0	hypothetical protein [Candidatus Regiella insecticola] gb|EGY28406.1| hypothetical protein Rin_00016560 [Candidatus Regiella insecticola R5.15]
ACYPI23035-PA	N	-1.68151	0	NA
ACYPI51192-PA	N	-1.68141	0	PREDICTED: putative uncharacterized protein ART2 [Tribolium castaneum]
ACYPI24742-PA	N	-1.68135	0	hypothetical protein DAPPUDRAFT_125127 [Daphnia pulex]
ACYPI51037-PA	N	-1.68125	0	hypothetical protein [Candidatus Regiella insecticola] gb|EGY28406.1| hypothetical protein Rin_00016560 [Candidatus Regiella insecticola R5.15]
ACYPI22620-PA	N	-1.68111	0	NA
ACYPI50225-PA	N	-1.68068	0	hypothetical protein DAPPUDRAFT_125127 [Daphnia pulex]
ACYPI39858-PA	N	-1.68067	0	hypothetical protein [Candidatus Regiella insecticola] gb|EGY28406.1| hypothetical protein Rin_00016560 [Candidatus Regiella insecticola R5.15]
ACYPI27575-PA	N	-1.68049	0	senescence associated protein [Echinococcus multilocularis]
ACYPI21581-PA	N	-1.68029	0	hypothetical protein TcasGA2_TC011501 [Tribolium castaneum]
ACYPI27040-PA	N	-1.68028	0	PREDICTED: putative uncharacterized protein ART2 [Tribolium castaneum]
ACYPI47986-PA	N	-1.67972	0	NA
ACYPI45742-PA	N	-1.67951	0	hypothetical protein [Candidatus Regiella insecticola] gb|EGY28406.1| hypothetical protein Rin_00016560 [Candidatus Regiella insecticola R5.15]
ACYPI42016-PA	N	-1.67907	0	NA
ACYPI22807-PA	N	-1.67905	0	hypothetical protein [Candidatus Regiella insecticola] gb|EGY28406.1| hypothetical protein Rin_00016560 [Candidatus Regiella insecticola R5.15]
ACYPI37063-PA	N	-1.67891	0	hypothetical protein TcasGA2_TC011501 [Tribolium castaneum]
ACYPI31942-PA	N	-1.67875	0	PREDICTED: putative uncharacterized protein ART2 [Tribolium castaneum]
ACYPI35843-PA	N	-1.67835	0	hypothetical protein OXYTRI_13058 [Oxytricha trifallax]
ACYPI53775-PA	N	-1.67825	0	hypothetical protein DAPPUDRAFT_125127 [Daphnia pulex]
ACYPI23917-PA	N	-1.67803	0	hypothetical protein DAPPUDRAFT_275081 [Daphnia pulex]
ACYPI34664-PA	N	-1.67744	0	hypothetical protein DAPPUDRAFT_125127 [Daphnia pulex]
ACYPI43219-PA	N	-1.67739	0	hypothetical protein [Candidatus Regiella insecticola] gb|EGY28406.1| hypothetical protein Rin_00016560 [Candidatus Regiella insecticola R5.15]
ACYPI26372-PA	N	-1.6773	0	PREDICTED: putative uncharacterized protein ART2 [Tribolium castaneum]
ACYPI42336-PA	N	-1.67659	0	hypothetical protein DAPPUDRAFT_125127 [Daphnia pulex]
ACYPI26956-PA	N	-1.67649	9.245e-298	conserved hypothetical protein [Trichinella spiralis] gb|EFV47222.1| conserved hypothetical protein [Trichinella spiralis]
ACYPI32963-PA	N	-1.67625	0	hypothetical protein OXYTRI_13058 [Oxytricha trifallax]
ACYPI35534-PA	N	-1.67581	0	hypothetical protein [Candidatus Regiella insecticola] gb|EGY28406.1| hypothetical protein Rin_00016560 [Candidatus Regiella insecticola R5.15]
ACYPI22659-PA	N	-1.67579	0	hypothetical protein DAPPUDRAFT_125127 [Daphnia pulex]
ACYPI27584-PA	N	-1.67576	0	hypothetical protein [Candidatus Regiella insecticola] gb|EGY28406.1| hypothetical protein Rin_00016560 [Candidatus Regiella insecticola R5.15]
ACYPI28632-PA	N	-1.67574	0	hypothetical protein [Candidatus Regiella insecticola] gb|EGY28406.1| hypothetical protein Rin_00016560 [Candidatus Regiella insecticola R5.15]
ACYPI49387-PA	N	-1.67552	0	hypothetical protein OXYTRI_13058 [Oxytricha trifallax]
ACYPI38702-PA	N	-1.67488	0	hypothetical protein OXYTRI_13058 [Oxytricha trifallax]
ACYPI41561-PA	N	-1.67483	0	hypothetical protein [Candidatus Regiella insecticola] gb|EGY28406.1| hypothetical protein Rin_00016560 [Candidatus Regiella insecticola R5.15]
ACYPI38729-PA	N	-1.67458	0	hypothetical protein [Candidatus Regiella insecticola] gb|EGY28406.1| hypothetical protein Rin_00016560 [Candidatus Regiella insecticola R5.15]
ACYPI45113-PA	N	-1.67432	0	hypothetical protein [Candidatus Regiella insecticola] gb|EGY28406.1| hypothetical protein Rin_00016560 [Candidatus Regiella insecticola R5.15]
ACYPI41361-PA	N	-1.67431	0	PREDICTED: uncharacterized protein LOC103310617 [Acyrthosiphon pisum]
ACYPI25129-PA	N	-1.67381	0	hypothetical protein DAPPUDRAFT_125127 [Daphnia pulex]
ACYPI35020-PA	N	-1.67331	0	hypothetical protein [Candidatus Regiella insecticola] gb|EGY28406.1| hypothetical protein Rin_00016560 [Candidatus Regiella insecticola R5.15]
ACYPI35450-PA	N	-1.67329	0	hypothetical protein OXYTRI_13058 [Oxytricha trifallax]
ACYPI30074-PA	N	-1.67265	0	hypothetical protein DAPPUDRAFT_125127 [Daphnia pulex]
ACYPI42733-PA	N	-1.67227	0	PREDICTED: uncharacterized protein LOC100574521 [Acyrthosiphon pisum]
ACYPI43753-PA	N	-1.672	0	hypothetical protein DAPPUDRAFT_125127 [Daphnia pulex]
ACYPI36050-PA	N	-1.67171	0	hypothetical protein [Candidatus Regiella insecticola] gb|EGY28406.1| hypothetical protein Rin_00016560 [Candidatus Regiella insecticola R5.15]
ACYPI21210-PA	N	-1.67163	0	hypothetical protein, partial [[Clostridium] sordellii] gb|EPZ62104.1| hypothetical protein H477_5704, partial [, partial [[Clostridium] sordellii ATCC 9714]
ACYPI28126-PA	N	-1.67152	0	hypothetical protein TcasGA2_TC011501 [Tribolium castaneum]
ACYPI24471-PA	N	-1.67058	0	hypothetical protein [Candidatus Regiella insecticola] gb|EGY28406.1| hypothetical protein Rin_00016560 [Candidatus Regiella insecticola R5.15]
ACYPI20541-PA	N	-1.67013	0	hypothetical protein [Candidatus Regiella insecticola] gb|EGY28406.1| hypothetical protein Rin_00016560 [Candidatus Regiella insecticola R5.15]
ACYPI24635-PA	N	-1.67011	0	PREDICTED: uncharacterized protein LOC100865369 isoform 1 [Apis florea] ref|XP_003698914.1| PREDICTED: uncharacterized protein LOC100865369 isoform 2 [Apis florea] ref|XP_003698915.1| PREDICTED: uncharacterized protein LOC100865369 isoform 3 [Apis florea] ref|XP_003698916.1| PREDICTED: uncharacterized protein LOC100865369 isoform 4 [Apis florea] ref|XP_003698917.1| PREDICTED: uncharacterized prot…
ACYPI21209-PA	N	-1.66918	0	NA
ACYPI28616-PA	N	-1.66898	0	hypothetical protein [Candidatus Regiella insecticola] gb|EGY28406.1| hypothetical protein Rin_00016560 [Candidatus Regiella insecticola R5.15]
ACYPI54876-PA	N	-1.66839	0	hypothetical protein [Candidatus Regiella insecticola] gb|EGY28406.1| hypothetical protein Rin_00016560 [Candidatus Regiella insecticola R5.15]
ACYPI21026-PA	N	-1.66833	0	hypothetical protein [Candidatus Regiella insecticola] gb|EGY28406.1| hypothetical protein Rin_00016560 [Candidatus Regiella insecticola R5.15]
ACYPI55187-PA	N	-1.66825	0	NA
ACYPI37314-PA	N	-1.6679	0	NA
ACYPI45741-PA	N	-1.66786	0	NA
ACYPI26845-PA	N	-1.66774	0	hypothetical protein [Candidatus Regiella insecticola] gb|EGY28406.1| hypothetical protein Rin_00016560 [Candidatus Regiella insecticola R5.15]
ACYPI52603-PA	N	-1.66759	0	hypothetical protein [Candidatus Regiella insecticola] gb|EGY28406.1| hypothetical protein Rin_00016560 [Candidatus Regiella insecticola R5.15]
ACYPI48542-PA	N	-1.66699	0	hypothetical protein DAPPUDRAFT_125127 [Daphnia pulex]
ACYPI55740-PA	N	-1.66619	0	hypothetical protein [Candidatus Regiella insecticola] gb|EGY28406.1| hypothetical protein Rin_00016560 [Candidatus Regiella insecticola R5.15]
ACYPI28640-PA	N	-1.66565	0	hypothetical protein [Candidatus Regiella insecticola] gb|EGY28406.1| hypothetical protein Rin_00016560 [Candidatus Regiella insecticola R5.15]
ACYPI40757-PA	N	-1.66563	0	hypothetical protein DAPPUDRAFT_125127 [Daphnia pulex]
ACYPI23916-PA	N	-1.66473	0	NA
ACYPI53846-PA	N	-1.66399	0	PREDICTED: putative uncharacterized protein ART2 [Tribolium castaneum]
ACYPI52819-PA	N	-1.66397	0	PREDICTED: putative uncharacterized protein ART2 [Tribolium castaneum]
ACYPI27426-PA	N	-1.6638	0	hypothetical protein [Candidatus Regiella insecticola] gb|EGY28406.1| hypothetical protein Rin_00016560 [Candidatus Regiella insecticola R5.15]
ACYPI47696-PA	N	-1.66375	0	hypothetical protein CARUB_v10012765mg [Capsella rubella] gb|EOA12222.1| hypothetical protein CARUB_v10012765mg [Capsella rubella]
ACYPI22823-PA	N	-1.66326	0	hypothetical protein CGI_10000009 [Crassostrea gigas]
ACYPI49285-PA	N	-1.66304	0	NA
ACYPI27014-PA	N	-1.66224	0	hypothetical protein [Candidatus Regiella insecticola] gb|EGY28406.1| hypothetical protein Rin_00016560 [Candidatus Regiella insecticola R5.15]
ACYPI20401-PA	N	-1.66116	0	hypothetical protein [Candidatus Regiella insecticola] gb|EGY28406.1| hypothetical protein Rin_00016560 [Candidatus Regiella insecticola R5.15]
ACYPI49634-PA	N	-1.66044	0	hypothetical protein [Candidatus Regiella insecticola] gb|EGY28406.1| hypothetical protein Rin_00016560 [Candidatus Regiella insecticola R5.15]
ACYPI42307-PA	N	-1.6597	0	hypothetical protein DAPPUDRAFT_125127 [Daphnia pulex]
ACYPI40492-PA	N	-1.65871	0	NA
ACYPI28244-PA	N	-1.65855	0	hypothetical protein TcasGA2_TC011501 [Tribolium castaneum]
ACYPI49786-PA	N	-1.65839	0	hypothetical protein DAPPUDRAFT_125127 [Daphnia pulex]
ACYPI39443-PA	N	-1.65826	0	PREDICTED: putative uncharacterized protein ART2 [Tribolium castaneum]
ACYPI30636-PA	N	-1.65816	0	PREDICTED: putative uncharacterized protein ART2 [Tribolium castaneum]
ACYPI49280-PA	N	-1.65812	0	PREDICTED: putative uncharacterized protein ART2 [Tribolium castaneum]
ACYPI43038-PA	Y	-1.65785	0	NA
ACYPI37235-PA	N	-1.65744	0	NA
ACYPI29023-PA	N	-1.65721	0	hypothetical protein LOTGIDRAFT_148309 [Lottia gigantea] gb|ESO91919.1| hypothetical protein LOTGIDRAFT_145690 [Lottia gigantea] gb|ESO92479.1| hypothetical protein LOTGIDRAFT_145533 [Lottia gigantea] gb|ESO92482.1| hypothetical protein LOTGIDRAFT_145536 [Lottia gigantea]
ACYPI56486-PA	N	-1.65659	0	hypothetical protein [Candidatus Regiella insecticola] gb|EGY28406.1| hypothetical protein Rin_00016560 [Candidatus Regiella insecticola R5.15]
ACYPI54570-PA	N	-1.65655	0	PREDICTED: putative uncharacterized protein ART2 [Tribolium castaneum]
ACYPI53708-PA	N	-1.65589	0	NA
ACYPI38339-PA	N	-1.65586	0	Ac1147-like protein, partial [Diaphorina citri]
ACYPI33305-PA	N	-1.65564	0	NA
ACYPI55827-PA	N	-1.65525	0	NA
ACYPI54214-PA	N	-1.65502	0	hypothetical protein DAPPUDRAFT_125127 [Daphnia pulex]
ACYPI55361-PA	N	-1.65477	0	hypothetical protein DAPPUDRAFT_125127 [Daphnia pulex]
ACYPI42852-PA	N	-1.65474	0	hypothetical protein [Candidatus Regiella insecticola] gb|EGY28406.1| hypothetical protein Rin_00016560 [Candidatus Regiella insecticola R5.15]
ACYPI31623-PA	N	-1.65454	0	NA
ACYPI31389-PA	N	-1.65362	0	hypothetical protein [Candidatus Regiella insecticola] gb|EGY28406.1| hypothetical protein Rin_00016560 [Candidatus Regiella insecticola R5.15]
ACYPI23912-PA	N	-1.65258	0	PREDICTED: putative uncharacterized protein ART2 [Tribolium castaneum]
ACYPI40259-PA	N	-1.65183	0	NA
ACYPI21169-PA	N	-1.65134	0	hypothetical protein DAPPUDRAFT_125127 [Daphnia pulex]
ACYPI45620-PA	N	-1.65084	0	NA
ACYPI23932-PA	N	-1.65054	0	NA
ACYPI45387-PA	N	-1.65009	0	Uncharacterized protein ART2 [Camponotus floridanus] gb|EFN77268.1| Uncharacterized protein ART2 [Harpegnathos saltator]
ACYPI36270-PA	N	-1.6495	0	NA
ACYPI50075-PA	N	-1.64949	0	PREDICTED: uncharacterized protein LOC103310617 [Acyrthosiphon pisum]
ACYPI32219-PA	N	-1.64771	0	NA
ACYPI20621-PA	N	-1.64681	0	NA
ACYPI50586-PA	N	-1.6463	0	NA
ACYPI26594-PA	N	-1.64494	0	hypothetical protein [Candidatus Regiella insecticola] gb|EGY28406.1| hypothetical protein Rin_00016560 [Candidatus Regiella insecticola R5.15]
ACYPI29443-PA	N	-1.64477	0	hypothetical protein TcasGA2_TC011501 [Tribolium castaneum]
ACYPI25730-PA	N	-1.64446	0	hypothetical protein TcasGA2_TC011501 [Tribolium castaneum]
ACYPI31009-PA	N	-1.64316	0	hypothetical protein TcasGA2_TC011501 [Tribolium castaneum]
ACYPI23959-PA	N	-1.64264	0	PREDICTED: uncharacterized protein LOC100574521 [Acyrthosiphon pisum]
ACYPI48152-PA	N	-1.64231	0	NA
ACYPI33171-PA	N	-1.64127	0	NA
ACYPI39857-PA	N	-1.64117	0	PREDICTED: uncharacterized protein LOC103310617 [Acyrthosiphon pisum]
ACYPI35292-PA	N	-1.63674	0	hypothetical protein OXYTRI_14248 [Oxytricha trifallax]
ACYPI31140-PA	N	-1.63592	0	NA
ACYPI37928-PA	N	-1.63488	0	Ac1147-like protein, partial [Diaphorina citri]
ACYPI45435-PA	N	-1.63456	0	hypothetical protein [Candidatus Regiella insecticola] gb|EGY28406.1| hypothetical protein Rin_00016560 [Candidatus Regiella insecticola R5.15]
ACYPI55986-PA	N	-1.63374	0	hypothetical protein TcasGA2_TC011501 [Tribolium castaneum]
ACYPI55176-PA	N	-1.63354	0	NA
ACYPI40931-PA	N	-1.63227	0	PREDICTED: uncharacterized protein LOC103310617 [Acyrthosiphon pisum]
ACYPI41992-PA	N	-1.6314	0	NA
ACYPI34297-PA	N	-1.63029	0	NA
ACYPI50338-PA	N	-1.62899	0	hypothetical protein TcasGA2_TC011501 [Tribolium castaneum]
ACYPI52329-PA	N	-1.62788	0	hypothetical protein CARUB_v10012765mg [Capsella rubella] gb|EOA12222.1| hypothetical protein CARUB_v10012765mg [Capsella rubella]
ACYPI49252-PA	N	-1.62756	4.5598e-127	NA
ACYPI37911-PA	N	-1.62455	0	Ac1147-like protein, partial [Diaphorina citri]
ACYPI54484-PA	N	-1.62114	1.00179e-16	NA
ACYPI50505-PA	N	-1.61928	0	NA
ACYPI33996-PA	N	-1.61717	0	hypothetical protein HELRODRAFT_92453, partial [Helobdella robusta]
ACYPI36493-PA	N	-1.61691	0	hypothetical protein TcasGA2_TC011501 [Tribolium castaneum]
ACYPI22923-PA	N	-1.61635	0	hypothetical protein [Candidatus Regiella insecticola] gb|EGY28406.1| hypothetical protein Rin_00016560 [Candidatus Regiella insecticola R5.15]
ACYPI46561-PA	N	-1.61591	0	NA
ACYPI55407-PA	N	-1.61233	0	NA
ACYPI31027-PA	N	-1.61111	2.79037e-25	NA
ACYPI26124-PA	N	-1.60617	0	hypothetical protein NP_c23 [Nosema pernyi]
ACYPI41194-PA	N	-1.60144	0	NA
ACYPI33624-PA	N	-1.59164	0	hypothetical protein HELRODRAFT_92453, partial [Helobdella robusta]
ACYPI54534-PA	N	-1.58919	0	PREDICTED: uncharacterized protein LOC100865369 isoform 1 [Apis florea] ref|XP_003698914.1| PREDICTED: uncharacterized protein LOC100865369 isoform 2 [Apis florea] ref|XP_003698915.1| PREDICTED: uncharacterized protein LOC100865369 isoform 3 [Apis florea] ref|XP_003698916.1| PREDICTED: uncharacterized protein LOC100865369 isoform 4 [Apis florea] ref|XP_003698917.1| PREDICTED: uncharacterized prot…
ACYPI38447-PA	N	-1.58636	0	hypothetical protein TcasGA2_TC011501 [Tribolium castaneum]
ACYPI21700-PA	N	-1.58585	0	hypothetical protein HELRODRAFT_92453, partial [Helobdella robusta]
ACYPI32229-PA	N	-1.58182	0	NA
ACYPI46481-PA	N	-1.57916	0	PREDICTED: uncharacterized protein LOC103310617 [Acyrthosiphon pisum]
ACYPI43992-PA	N	-1.57882	0	NA
ACYPI38938-PA	N	-1.57828	0	NA
ACYPI30605-PA	N	-1.56803	8.5248e-131	NA
ACYPI54675-PA	N	-1.56328	1.30236e-07	PREDICTED: uncharacterized protein LOC100570877 [Acyrthosiphon pisum]
ACYPI26488-PA	N	-1.55267	0	NA
ACYPI46203-PA	N	-1.54291	0	hypothetical protein HELRODRAFT_92453, partial [Helobdella robusta]
ACYPI30473-PA	N	-1.54291	0	NA
ACYPI55479-PA	N	-1.53143	0	hypothetical protein HELRODRAFT_92453, partial [Helobdella robusta]
ACYPI32324-PA	N	-1.52802	0	NA
ACYPI34665-PA	N	-1.5149	0	NA
ACYPI40230-PA	N	-1.45251	1.2624e-248	hypothetical protein NP_c23 [Nosema pernyi]
ACYPI31028-PA	N	-1.4427	1.665e-137	hypothetical protein NP_c23 [Nosema pernyi]
ACYPI21561-PA	N	-1.43595	0	hypothetical protein HELRODRAFT_92453, partial [Helobdella robusta]
ACYPI25578-PA	N	-1.43221	1.10893e-34	NA
ACYPI33857-PA	N	-1.43001	1.0022e-210	NA
ACYPI002010-PA	N	-1.41063	2.7337e-82	PREDICTED: heat shock protein 83-like [Acyrthosiphon pisum]
ACYPI47272-PA	N	-1.40311	4.13407e-31	NA
ACYPI22179-PA	N	-1.39468	9.38204e-10	PREDICTED: uncharacterized protein LOC100570877 [Acyrthosiphon pisum]
ACYPI33177-PA	N	-1.38414	6.79427e-15	NA
ACYPI29522-PA	N	-1.38185	1.25042e-26	NA
ACYPI53440-PA	N	-1.36225	1.36091e-32	NA
ACYPI32707-PA	N	-1.35748	9.24886e-31	NA
ACYPI39862-PA	N	-1.34763	3.4396e-07	NA
ACYPI29462-PA	N	-1.34352	3.0458e-23	NA
ACYPI52142-PA	N	-1.2792	3.92366e-16	NA
ACYPI22411-PA	N	-1.27509	1.17484e-12	NA
ACYPI35948-PA	N	-1.25717	2.39458e-12	NA
ACYPI25626-PA	N	-1.24768	1.76188e-18	NA
ACYPI47880-PA	N	-1.1846	1.98804e-26	NA
ACYPI44398-PA	N	-1.12428	1.03757e-12	NA
ACYPI44262-PA	N	-1.11311	2.99733e-20	NA
ACYPI33504-PA	N	-1.09818	2.13726e-12	NA
ACYPI41715-PA	N	-1.09279	3.54766e-08	PREDICTED: uncharacterized protein LOC100570877 [Acyrthosiphon pisum]
ACYPI54065-PA	N	-1.09211	2.55096e-16	NA
ACYPI34596-PA	N	-1.05378	3.54293e-17	NA
ACYPI45267-PA	N	-1.04689	2.74046e-09	NA
ACYPI31655-PA	N	-1.0304	2.86557e-16	NA
ACYPI55484-PA	N	-1.02223	1.38375e-15	NA

## Sheet: Vicia villosa
gene code	secreted	log2(Vicia villosa/Vicia faba)	adjusted P value	nr description
ACYPI004233-PA	Y	11.5829	4.60357e-07	PREDICTED: uncharacterized protein DDB_G0272718-like [Acyrthosiphon pisum]
ACYPI44005-PA	N	11.4148	3.51228e-06	PREDICTED: actin-related protein 10 [Acyrthosiphon pisum]
ACYPI48075-PA	N	11.3582	6.89393e-06	PREDICTED: uncharacterized protein LOC103311633 [Acyrthosiphon pisum]
ACYPI25473-PA	N	11.3217	6.86556e-06	PREDICTED: nucleolin-like [Acyrthosiphon pisum]
ACYPI25316-PA	N	11.1518	5.12348e-05	NA
ACYPI51735-PA	N	10.9543	0.000191008	PREDICTED: uncharacterized protein LOC100570812 isoform X1 [Acyrthosiphon pisum]
ACYPI55281-PA	N	10.9432	0.000192732	PREDICTED: splicing factor 3A subunit 1-like [Acyrthosiphon pisum] ref|XP_008183568.1| PREDICTED: splicing factor 3A subunit 1-like [Acyrthosiphon pisum]
ACYPI49524-PA	N	10.7733	0.000713011	NA
ACYPI55912-PA	N	4.33685	1.0497e-09	NA
ACYPI55916-PA	N	3.78936	7.07894e-06	NA
ACYPI56387-PA	N	3.25885	2.38391e-07	NA
ACYPI009959-PA	N	3.04312	1.82985e-07	PREDICTED: LOW QUALITY PROTEIN: protein lethal(2)essential for life-like [Acyrthosiphon pisum] dbj|BAH70870.1| ACYPI009959 [Acyrthosiphon pisum]
ACYPI40315-PA	N	2.67388	2.10824e-15	NA
ACYPI30996-PA	N	2.41085	8.19561e-05	NA
ACYPI21664-PA	N	2.25885	0.000371607	NA
ACYPI007558-PA	Y	2.25885	0.00058235	PREDICTED: protein takeout-like [Acyrthosiphon pisum]
ACYPI55666-PA	Y	2.08892	0.000143375	NA
ACYPI45285-PA	N	1.96339	8.34359e-05	NA
ACYPI44257-PA	N	1.89628	7.4377e-05	NA
ACYPI000970-PA	Y	1.86471	1.20284e-11	PREDICTED: circadian clock-controlled protein-like [Acyrthosiphon pisum]
ACYPI37779-PA	N	1.82589	1.10722e-07	NA
ACYPI42141-PA	N	1.80881	9.63557e-09	PREDICTED: uncharacterized protein LOC100569017 [Acyrthosiphon pisum] ref|XP_008185975.1| PREDICTED: uncharacterized protein LOC100569017 [Acyrthosiphon pisum]
ACYPI008600-PA	N	1.73278	0.000581882	SH3 domain binding glutamic acid-rich protein isoform 1 [Acyrthosiphon pisum]
ACYPI44633-PA	N	1.67388	0.000309194	mitochondrial import inner membrane translocase subunit TIM16-like [Acyrthosiphon pisum] dbj|BAH72146.1| ACYPI006756 [Acyrthosiphon pisum]
ACYPI43357-PA	N	1.54835	9.40407e-08	NA
ACYPI36051-PA	N	1.54556	1.7861e-13	PREDICTED: uncharacterized protein LOC103309171 [Acyrthosiphon pisum]
ACYPI29836-PA	N	1.50396	4.86535e-06	PREDICTED: uncharacterized protein LOC103309757 [Acyrthosiphon pisum]
ACYPI31539-PA	Y	1.41085	7.22665e-05	PREDICTED: immediate early response 3-interacting protein 1 [Acyrthosiphon pisum] ref|XP_008187906.1| PREDICTED: immediate early response 3-interacting protein 1 [Acyrthosiphon pisum] ref|XP_008187907.1| PREDICTED: immediate early response 3-interacting protein 1 [Acyrthosiphon pisum]
ACYPI000097-PA	Y	1.17417	1.48789e-23	chemosensory protein-like precursor [Acyrthosiphon pisum] emb|CAJ01485.1| hypothetical protein [Acyrthosiphon pisum]
ACYPI000096-PA	Y	1.17138	1.59739e-11	chemosensory protein-like precursor [Acyrthosiphon pisum] emb|CAJ01486.1| hypothetical protein [Acyrthosiphon pisum] dbj|BAH71609.1| ACYPI000096 [Acyrthosiphon pisum]
ACYPI005604-PA	N	1.10403	6.02034e-12	uncharacterized protein LOC100163715 precursor [Acyrthosiphon pisum] dbj|BAH72922.1| ACYPI004778 [Acyrthosiphon pisum]
ACYPI001350-PA	N	1.08892	3.15682e-05	phosphatidylinositol glycan, class P-like [Acyrthosiphon pisum] dbj|BAH71789.1| ACYPI001350 [Acyrthosiphon pisum]
ACYPI004778-PA	Y	1.06786	6.5135e-14	uncharacterized protein LOC100163715 precursor [Acyrthosiphon pisum] dbj|BAH72922.1| ACYPI004778 [Acyrthosiphon pisum]
ACYPI006002-PA	N	1.06383	0.000944789	uncharacterized protein LOC100165029 [Acyrthosiphon pisum] dbj|BAH71572.1| ACYPI006002 [Acyrthosiphon pisum]
ACYPI39318-PA	N	12.3038	4.16504e-12	NA
ACYPI33831-PA	N	11.8887	7.7398e-09	NA
ACYPI38521-PA	N	11.8107	1.5334e-08	NA
ACYPI21455-PA	N	11.3862	3.5049e-06	PREDICTED: protein phosphatase 1 regulatory subunit 14C-like [Acyrthosiphon pisum]
ACYPI45819-PA	N	11.3145	6.87971e-06	NA
ACYPI23375-PA	N	2.89628	2.51449e-08	NA
ACYPI003533-PA	N	1.12287	3.9206e-05	PREDICTED: peptide transporter family 1-like isoform X1 [Acyrthosiphon pisum]
ACYPI47853-PA	N	1.08892	8.39935e-05	NA
ACYPI27628-PA	N	-12.0156	9.95862e-10	NA
ACYPI008509-PA	N	-10.9698	0.000190667	PREDICTED: lysozyme-like [Acyrthosiphon pisum]
ACYPI47260-PA	N	-10.9698	0.00019135	PREDICTED: protein vav-like isoform X1 [Acyrthosiphon pisum]
ACYPI56300-PA	N	-10.7998	0.000720226	PREDICTED: uncharacterized protein LOC103311683, partial [Acyrthosiphon pisum]
ACYPI34328-PA	N	-10.7734	0.000714204	NA
ACYPI35890-PA	N	-10.7734	0.0007166	PREDICTED: COP9 signalosome complex subunit 1b-like [Acyrthosiphon pisum]
ACYPI32209-PA	N	-10.7734	0.000717805	PREDICTED: RNA-directed DNA polymerase from mobile element jockey-like, partial [Acyrthosiphon pisum]
ACYPI50307-PA	N	-3.37051	0.000259847	PREDICTED: uncharacterized protein LOC103311792 [Acyrthosiphon pisum]
ACYPI50953-PA	N	-2.81797	3.76452e-05	PREDICTED: histone H1B-like [Acyrthosiphon pisum] ref|XP_008189590.1| PREDICTED: histone H1B-like [Acyrthosiphon pisum]
ACYPI23565-PA	N	-2.49604	4.98317e-08	PREDICTED: scaffold protein salvador isoform X2 [Acyrthosiphon pisum]
ACYPI48688-PA	N	-2.23301	0.000946558	PREDICTED: uncharacterized protein LOC100166146 isoform X2 [Acyrthosiphon pisum]
ACYPI005750-PA	N	-1.91108	0.000538606	PREDICTED: RNA-binding protein 14-like [Acyrthosiphon pisum]
ACYPI003599-PA	N	-1.64804	3.57714e-12	PREDICTED: 39S ribosomal protein L33, mitochondrial [Acyrthosiphon pisum]
ACYPI001854-PA	N	-1.54851	1.4821e-06	PREDICTED: bolA-like protein 2-like [Megachile rotundata]
ACYPI003642-PA	N	-1.28959	7.29208e-06	PREDICTED: ARL14 effector protein-like [Acyrthosiphon pisum]
ACYPI41716-PA	N	-1.28959	0.000628404	PREDICTED: uncharacterized protein LOC100570877 [Acyrthosiphon pisum]
ACYPI45830-PA	N	-1.23301	4.76129e-05	PREDICTED: uncharacterized protein LOC100570877 [Acyrthosiphon pisum]
ACYPI30945-PA	N	-1.21364	7.68807e-06	PREDICTED: putative nuclease HARBI1 [Acyrthosiphon pisum]
ACYPI000294-PA	Y	-1.14374	1.03519e-06	uncharacterized protein LOC100158873 precursor [Acyrthosiphon pisum]
ACYPI21823-PA	N	-1.003	2.40547e-21	PREDICTED: uncharacterized protein LOC100570877 [Acyrthosiphon pisum]
ACYPI54512-PA	N	-11.8823	7.75823e-09	NA
ACYPI20174-PA	N	-11.1624	2.62214e-05	NA
ACYPI51701-PA	N	-10.9698	0.000192385	NA
ACYPI30983-PA	Y	-10.9109	0.000191694	odorant-binding protein 3 precursor [Acyrthosiphon pisum]
ACYPI31035-PA	N	-10.9109	0.000192039	PREDICTED: uncharacterized protein LOC100570291 [Acyrthosiphon pisum]
ACYPI55733-PA	N	-10.8823	0.000370098	NA
ACYPI34603-PA	N	-10.8823	0.000370741	PREDICTED: 52 kDa repressor of the inhibitor of the protein kinase-like, partial [Acyrthosiphon pisum]
ACYPI28325-PA	N	-10.8405	0.000371385	NA
ACYPI24624-PA	N	-10.7998	0.000711823	NA
ACYPI30858-PA	N	-10.7839	0.000719013	NA
ACYPI54267-PA	N	-10.7734	0.0007154	NA
ACYPI008952-PA	Y	-3.71843	0.000923495	PREDICTED: LOW QUALITY PROTEIN: apolipoprotein D [Acyrthosiphon pisum]
ACYPI26051-PA	N	-3.081	0.000650896	NA
ACYPI009117-PA	N	-2.84968	9.0147e-05	PREDICTED: heat shock protein 68-like [Acyrthosiphon pisum]
ACYPI007459-PA	Y	-2.58915	2.61746e-08	uncharacterized protein LOC100166601 precursor [Acyrthosiphon pisum] dbj|BAH70561.1| ACYPI007459 [Acyrthosiphon pisum]
ACYPI21636-PA	N	-2.15209	8.5973e-17	PREDICTED: LOW QUALITY PROTEIN: heat shock protein 68-like [Acyrthosiphon pisum]
ACYPI004698-PA	N	-2.07154	9.02226e-09	PREDICTED: LOW QUALITY PROTEIN: heat shock protein 68-like [Acyrthosiphon pisum]
ACYPI000903-PA	N	-2.0215	7.62976e-06	PREDICTED: heat shock 70 kDa protein 1-like [Takifugu rubripes]
ACYPI21638-PA	N	-1.91108	1.96231e-15	heat shock protein, putative [Ixodes scapularis] gb|EEC20460.1| heat shock protein, putative [Ixodes scapularis]
ACYPI31756-PA	N	-1.91108	1.13176e-09	NA
ACYPI41715-PA	N	-1.76906	7.74532e-17	PREDICTED: uncharacterized protein LOC100570877 [Acyrthosiphon pisum]
ACYPI28343-PA	N	-1.69535	1.00023e-12	translocase of outer mitochondrial membrane 7 homolog [Acyrthosiphon pisum]
ACYPI001597-PA	N	-1.59814	3.69132e-06	PREDICTED: heat shock cognate 71 kDa protein [Myotis davidii] gb|ELK30986.1| 78 kDa glucose-regulated protein like protein [Myotis davidii]
ACYPI49881-PA	Y	-1.57404	0.000898632	NA
ACYPI002010-PA	N	-1.32203	1.08802e-74	PREDICTED: heat shock protein 83-like [Acyrthosiphon pisum]
ACYPI54675-PA	N	-1.2981	8.48097e-06	PREDICTED: uncharacterized protein LOC100570877 [Acyrthosiphon pisum]
ACYPI22179-PA	N	-1.20058	7.46678e-08	PREDICTED: uncharacterized protein LOC100570877 [Acyrthosiphon pisum]
ACYPI008693-PA	N	-1.19738	4.77412e-05	PREDICTED: stress-induced-phosphoprotein 1 [Acyrthosiphon pisum]

## Sheet: Medicago sativa
gene code	secreted	log2(Medicago sativa/Vicia faba)	adjusted P value	nr description
ACYPI33994-PA	N	11.1666	2.58771e-05	NA
ACYPI32310-PA	Y	11.11	4.97901e-05	PREDICTED: fasciclin-2-like [Acyrthosiphon pisum]
ACYPI24734-PA	N	11.0826	4.99798e-05	NA
ACYPI23492-PA	N	11.0291	9.77259e-05	NA
ACYPI43150-PA	N	11.0291	9.79083e-05	NA
ACYPI20087-PA	N	11.0031	9.7183e-05	PREDICTED: probable GPI-anchored adhesin-like protein PGA55 [Acyrthosiphon pisum]
ACYPI009288-PA	N	10.9776	0.000190141	PREDICTED: kelch-like protein 2 [Acyrthosiphon pisum] ref|XP_008187848.1| PREDICTED: kelch-like protein 2 [Acyrthosiphon pisum]
ACYPI36811-PA	N	10.8916	0.000366984	PREDICTED: ribonucleoside-diphosphate reductase subunit M2-like [Acyrthosiphon pisum]
ACYPI21005-PA	N	10.8332	0.000366344	PREDICTED: zinc finger MYM-type protein 1-like [Acyrthosiphon pisum]
ACYPI52115-PA	N	10.8161	0.000703234	PREDICTED: DNA repair protein SWI5 homolog isoform X2 [Acyrthosiphon pisum]
ACYPI38875-PA	N	3.42569	4.62795e-08	PREDICTED: uncharacterized protein LOC100570071 [Acyrthosiphon pisum]
ACYPI42816-PA	N	2.84073	0.000155901	putative DNA-mediated transposase [Helicoverpa zea]
ACYPI53117-PA	N	2.06312	7.82251e-06	PREDICTED: gamma-glutamyltranspeptidase 1-like [Acyrthosiphon pisum]
ACYPI35120-PA	N	2.06312	0.000370631	hypothetical protein Y032_0254g286 [Ancylostoma ceylanicum]
ACYPI48605-PA	N	2.06312	0.000580685	NA
ACYPI008627-PA	N	1.57769	0.000677547	leptin receptor-like [Acyrthosiphon pisum] dbj|BAH70994.1| ACYPI008627 [Acyrthosiphon pisum]
ACYPI001774-PA	N	1.40016	1.72861e-06	PREDICTED: uncharacterized protein LOC100160479 [Acyrthosiphon pisum]
ACYPI44906-PA	N	1.29759	7.20919e-05	NA
ACYPI32174-PA	N	1.25577	0.000283083	PREDICTED: protein FAM102A isoform X1 [Acyrthosiphon pisum] ref|XP_008182697.1| PREDICTED: protein FAM102A isoform X1 [Acyrthosiphon pisum] ref|XP_008182698.1| PREDICTED: protein FAM102A isoform X1 [Acyrthosiphon pisum]
ACYPI32041-PA	N	1.18176	2.42631e-05	PREDICTED: uncharacterized protein LOC100574091 [Acyrthosiphon pisum]
ACYPI54844-PA	N	1.14029	1.89094e-07	PREDICTED: neuroglian isoform X1 [Acyrthosiphon pisum]
ACYPI45615-PA	N	1.11559	5.46404e-20	NA
ACYPI008750-PA	N	11.5817	4.44675e-07	PREDICTED: calpain-7-like isoform X2 [Acyrthosiphon pisum]
ACYPI38811-PA	N	3.06312	2.8967e-05	NA
ACYPI51053-PA	N	2.57769	0.000524069	NA
ACYPI20507-PA	N	1.7152	0.000148311	PREDICTED: leucine-rich repeat-containing protein C10orf11 homolog isoform X1 [Acyrthosiphon pisum]
ACYPI38189-PA	N	-11.9109	3.64812e-09	NA
ACYPI26114-PA	N	-11.6967	1.13132e-07	NA
ACYPI51848-PA	N	-11.6478	1.12883e-07	NA
ACYPI31428-PA	N	-11.5912	4.43713e-07	PREDICTED: uncharacterized protein LOC100570877 [Acyrthosiphon pisum]
ACYPI41154-PA	N	-11.2149	2.57249e-05	PREDICTED: MOB kinase activator-like 1 [Acyrthosiphon pisum]
ACYPI43408-PA	N	-11.1972	2.57754e-05	protein AATF-like [Acyrthosiphon pisum] dbj|BAH71093.1| ACYPI003817 [Acyrthosiphon pisum]
ACYPI26095-PA	N	-11.1972	2.58262e-05	NA
ACYPI46933-PA	Y	-11.1333	4.98848e-05	PREDICTED: furin-like protease 2 isoform X1 [Acyrthosiphon pisum]
ACYPI46247-PA	N	-11.0438	9.75443e-05	NA
ACYPI003817-PA	N	-10.9341	0.00019118	PREDICTED: protein AATF-like, partial [Acyrthosiphon pisum]
ACYPI28302-PA	N	-10.9109	0.000190832	NA
ACYPI38506-PA	N	-10.8612	0.000369569	PREDICTED: protein lava lamp-like [Acyrthosiphon pisum]
ACYPI53037-PA	N	-10.8543	0.000370875	short-chain dehydrogenase/reductase-like [Acyrthosiphon pisum] dbj|BAH72419.1| ACYPI009545 [Acyrthosiphon pisum]
ACYPI41800-PA	N	-10.8543	0.000367627	NA
ACYPI53123-PA	N	-10.8543	0.000368919	NA
ACYPI21510-PA	N	-10.8405	0.000365706	PREDICTED: uncharacterized protein LOC103308046 [Acyrthosiphon pisum]
ACYPI20843-PA	N	-10.7998	0.000700886	PREDICTED: uncharacterized protein LOC103311084 [Acyrthosiphon pisum]
ACYPI27198-PA	N	-10.7998	0.000698553	NA
ACYPI004795-PA	N	-10.7294	0.000702058	PREDICTED: probable oligoribonuclease isoform X1 [Acyrthosiphon pisum]
ACYPI001305-PA	Y	-4.74423	0.000494234	ACYPI001305 [Acyrthosiphon pisum]
ACYPI000840-PA	Y	-3.99216	0.000903325	osiris 6-like precursor [Acyrthosiphon pisum] dbj|BAH72689.1| ACYPI000840 [Acyrthosiphon pisum]
ACYPI005624-PA	Y	-3.20367	2.09504e-05	uncharacterized protein LOC100164630 precursor [Acyrthosiphon pisum] dbj|BAH70591.1| ACYPI005624 [Acyrthosiphon pisum]
ACYPI32552-PA	N	-3.20367	1.66144e-05	NA
ACYPI51737-PA	N	-2.91416	1.65813e-05	PREDICTED: protein gar2-like isoform X1 [Acyrthosiphon pisum] ref|XP_008185514.1| PREDICTED: protein gar2-like isoform X1 [Acyrthosiphon pisum]
ACYPI37007-PA	N	-2.74423	3.67193e-05	PREDICTED: uncharacterized protein LOC100572660 [Acyrthosiphon pisum] ref|XP_008184436.1| PREDICTED: uncharacterized protein LOC100572660 [Acyrthosiphon pisum]
ACYPI39077-PA	N	-2.3292	9.81611e-07	PREDICTED: heat shock protein 68-like [Acyrthosiphon pisum]
ACYPI001147-PA	Y	-2.06616	0.000591379	uncharacterized protein LOC100159800 precursor [Acyrthosiphon pisum] ref|XP_008190186.1| PREDICTED: uncharacterized protein LOC100159800 isoform X1 [Acyrthosiphon pisum] dbj|BAH72156.1| ACYPI006237 [Acyrthosiphon pisum]
ACYPI42375-PA	N	-2.06616	0.000944172	NA
ACYPI35531-PA	Y	-1.85971	0.000873075	PREDICTED: uncharacterized protein LOC100574521 [Acyrthosiphon pisum]
ACYPI007563-PA	Y	-1.82224	1.42977e-06	PREDICTED: adhesive plaque matrix protein-like [Acyrthosiphon pisum]
ACYPI42600-PA	N	-1.5407	1.90746e-11	NA
ACYPI47498-PA	N	-1.44467	1.08107e-26	NA
ACYPI42165-PA	N	-1.3026	4.83697e-31	NA
ACYPI002265-PA	N	-1.22966	1.46719e-05	formation of mitochondrial complexes 1 homolog-like [Acyrthosiphon pisum] dbj|BAH72540.1| ACYPI002265 [Acyrthosiphon pisum]
ACYPI003450-PA	Y	-1.15086	4.43101e-07	uncharacterized protein LOC100162290 precursor [Acyrthosiphon pisum] dbj|BAH71486.1| ACYPI003450 [Acyrthosiphon pisum]
ACYPI000222-PA	N	-1.12275	0.000322302	PREDICTED: dolichyl-diphosphooligosaccharide--protein glycosyltransferase subunit DAD1 [Acyrthosiphon pisum]
ACYPI46031-PA	N	-1.12275	3.74766e-05	NA
ACYPI003436-PA	N	-1.11769	0.000839659	uncharacterized protein LOC100162276 [Acyrthosiphon pisum] dbj|BAH71169.1| ACYPI003436 [Acyrthosiphon pisum]
ACYPI004778-PA	Y	-1.09787	5.70217e-07	uncharacterized protein LOC100163715 precursor [Acyrthosiphon pisum] dbj|BAH72922.1| ACYPI004778 [Acyrthosiphon pisum]
ACYPI010002-PA	Y	-1.05356	7.91392e-13	PREDICTED: uncharacterized protein LOC100169376 [Acyrthosiphon pisum]
ACYPI006103-PA	N	-1.0438	2.78636e-05	PREDICTED: dnaJ protein homolog 1-like [Acyrthosiphon pisum]
ACYPI24182-PA	N	-13.5989	4.84481e-31	takeout-like precursor [Acyrthosiphon pisum] ref|XP_003247111.1| PREDICTED: protein takeout-like [Acyrthosiphon pisum] dbj|BAH71632.1| ACYPI001035 [Acyrthosiphon pisum]
ACYPI001035-PA	Y	-12.5677	7.73331e-15	takeout-like precursor [Acyrthosiphon pisum] ref|XP_003247111.1| PREDICTED: protein takeout-like [Acyrthosiphon pisum] dbj|BAH71632.1| ACYPI001035 [Acyrthosiphon pisum]
ACYPI25522-PA	Y	-11.9784	9.24667e-10	takeout-like precursor [Acyrthosiphon pisum] ref|XP_003247111.1| PREDICTED: protein takeout-like [Acyrthosiphon pisum] dbj|BAH71632.1| ACYPI001035 [Acyrthosiphon pisum]
ACYPI54512-PA	N	-11.8823	7.27964e-09	NA
ACYPI35879-PA	N	-11.3698	3.39536e-06	NA
ACYPI008952-PA	Y	-11.0424	9.73633e-05	PREDICTED: LOW QUALITY PROTEIN: apolipoprotein D [Acyrthosiphon pisum]
ACYPI51701-PA	N	-10.9698	0.000190486	NA
ACYPI30983-PA	Y	-10.9109	0.000189797	odorant-binding protein 3 precursor [Acyrthosiphon pisum]
ACYPI34603-PA	N	-10.8823	0.000368272	PREDICTED: 52 kDa repressor of the inhibitor of the protein kinase-like, partial [Acyrthosiphon pisum]
ACYPI28325-PA	N	-10.8405	0.000370221	NA
ACYPI54267-PA	N	-10.7734	0.000697393	NA
ACYPI007459-PA	Y	-4.15927	3.06595e-13	uncharacterized protein LOC100166601 precursor [Acyrthosiphon pisum] dbj|BAH70561.1| ACYPI007459 [Acyrthosiphon pisum]
ACYPI21638-PA	N	-3.3292	6.02652e-29	heat shock protein, putative [Ixodes scapularis] gb|EEC20460.1| heat shock protein, putative [Ixodes scapularis]
ACYPI000903-PA	N	-3.31409	5.26999e-10	PREDICTED: heat shock 70 kDa protein 1-like [Takifugu rubripes]
ACYPI21636-PA	N	-3.12275	6.26221e-25	PREDICTED: LOW QUALITY PROTEIN: heat shock protein 68-like [Acyrthosiphon pisum]
ACYPI009117-PA	N	-3.0454	8.91109e-05	PREDICTED: heat shock protein 68-like [Acyrthosiphon pisum]
ACYPI004698-PA	N	-2.99216	6.33325e-13	PREDICTED: LOW QUALITY PROTEIN: heat shock protein 68-like [Acyrthosiphon pisum]
ACYPI001597-PA	N	-2.4313	7.74369e-11	PREDICTED: heat shock cognate 71 kDa protein [Myotis davidii] gb|ELK30986.1| 78 kDa glucose-regulated protein like protein [Myotis davidii]
ACYPI55396-PA	N	-2.36667	1.45195e-07	hypothetical protein TcasGA2_TC004328 [Tribolium castaneum]
ACYPI29462-PA	N	-1.84959	4.33613e-37	NA
ACYPI29522-PA	N	-1.8212	9.60391e-40	NA
ACYPI53440-PA	N	-1.80512	4.49879e-49	NA
ACYPI47880-PA	N	-1.79868	3.88232e-49	NA
ACYPI25626-PA	N	-1.79758	1.38238e-31	NA
ACYPI31027-PA	N	-1.73326	7.07597e-28	NA
ACYPI002010-PA	N	-1.73285	4.14305e-111	PREDICTED: heat shock protein 83-like [Acyrthosiphon pisum]
ACYPI25578-PA	N	-1.72322	3.6711e-45	NA
ACYPI32707-PA	N	-1.72286	1.41161e-43	NA
ACYPI39862-PA	N	-1.68949	4.21385e-10	NA
ACYPI49881-PA	Y	-1.67023	0.000225037	NA
ACYPI33504-PA	N	-1.64938	5.19441e-23	NA
ACYPI47272-PA	N	-1.62714	7.62289e-39	NA
ACYPI32324-PA	N	-1.62713	0	NA
ACYPI55941-PA	N	-1.62467	0	hypothetical protein Bm1_04940 [Brugia malayi] gb|EDP38702.1| hypothetical protein Bm1_04940 [Brugia malayi]
ACYPI34435-PA	N	-1.6123	0	NA
ACYPI45741-PA	N	-1.6097	0	NA
ACYPI54546-PA	N	-1.60575	0	hypothetical protein Bm1_04940 [Brugia malayi] gb|EDP38702.1| hypothetical protein Bm1_04940 [Brugia malayi]
ACYPI49344-PA	N	-1.60549	0	NA
ACYPI35087-PA	N	-1.60345	0	hypothetical protein Bm1_04940 [Brugia malayi] gb|EDP38702.1| hypothetical protein Bm1_04940 [Brugia malayi]
ACYPI53727-PA	N	-1.60094	0	NA
ACYPI32859-PA	N	-1.59952	0	NA
ACYPI31305-PA	N	-1.59656	0	hypothetical protein Bm1_04940 [Brugia malayi] gb|EDP38702.1| hypothetical protein Bm1_04940 [Brugia malayi]
ACYPI31624-PA	N	-1.59642	0	hypothetical protein Bm1_04940 [Brugia malayi] gb|EDP38702.1| hypothetical protein Bm1_04940 [Brugia malayi]
ACYPI43579-PA	N	-1.59057	0	NA
ACYPI52709-PA	N	-1.59053	0	hypothetical protein Bm1_04940 [Brugia malayi] gb|EDP38702.1| hypothetical protein Bm1_04940 [Brugia malayi]
ACYPI52334-PA	N	-1.59024	0	NA
ACYPI40492-PA	N	-1.59003	0	NA
ACYPI35052-PA	N	-1.58874	0	NA
ACYPI32220-PA	N	-1.58785	0	hypothetical protein Bm1_04940 [Brugia malayi] gb|EDP38702.1| hypothetical protein Bm1_04940 [Brugia malayi]
ACYPI32314-PA	N	-1.5873	0	NA
ACYPI34815-PA	N	-1.58424	0	NA
ACYPI43361-PA	N	-1.58377	0	hypothetical protein Bm1_04940 [Brugia malayi] gb|EDP38702.1| hypothetical protein Bm1_04940 [Brugia malayi]
ACYPI55827-PA	N	-1.58203	0	NA
ACYPI46954-PA	N	-1.58118	2.25816e-152	NA
ACYPI27656-PA	N	-1.57927	0	NA
ACYPI44398-PA	N	-1.57712	3.40167e-21	NA
ACYPI43038-PA	Y	-1.57489	0	NA
ACYPI53708-PA	N	-1.57455	0	NA
ACYPI21209-PA	N	-1.57362	0	NA
ACYPI24929-PA	N	-1.57227	0	NA
ACYPI35958-PA	N	-1.57187	0	NA
ACYPI20349-PA	N	-1.56576	0	NA
ACYPI20621-PA	N	-1.56526	0	NA
ACYPI42336-PA	N	-1.56393	0	hypothetical protein DAPPUDRAFT_125127 [Daphnia pulex]
ACYPI52011-PA	N	-1.56274	0	NA
ACYPI33305-PA	N	-1.55841	0	NA
ACYPI55176-PA	N	-1.55548	0	NA
ACYPI45620-PA	N	-1.55536	0	NA
ACYPI53775-PA	N	-1.55469	0	hypothetical protein DAPPUDRAFT_125127 [Daphnia pulex]
ACYPI54214-PA	N	-1.55375	0	hypothetical protein DAPPUDRAFT_125127 [Daphnia pulex]
ACYPI23916-PA	N	-1.5531	0	NA
ACYPI36270-PA	N	-1.55289	0	NA
ACYPI54219-PA	N	-1.54876	6.85144e-23	NA
ACYPI26124-PA	N	-1.54767	0	hypothetical protein NP_c23 [Nosema pernyi]
ACYPI34297-PA	N	-1.54761	0	NA
ACYPI33306-PA	N	-1.54699	0	hypothetical protein Bm1_04940 [Brugia malayi] gb|EDP38702.1| hypothetical protein Bm1_04940 [Brugia malayi]
ACYPI31140-PA	N	-1.54032	0	NA
ACYPI46612-PA	N	-1.53993	0	hypothetical protein Phum_PHUM351800 [Pediculus humanus corporis] gb|EEB15159.1| hypothetical protein Phum_PHUM351800 [Pediculus humanus corporis]
ACYPI30074-PA	N	-1.53897	0	hypothetical protein DAPPUDRAFT_125127 [Daphnia pulex]
ACYPI49786-PA	N	-1.53852	0	hypothetical protein DAPPUDRAFT_125127 [Daphnia pulex]
ACYPI24742-PA	N	-1.53725	0	hypothetical protein DAPPUDRAFT_125127 [Daphnia pulex]
ACYPI48542-PA	N	-1.53444	0	hypothetical protein DAPPUDRAFT_125127 [Daphnia pulex]
ACYPI30079-PA	N	-1.53444	0	hypothetical protein, partial [Streptococcus mutans] gb|EMB91471.1| hypothetical protein SMU61_09918, partial [Streptococcus mutans G123]
ACYPI54534-PA	N	-1.5342	0	PREDICTED: uncharacterized protein LOC100865369 isoform 1 [Apis florea] ref|XP_003698914.1| PREDICTED: uncharacterized protein LOC100865369 isoform 2 [Apis florea] ref|XP_003698915.1| PREDICTED: uncharacterized protein LOC100865369 isoform 3 [Apis florea] ref|XP_003698916.1| PREDICTED: uncharacterized protein LOC100865369 isoform 4 [Apis florea] ref|XP_003698917.1| PREDICTED: uncharacterized prot…
ACYPI46482-PA	N	-1.53366	0	hypothetical protein [Candidatus Regiella insecticola] gb|EGY28406.1| hypothetical protein Rin_00016560 [Candidatus Regiella insecticola R5.15]
ACYPI40757-PA	N	-1.53348	0	hypothetical protein DAPPUDRAFT_125127 [Daphnia pulex]
ACYPI44659-PA	N	-1.53298	0	hypothetical protein DAPPUDRAFT_125127 [Daphnia pulex]
ACYPI42215-PA	N	-1.53207	0	hypothetical protein, partial [Streptococcus mutans] gb|EMB91471.1| hypothetical protein SMU61_09918, partial [Streptococcus mutans G123]
ACYPI37235-PA	N	-1.53012	0	NA
ACYPI42307-PA	N	-1.52878	0	hypothetical protein DAPPUDRAFT_125127 [Daphnia pulex]
ACYPI28343-PA	N	-1.52851	6.28452e-11	translocase of outer mitochondrial membrane 7 homolog [Acyrthosiphon pisum]
ACYPI55187-PA	N	-1.52795	0	NA
ACYPI46561-PA	N	-1.52476	0	NA
ACYPI45712-PA	N	-1.52059	0	hypothetical protein DAPPUDRAFT_125127 [Daphnia pulex]
ACYPI20515-PA	N	-1.51999	0	hypothetical protein OXYTRI_13058 [Oxytricha trifallax]
ACYPI55361-PA	N	-1.51788	0	hypothetical protein DAPPUDRAFT_125127 [Daphnia pulex]
ACYPI43753-PA	N	-1.5151	0	hypothetical protein DAPPUDRAFT_125127 [Daphnia pulex]
ACYPI41249-PA	N	-1.51212	0	hypothetical protein DAPPUDRAFT_125127 [Daphnia pulex]
ACYPI49423-PA	N	-1.51065	0	hypothetical protein Bm1_04940 [Brugia malayi] gb|EDP38702.1| hypothetical protein Bm1_04940 [Brugia malayi]
ACYPI39858-PA	N	-1.51035	0	hypothetical protein [Candidatus Regiella insecticola] gb|EGY28406.1| hypothetical protein Rin_00016560 [Candidatus Regiella insecticola R5.15]
ACYPI46959-PA	N	-1.50971	0	hypothetical protein Bm1_04940 [Brugia malayi] gb|EDP38702.1| hypothetical protein Bm1_04940 [Brugia malayi]
ACYPI42522-PA	N	-1.50878	0	hypothetical protein OXYTRI_13058 [Oxytricha trifallax]
ACYPI49285-PA	N	-1.50757	0	NA
ACYPI41382-PA	N	-1.5067	0	hypothetical protein DAPPUDRAFT_125127 [Daphnia pulex]
ACYPI37063-PA	N	-1.50608	0	hypothetical protein TcasGA2_TC011501 [Tribolium castaneum]
ACYPI21208-PA	N	-1.50525	0	NA
ACYPI35450-PA	N	-1.50434	0	hypothetical protein OXYTRI_13058 [Oxytricha trifallax]
ACYPI48442-PA	N	-1.50406	0	Pol protein [Bombyx mori]
ACYPI56356-PA	N	-1.50402	0	NA
ACYPI21169-PA	N	-1.50375	0	hypothetical protein DAPPUDRAFT_125127 [Daphnia pulex]
ACYPI55407-PA	N	-1.50346	0	NA
ACYPI23310-PA	N	-1.50252	0	NA
ACYPI22659-PA	N	-1.50245	0	hypothetical protein DAPPUDRAFT_125127 [Daphnia pulex]
ACYPI43940-PA	N	-1.50223	0	hypothetical protein DAPPUDRAFT_125127 [Daphnia pulex]
ACYPI49399-PA	N	-1.50219	0	hypothetical protein DAPPUDRAFT_125127 [Daphnia pulex]
ACYPI25014-PA	N	-1.50203	0	hypothetical protein OXYTRI_13058 [Oxytricha trifallax]
ACYPI52329-PA	N	-1.50195	0	hypothetical protein CARUB_v10012765mg [Capsella rubella] gb|EOA12222.1| hypothetical protein CARUB_v10012765mg [Capsella rubella]
ACYPI45162-PA	N	-1.50051	0	hypothetical protein OXYTRI_13058 [Oxytricha trifallax]
ACYPI32229-PA	N	-1.50016	0	NA
ACYPI22595-PA	N	-1.49992	0	NA
ACYPI20004-PA	N	-1.49921	0	hypothetical protein OXYTRI_13058 [Oxytricha trifallax]
ACYPI54295-PA	N	-1.49833	0	NA
ACYPI50225-PA	N	-1.49792	0	hypothetical protein DAPPUDRAFT_125127 [Daphnia pulex]
ACYPI50694-PA	N	-1.49759	0	hypothetical protein DAPPUDRAFT_125127 [Daphnia pulex]
ACYPI45697-PA	N	-1.49732	0	hypothetical protein DAPPUDRAFT_125127 [Daphnia pulex]
ACYPI24471-PA	N	-1.4971	0	hypothetical protein [Candidatus Regiella insecticola] gb|EGY28406.1| hypothetical protein Rin_00016560 [Candidatus Regiella insecticola R5.15]
ACYPI23214-PA	N	-1.49552	0	NA
ACYPI47696-PA	N	-1.49463	0	hypothetical protein CARUB_v10012765mg [Capsella rubella] gb|EOA12222.1| hypothetical protein CARUB_v10012765mg [Capsella rubella]
ACYPI34628-PA	N	-1.49433	0	hypothetical protein OXYTRI_13058 [Oxytricha trifallax]
ACYPI38822-PA	N	-1.49407	0	hypothetical protein DAPPUDRAFT_125127 [Daphnia pulex]
ACYPI20287-PA	N	-1.49399	0	NA
ACYPI45921-PA	N	-1.4933	0	NA
ACYPI21581-PA	N	-1.49144	0	hypothetical protein TcasGA2_TC011501 [Tribolium castaneum]
ACYPI33935-PA	N	-1.4908	0	hypothetical protein, partial [[Clostridium] sordellii] gb|EPZ62104.1| hypothetical protein H477_5704, partial [, partial [[Clostridium] sordellii ATCC 9714]
ACYPI50586-PA	N	-1.49054	0	NA
ACYPI54533-PA	N	-1.4903	0	hypothetical protein DAPPUDRAFT_125127 [Daphnia pulex]
ACYPI38339-PA	N	-1.4894	0	Ac1147-like protein, partial [Diaphorina citri]
ACYPI45387-PA	N	-1.48937	0	Uncharacterized protein ART2 [Camponotus floridanus] gb|EFN77268.1| Uncharacterized protein ART2 [Harpegnathos saltator]
ACYPI33264-PA	N	-1.48847	0	PREDICTED: putative uncharacterized protein ART2 [Tribolium castaneum]
ACYPI51037-PA	N	-1.4877	0	hypothetical protein [Candidatus Regiella insecticola] gb|EGY28406.1| hypothetical protein Rin_00016560 [Candidatus Regiella insecticola R5.15]
ACYPI40259-PA	N	-1.48768	0	NA
ACYPI41194-PA	N	-1.48611	0	NA
ACYPI54735-PA	N	-1.48523	0	NA
ACYPI50338-PA	N	-1.4851	0	hypothetical protein TcasGA2_TC011501 [Tribolium castaneum]
ACYPI21210-PA	N	-1.48491	0	hypothetical protein, partial [[Clostridium] sordellii] gb|EPZ62104.1| hypothetical protein H477_5704, partial [, partial [[Clostridium] sordellii ATCC 9714]
ACYPI29023-PA	N	-1.4844	0	hypothetical protein LOTGIDRAFT_148309 [Lottia gigantea] gb|ESO91919.1| hypothetical protein LOTGIDRAFT_145690 [Lottia gigantea] gb|ESO92479.1| hypothetical protein LOTGIDRAFT_145533 [Lottia gigantea] gb|ESO92482.1| hypothetical protein LOTGIDRAFT_145536 [Lottia gigantea]
ACYPI53304-PA	N	-1.48414	0	hypothetical protein [Candidatus Regiella insecticola] gb|EGY28406.1| hypothetical protein Rin_00016560 [Candidatus Regiella insecticola R5.15]
ACYPI23932-PA	N	-1.48406	0	NA
ACYPI25040-PA	N	-1.48289	0	hypothetical protein Bm1_04940 [Brugia malayi] gb|EDP38702.1| hypothetical protein Bm1_04940 [Brugia malayi]
ACYPI42335-PA	N	-1.48232	0	hypothetical protein E5Q_03044 [Mixia osmundae IAM 14324] gb|KEI36421.1| hypothetical protein L969DRAFT_55155 [Mixia osmundae IAM 14324] gb|KEI37813.1| hypothetical protein L969DRAFT_52825 [Mixia osmundae IAM 14324] gb|KEI39784.1| hypothetical protein L969DRAFT_47457 [Mixia osmundae IAM 14324] gb|KEI40302.1| hypothetical protein L969DRAFT_48272 [Mixia osmundae IAM 14324]
ACYPI28632-PA	N	-1.48203	0	hypothetical protein [Candidatus Regiella insecticola] gb|EGY28406.1| hypothetical protein Rin_00016560 [Candidatus Regiella insecticola R5.15]
ACYPI39443-PA	N	-1.48082	0	PREDICTED: putative uncharacterized protein ART2 [Tribolium castaneum]
ACYPI27426-PA	N	-1.48054	0	hypothetical protein [Candidatus Regiella insecticola] gb|EGY28406.1| hypothetical protein Rin_00016560 [Candidatus Regiella insecticola R5.15]
ACYPI39627-PA	N	-1.48033	0	NA
ACYPI35292-PA	N	-1.47851	0	hypothetical protein OXYTRI_14248 [Oxytricha trifallax]
ACYPI49051-PA	N	-1.47844	0	NA
ACYPI48440-PA	N	-1.47832	0	PREDICTED: putative uncharacterized protein ART2 [Tribolium castaneum]
ACYPI29979-PA	N	-1.47803	0	hypothetical protein OXYTRI_13058 [Oxytricha trifallax]
ACYPI53387-PA	N	-1.47707	0	hypothetical protein [Candidatus Regiella insecticola] gb|EGY28406.1| hypothetical protein Rin_00016560 [Candidatus Regiella insecticola R5.15]
ACYPI38702-PA	N	-1.47598	0	hypothetical protein OXYTRI_13058 [Oxytricha trifallax]
ACYPI41047-PA	N	-1.475	0	hypothetical protein CARUB_v10012765mg [Capsella rubella] gb|EOA12222.1| hypothetical protein CARUB_v10012765mg [Capsella rubella]
ACYPI35843-PA	N	-1.47448	0	hypothetical protein OXYTRI_13058 [Oxytricha trifallax]
ACYPI49280-PA	N	-1.47328	0	PREDICTED: putative uncharacterized protein ART2 [Tribolium castaneum]
ACYPI53846-PA	N	-1.47289	0	PREDICTED: putative uncharacterized protein ART2 [Tribolium castaneum]
ACYPI28126-PA	N	-1.47267	0	hypothetical protein TcasGA2_TC011501 [Tribolium castaneum]
ACYPI45838-PA	N	-1.47206	0	hypothetical protein, partial [[Clostridium] sordellii] gb|EPZ62104.1| hypothetical protein H477_5704, partial [, partial [[Clostridium] sordellii ATCC 9714]
ACYPI52603-PA	N	-1.47201	0	hypothetical protein [Candidatus Regiella insecticola] gb|EGY28406.1| hypothetical protein Rin_00016560 [Candidatus Regiella insecticola R5.15]
ACYPI37931-PA	N	-1.47072	0	hypothetical protein DAPPUDRAFT_125127 [Daphnia pulex]
ACYPI27014-PA	N	-1.4695	0	hypothetical protein [Candidatus Regiella insecticola] gb|EGY28406.1| hypothetical protein Rin_00016560 [Candidatus Regiella insecticola R5.15]
ACYPI54669-PA	N	-1.46885	0	hypothetical protein, partial [[Clostridium] sordellii] gb|EPZ62104.1| hypothetical protein H477_5704, partial [, partial [[Clostridium] sordellii ATCC 9714]
ACYPI54570-PA	N	-1.46822	0	PREDICTED: putative uncharacterized protein ART2 [Tribolium castaneum]
ACYPI40330-PA	N	-1.46813	0	hypothetical protein DAPPUDRAFT_275081 [Daphnia pulex]
ACYPI44811-PA	N	-1.46787	0	hypothetical protein [Candidatus Regiella insecticola] gb|EGY28406.1| hypothetical protein Rin_00016560 [Candidatus Regiella insecticola R5.15]
ACYPI47623-PA	N	-1.46779	0	hypothetical protein DAPPUDRAFT_275081 [Daphnia pulex]
ACYPI55899-PA	N	-1.46744	0	hypothetical protein, partial [[Clostridium] sordellii] gb|EPZ62104.1| hypothetical protein H477_5704, partial [, partial [[Clostridium] sordellii ATCC 9714]
ACYPI34664-PA	N	-1.46709	0	hypothetical protein DAPPUDRAFT_125127 [Daphnia pulex]
ACYPI45113-PA	N	-1.46687	0	hypothetical protein [Candidatus Regiella insecticola] gb|EGY28406.1| hypothetical protein Rin_00016560 [Candidatus Regiella insecticola R5.15]
ACYPI56486-PA	N	-1.46635	0	hypothetical protein [Candidatus Regiella insecticola] gb|EGY28406.1| hypothetical protein Rin_00016560 [Candidatus Regiella insecticola R5.15]
ACYPI51817-PA	N	-1.46553	0	hypothetical protein, partial [[Clostridium] sordellii] gb|EPZ62104.1| hypothetical protein H477_5704, partial [, partial [[Clostridium] sordellii ATCC 9714]
ACYPI23917-PA	N	-1.46528	0	hypothetical protein DAPPUDRAFT_275081 [Daphnia pulex]
ACYPI20401-PA	N	-1.46507	0	hypothetical protein [Candidatus Regiella insecticola] gb|EGY28406.1| hypothetical protein Rin_00016560 [Candidatus Regiella insecticola R5.15]
ACYPI23912-PA	N	-1.46345	0	PREDICTED: putative uncharacterized protein ART2 [Tribolium castaneum]
ACYPI50505-PA	N	-1.46245	0	NA
ACYPI49387-PA	N	-1.46097	0	hypothetical protein OXYTRI_13058 [Oxytricha trifallax]
ACYPI38106-PA	N	-1.46089	0	hypothetical protein OXYTRI_13058 [Oxytricha trifallax]
ACYPI30636-PA	N	-1.46075	0	PREDICTED: putative uncharacterized protein ART2 [Tribolium castaneum]
ACYPI54876-PA	N	-1.46064	0	hypothetical protein [Candidatus Regiella insecticola] gb|EGY28406.1| hypothetical protein Rin_00016560 [Candidatus Regiella insecticola R5.15]
ACYPI26845-PA	N	-1.46001	0	hypothetical protein [Candidatus Regiella insecticola] gb|EGY28406.1| hypothetical protein Rin_00016560 [Candidatus Regiella insecticola R5.15]
ACYPI32963-PA	N	-1.45994	0	hypothetical protein OXYTRI_13058 [Oxytricha trifallax]
ACYPI35020-PA	N	-1.45764	0	hypothetical protein [Candidatus Regiella insecticola] gb|EGY28406.1| hypothetical protein Rin_00016560 [Candidatus Regiella insecticola R5.15]
ACYPI26594-PA	N	-1.45722	0	hypothetical protein [Candidatus Regiella insecticola] gb|EGY28406.1| hypothetical protein Rin_00016560 [Candidatus Regiella insecticola R5.15]
ACYPI25129-PA	N	-1.45718	0	hypothetical protein DAPPUDRAFT_125127 [Daphnia pulex]
ACYPI23879-PA	N	-1.4571	0	PREDICTED: uncharacterized protein LOC100865369 isoform 1 [Apis florea] ref|XP_003698914.1| PREDICTED: uncharacterized protein LOC100865369 isoform 2 [Apis florea] ref|XP_003698915.1| PREDICTED: uncharacterized protein LOC100865369 isoform 3 [Apis florea] ref|XP_003698916.1| PREDICTED: uncharacterized protein LOC100865369 isoform 4 [Apis florea] ref|XP_003698917.1| PREDICTED: uncharacterized prot…
ACYPI52819-PA	N	-1.45681	0	PREDICTED: putative uncharacterized protein ART2 [Tribolium castaneum]
ACYPI43219-PA	N	-1.45598	0	hypothetical protein [Candidatus Regiella insecticola] gb|EGY28406.1| hypothetical protein Rin_00016560 [Candidatus Regiella insecticola R5.15]
ACYPI50319-PA	N	-1.45511	0	hypothetical protein E5Q_03044 [Mixia osmundae IAM 14324] gb|KEI36421.1| hypothetical protein L969DRAFT_55155 [Mixia osmundae IAM 14324] gb|KEI37813.1| hypothetical protein L969DRAFT_52825 [Mixia osmundae IAM 14324] gb|KEI39784.1| hypothetical protein L969DRAFT_47457 [Mixia osmundae IAM 14324] gb|KEI40302.1| hypothetical protein L969DRAFT_48272 [Mixia osmundae IAM 14324]
ACYPI40110-PA	N	-1.45382	0	PREDICTED: putative uncharacterized protein ART2 [Tribolium castaneum]
ACYPI55986-PA	N	-1.45368	0	hypothetical protein TcasGA2_TC011501 [Tribolium castaneum]
ACYPI28244-PA	N	-1.45343	0	hypothetical protein TcasGA2_TC011501 [Tribolium castaneum]
ACYPI31942-PA	N	-1.45317	0	PREDICTED: putative uncharacterized protein ART2 [Tribolium castaneum]
ACYPI43992-PA	N	-1.45236	0	NA
ACYPI49634-PA	N	-1.45184	0	hypothetical protein [Candidatus Regiella insecticola] gb|EGY28406.1| hypothetical protein Rin_00016560 [Candidatus Regiella insecticola R5.15]
ACYPI43287-PA	N	-1.45103	0	PREDICTED: putative uncharacterized protein ART2 [Tribolium castaneum]
ACYPI51192-PA	N	-1.45076	0	PREDICTED: putative uncharacterized protein ART2 [Tribolium castaneum]
ACYPI27040-PA	N	-1.45028	0	PREDICTED: putative uncharacterized protein ART2 [Tribolium castaneum]
ACYPI49318-PA	N	-1.44902	0	hypothetical protein DAPPUDRAFT_275081 [Daphnia pulex]
ACYPI22620-PA	N	-1.44852	0	NA
ACYPI28616-PA	N	-1.4484	0	hypothetical protein [Candidatus Regiella insecticola] gb|EGY28406.1| hypothetical protein Rin_00016560 [Candidatus Regiella insecticola R5.15]
ACYPI28640-PA	N	-1.44821	0	hypothetical protein [Candidatus Regiella insecticola] gb|EGY28406.1| hypothetical protein Rin_00016560 [Candidatus Regiella insecticola R5.15]
ACYPI39480-PA	N	-1.44718	0	PREDICTED: uncharacterized protein LOC100865369 isoform 1 [Apis florea] ref|XP_003698914.1| PREDICTED: uncharacterized protein LOC100865369 isoform 2 [Apis florea] ref|XP_003698915.1| PREDICTED: uncharacterized protein LOC100865369 isoform 3 [Apis florea] ref|XP_003698916.1| PREDICTED: uncharacterized protein LOC100865369 isoform 4 [Apis florea] ref|XP_003698917.1| PREDICTED: uncharacterized prot…
ACYPI26372-PA	N	-1.44384	0	PREDICTED: putative uncharacterized protein ART2 [Tribolium castaneum]
ACYPI22807-PA	N	-1.44383	0	hypothetical protein [Candidatus Regiella insecticola] gb|EGY28406.1| hypothetical protein Rin_00016560 [Candidatus Regiella insecticola R5.15]
ACYPI34665-PA	N	-1.44297	0	NA
ACYPI40138-PA	N	-1.44179	0	hypothetical protein DAPPUDRAFT_275081 [Daphnia pulex]
ACYPI36050-PA	N	-1.44085	0	hypothetical protein [Candidatus Regiella insecticola] gb|EGY28406.1| hypothetical protein Rin_00016560 [Candidatus Regiella insecticola R5.15]
ACYPI45267-PA	N	-1.44084	3.36223e-15	NA
ACYPI27584-PA	N	-1.44036	0	hypothetical protein [Candidatus Regiella insecticola] gb|EGY28406.1| hypothetical protein Rin_00016560 [Candidatus Regiella insecticola R5.15]
ACYPI56311-PA	N	-1.44026	1.3593e-171	PREDICTED: uncharacterized protein LOC103308807 [Acyrthosiphon pisum]
ACYPI22411-PA	N	-1.44023	3.37083e-15	NA
ACYPI21337-PA	N	-1.43912	0	PREDICTED: uncharacterized protein LOC100865248 [Apis florea]
ACYPI31009-PA	N	-1.43865	0	hypothetical protein TcasGA2_TC011501 [Tribolium castaneum]
ACYPI45742-PA	N	-1.43819	0	hypothetical protein [Candidatus Regiella insecticola] gb|EGY28406.1| hypothetical protein Rin_00016560 [Candidatus Regiella insecticola R5.15]
ACYPI54065-PA	N	-1.43813	7.00111e-25	NA
ACYPI26488-PA	N	-1.43548	0	NA
ACYPI37551-PA	N	-1.435	0	hypothetical protein DAPPUDRAFT_275081 [Daphnia pulex]
ACYPI21026-PA	N	-1.43464	0	hypothetical protein [Candidatus Regiella insecticola] gb|EGY28406.1| hypothetical protein Rin_00016560 [Candidatus Regiella insecticola R5.15]
ACYPI22923-PA	N	-1.43234	0	hypothetical protein [Candidatus Regiella insecticola] gb|EGY28406.1| hypothetical protein Rin_00016560 [Candidatus Regiella insecticola R5.15]
ACYPI47701-PA	N	-1.43222	0	hypothetical protein MELLADRAFT_90053 [Melampsora larici-populina 98AG31] gb|EGG03633.1| hypothetical protein MELLADRAFT_90053 [Melampsora larici-populina 98AG31]
ACYPI22236-PA	N	-1.43214	0	hypothetical protein DAPPUDRAFT_275081 [Daphnia pulex]
ACYPI50075-PA	N	-1.432	0	PREDICTED: uncharacterized protein LOC103310617 [Acyrthosiphon pisum]
ACYPI34596-PA	N	-1.43188	7.64615e-28	NA
ACYPI24635-PA	N	-1.43134	0	PREDICTED: uncharacterized protein LOC100865369 isoform 1 [Apis florea] ref|XP_003698914.1| PREDICTED: uncharacterized protein LOC100865369 isoform 2 [Apis florea] ref|XP_003698915.1| PREDICTED: uncharacterized protein LOC100865369 isoform 3 [Apis florea] ref|XP_003698916.1| PREDICTED: uncharacterized protein LOC100865369 isoform 4 [Apis florea] ref|XP_003698917.1| PREDICTED: uncharacterized prot…
ACYPI46481-PA	N	-1.42997	0	PREDICTED: uncharacterized protein LOC103310617 [Acyrthosiphon pisum]
ACYPI54522-PA	N	-1.42974	0	PREDICTED: uncharacterized protein LOC100574521 [Acyrthosiphon pisum]
ACYPI38938-PA	N	-1.42951	0	NA
ACYPI50074-PA	N	-1.42894	0	hypothetical protein CISIN_1g0366582mg, partial [Citrus sinensis]
ACYPI50882-PA	N	-1.4269	0	hypothetical protein DAPPUDRAFT_275081 [Daphnia pulex]
ACYPI42852-PA	N	-1.42622	0	hypothetical protein [Candidatus Regiella insecticola] gb|EGY28406.1| hypothetical protein Rin_00016560 [Candidatus Regiella insecticola R5.15]
ACYPI38097-PA	N	-1.42556	0	hypothetical protein DAPPUDRAFT_275081 [Daphnia pulex]
ACYPI35534-PA	N	-1.42538	0	hypothetical protein [Candidatus Regiella insecticola] gb|EGY28406.1| hypothetical protein Rin_00016560 [Candidatus Regiella insecticola R5.15]
ACYPI55740-PA	N	-1.4221	0	hypothetical protein [Candidatus Regiella insecticola] gb|EGY28406.1| hypothetical protein Rin_00016560 [Candidatus Regiella insecticola R5.15]
ACYPI41561-PA	N	-1.42099	0	hypothetical protein [Candidatus Regiella insecticola] gb|EGY28406.1| hypothetical protein Rin_00016560 [Candidatus Regiella insecticola R5.15]
ACYPI28770-PA	N	-1.41994	0	hypothetical protein [Candidatus Regiella insecticola] gb|EGY28406.1| hypothetical protein Rin_00016560 [Candidatus Regiella insecticola R5.15]
ACYPI42733-PA	N	-1.41984	0	PREDICTED: uncharacterized protein LOC100574521 [Acyrthosiphon pisum]
ACYPI46038-PA	N	-1.41936	0	hypothetical protein DAPPUDRAFT_275081 [Daphnia pulex]
ACYPI31389-PA	N	-1.41855	0	hypothetical protein [Candidatus Regiella insecticola] gb|EGY28406.1| hypothetical protein Rin_00016560 [Candidatus Regiella insecticola R5.15]
ACYPI38729-PA	N	-1.41836	0	hypothetical protein [Candidatus Regiella insecticola] gb|EGY28406.1| hypothetical protein Rin_00016560 [Candidatus Regiella insecticola R5.15]
ACYPI23745-PA	N	-1.41751	0	hypothetical protein DAPPUDRAFT_125127 [Daphnia pulex]
ACYPI55024-PA	N	-1.41715	0	hypothetical protein [Candidatus Regiella insecticola] gb|EGY28406.1| hypothetical protein Rin_00016560 [Candidatus Regiella insecticola R5.15]
ACYPI40377-PA	N	-1.41673	0	hypothetical protein DAPPUDRAFT_275081 [Daphnia pulex]
ACYPI44631-PA	N	-1.41665	0	hypothetical protein DAPPUDRAFT_275081 [Daphnia pulex]
ACYPI38447-PA	N	-1.41624	0	hypothetical protein TcasGA2_TC011501 [Tribolium castaneum]
ACYPI55484-PA	N	-1.41618	3.20295e-26	NA
ACYPI29615-PA	N	-1.41613	0	hypothetical protein [Candidatus Regiella insecticola] gb|EGY28406.1| hypothetical protein Rin_00016560 [Candidatus Regiella insecticola R5.15]
ACYPI56349-PA	N	-1.41552	0	hypothetical protein [Candidatus Regiella insecticola] gb|EGY28406.1| hypothetical protein Rin_00016560 [Candidatus Regiella insecticola R5.15]
ACYPI40931-PA	N	-1.41535	0	PREDICTED: uncharacterized protein LOC103310617 [Acyrthosiphon pisum]
ACYPI41361-PA	N	-1.41493	0	PREDICTED: uncharacterized protein LOC103310617 [Acyrthosiphon pisum]
ACYPI25730-PA	N	-1.41461	0	hypothetical protein TcasGA2_TC011501 [Tribolium castaneum]
ACYPI34730-PA	N	-1.41455	0	hypothetical protein [Candidatus Regiella insecticola] gb|EGY28406.1| hypothetical protein Rin_00016560 [Candidatus Regiella insecticola R5.15]
ACYPI33171-PA	N	-1.41431	0	NA
ACYPI39857-PA	N	-1.41411	0	PREDICTED: uncharacterized protein LOC103310617 [Acyrthosiphon pisum]
ACYPI20528-PA	N	-1.41354	0	hypothetical protein [Candidatus Regiella insecticola] gb|EGY28406.1| hypothetical protein Rin_00016560 [Candidatus Regiella insecticola R5.15]
ACYPI41417-PA	N	-1.41332	0	hypothetical protein [Candidatus Regiella insecticola] gb|EGY28406.1| hypothetical protein Rin_00016560 [Candidatus Regiella insecticola R5.15]
ACYPI20541-PA	N	-1.41183	0	hypothetical protein [Candidatus Regiella insecticola] gb|EGY28406.1| hypothetical protein Rin_00016560 [Candidatus Regiella insecticola R5.15]
ACYPI31623-PA	N	-1.41095	0	NA
ACYPI34373-PA	N	-1.41094	0	PREDICTED: uncharacterized protein LOC100574521 [Acyrthosiphon pisum]
ACYPI29345-PA	N	-1.41086	0	hypothetical protein [Candidatus Regiella insecticola] gb|EGY28406.1| hypothetical protein Rin_00016560 [Candidatus Regiella insecticola R5.15]
ACYPI53133-PA	N	-1.41035	0	rRNA promoter binding protein [Rattus norvegicus] gb|AAK21974.1| rRNA promoter binding protein [Rattus norvegicus]
ACYPI56595-PA	N	-1.40976	0	hypothetical protein [Candidatus Regiella insecticola] gb|EGY28406.1| hypothetical protein Rin_00016560 [Candidatus Regiella insecticola R5.15]
ACYPI26386-PA	N	-1.40858	0	PREDICTED: uncharacterized protein LOC100574521 [Acyrthosiphon pisum]
ACYPI20708-PA	N	-1.40724	0	hypothetical protein DAPPUDRAFT_275081 [Daphnia pulex]
ACYPI37314-PA	N	-1.40689	0	NA
ACYPI29879-PA	N	-1.40631	0	hypothetical protein E5Q_03044 [Mixia osmundae IAM 14324] gb|KEI36421.1| hypothetical protein L969DRAFT_55155 [Mixia osmundae IAM 14324] gb|KEI37813.1| hypothetical protein L969DRAFT_52825 [Mixia osmundae IAM 14324] gb|KEI39784.1| hypothetical protein L969DRAFT_47457 [Mixia osmundae IAM 14324] gb|KEI40302.1| hypothetical protein L969DRAFT_48272 [Mixia osmundae IAM 14324]
ACYPI45931-PA	N	-1.40449	0	PREDICTED: putative uncharacterized protein ART2 [Tribolium castaneum]
ACYPI37822-PA	N	-1.40411	0	NA
ACYPI23959-PA	N	-1.40373	0	PREDICTED: uncharacterized protein LOC100574521 [Acyrthosiphon pisum]
ACYPI30473-PA	N	-1.40332	0	NA
ACYPI23035-PA	N	-1.40263	0	NA
ACYPI48152-PA	N	-1.40252	1.98173e-275	NA
ACYPI32116-PA	N	-1.40222	0	hypothetical protein [Candidatus Regiella insecticola] gb|EGY28406.1| hypothetical protein Rin_00016560 [Candidatus Regiella insecticola R5.15]
ACYPI41992-PA	N	-1.40166	0	NA
ACYPI26956-PA	N	-1.40016	1.66017e-228	conserved hypothetical protein [Trichinella spiralis] gb|EFV47222.1| conserved hypothetical protein [Trichinella spiralis]
ACYPI41802-PA	N	-1.40002	0	hypothetical protein [Candidatus Regiella insecticola] gb|EGY28406.1| hypothetical protein Rin_00016560 [Candidatus Regiella insecticola R5.15]
ACYPI22179-PA	N	-1.39631	8.6472e-10	PREDICTED: uncharacterized protein LOC100570877 [Acyrthosiphon pisum]
ACYPI23605-PA	N	-1.3954	0	hypothetical protein OXYTRI_13058 [Oxytricha trifallax]
ACYPI45585-PA	N	-1.395	5.49621e-165	hypothetical protein PP7435_Chr4-1026 [Komagataella pastoris CBS 7435]
ACYPI33177-PA	N	-1.39405	3.46247e-15	NA
ACYPI27367-PA	N	-1.39245	0	NA
ACYPI45435-PA	N	-1.39209	0	hypothetical protein [Candidatus Regiella insecticola] gb|EGY28406.1| hypothetical protein Rin_00016560 [Candidatus Regiella insecticola R5.15]
ACYPI55091-PA	N	-1.39204	0	hypothetical protein OXYTRI_13058 [Oxytricha trifallax]
ACYPI31655-PA	N	-1.39193	3.54737e-26	NA
ACYPI54811-PA	N	-1.39188	0	hypothetical protein [Candidatus Regiella insecticola] gb|EGY28406.1| hypothetical protein Rin_00016560 [Candidatus Regiella insecticola R5.15]
ACYPI43426-PA	N	-1.3906	0	hypothetical protein E5Q_03044 [Mixia osmundae IAM 14324] gb|KEI36421.1| hypothetical protein L969DRAFT_55155 [Mixia osmundae IAM 14324] gb|KEI37813.1| hypothetical protein L969DRAFT_52825 [Mixia osmundae IAM 14324] gb|KEI39784.1| hypothetical protein L969DRAFT_47457 [Mixia osmundae IAM 14324] gb|KEI40302.1| hypothetical protein L969DRAFT_48272 [Mixia osmundae IAM 14324]
ACYPI35530-PA	N	-1.38986	0	conserved hypothetical protein [Pediculus humanus corporis] gb|EEB14006.1| conserved hypothetical protein [Pediculus humanus corporis]
ACYPI32219-PA	N	-1.3867	0	NA
ACYPI28653-PA	N	-1.38462	0	hypothetical protein OXYTRI_13058 [Oxytricha trifallax]
ACYPI35041-PA	N	-1.3838	0	NA
ACYPI31029-PA	N	-1.38361	0	senescence associated protein [Echinococcus multilocularis]
ACYPI47413-PA	N	-1.38107	0	PREDICTED: uncharacterized protein LOC100574521 [Acyrthosiphon pisum]
ACYPI47986-PA	N	-1.37998	0	NA
ACYPI38226-PA	N	-1.37929	0	hypothetical protein OXYTRI_13058 [Oxytricha trifallax]
ACYPI28548-PA	N	-1.3789	0	PREDICTED: uncharacterized protein LOC100574521 [Acyrthosiphon pisum]
ACYPI22823-PA	N	-1.37859	0	hypothetical protein CGI_10000009 [Crassostrea gigas]
ACYPI38107-PA	N	-1.37843	0	PREDICTED: uncharacterized protein LOC100574521 [Acyrthosiphon pisum]
ACYPI21937-PA	N	-1.37718	0	senescence associated protein [Echinococcus multilocularis]
ACYPI32051-PA	N	-1.377	0	PREDICTED: uncharacterized protein LOC100574521 [Acyrthosiphon pisum]
ACYPI39374-PA	N	-1.37651	0	NA
ACYPI51669-PA	N	-1.37635	0	PREDICTED: uncharacterized protein LOC100574521 [Acyrthosiphon pisum]
ACYPI44262-PA	N	-1.37515	3.14478e-28	NA
ACYPI52972-PA	N	-1.37475	0	hypothetical protein OXYTRI_13058 [Oxytricha trifallax]
ACYPI27575-PA	N	-1.37283	0	senescence associated protein [Echinococcus multilocularis]
ACYPI20002-PA	N	-1.37263	0	PREDICTED: uncharacterized protein LOC100574521 [Acyrthosiphon pisum]
ACYPI55504-PA	N	-1.37215	0	hypothetical protein Phum_PHUM205230 [Pediculus humanus corporis] gb|EEB12783.1| hypothetical protein Phum_PHUM205230 [Pediculus humanus corporis]
ACYPI37928-PA	N	-1.3718	0	Ac1147-like protein, partial [Diaphorina citri]
ACYPI23116-PA	N	-1.37171	0	PREDICTED: uncharacterized protein LOC100574521 [Acyrthosiphon pisum]
ACYPI48239-PA	N	-1.37137	0	PREDICTED: uncharacterized protein LOC100574521 [Acyrthosiphon pisum]
ACYPI49731-PA	N	-1.37121	0	PREDICTED: uncharacterized protein LOC100574521 [Acyrthosiphon pisum]
ACYPI51830-PA	N	-1.36966	0	PREDICTED: uncharacterized protein LOC100574521 [Acyrthosiphon pisum]
ACYPI22421-PA	N	-1.36929	0	PREDICTED: uncharacterized protein LOC100574521 [Acyrthosiphon pisum]
ACYPI42016-PA	N	-1.36877	0	NA
ACYPI51131-PA	N	-1.36847	0	PREDICTED: uncharacterized protein LOC100574521 [Acyrthosiphon pisum]
ACYPI34491-PA	N	-1.36839	0	PREDICTED: uncharacterized protein LOC100574521 [Acyrthosiphon pisum]
ACYPI55479-PA	N	-1.36458	0	hypothetical protein HELRODRAFT_92453, partial [Helobdella robusta]
ACYPI55979-PA	N	-1.36441	0	hypothetical protein MYCGRDRAFT_45585 [Zymoseptoria tritici IPO323] gb|EGP85764.1| hypothetical protein MYCGRDRAFT_45585 [Zymoseptoria tritici IPO323] gb|EME38013.1| hypothetical protein DOTSEDRAFT_141299 [Dothistroma septosporum NZE10] gb|EME38022.1| hypothetical protein DOTSEDRAFT_116518, partial [Dothistroma septosporum NZE10] gb|EMF07908.1| hypothetical protein SEPMUDRAFT_145509 [Sphaerulina …
ACYPI25415-PA	N	-1.36312	0	hypothetical protein OXYTRI_13058 [Oxytricha trifallax]
ACYPI38502-PA	N	-1.36214	0	hypothetical protein OXYTRI_13058 [Oxytricha trifallax]
ACYPI37881-PA	N	-1.36057	0	senescence associated protein [Echinococcus multilocularis]
ACYPI37911-PA	N	-1.35859	0	Ac1147-like protein, partial [Diaphorina citri]
ACYPI30016-PA	N	-1.35163	0	PREDICTED: uncharacterized protein LOC100574521 [Acyrthosiphon pisum]
ACYPI30011-PA	N	-1.34996	0	senescence associated protein [Echinococcus multilocularis]
ACYPI21700-PA	N	-1.33752	0	hypothetical protein HELRODRAFT_92453, partial [Helobdella robusta]
ACYPI33624-PA	N	-1.33738	0	hypothetical protein HELRODRAFT_92453, partial [Helobdella robusta]
ACYPI42334-PA	N	-1.33571	0	hypothetical protein MYCGRDRAFT_45585 [Zymoseptoria tritici IPO323] gb|EGP85764.1| hypothetical protein MYCGRDRAFT_45585 [Zymoseptoria tritici IPO323] gb|EME38013.1| hypothetical protein DOTSEDRAFT_141299 [Dothistroma septosporum NZE10] gb|EME38022.1| hypothetical protein DOTSEDRAFT_116518, partial [Dothistroma septosporum NZE10] gb|EMF07908.1| hypothetical protein SEPMUDRAFT_145509 [Sphaerulina …
ACYPI46203-PA	N	-1.33354	0	hypothetical protein HELRODRAFT_92453, partial [Helobdella robusta]
ACYPI32962-PA	N	-1.33314	0	conserved hypothetical protein [Pediculus humanus corporis] gb|EEB14006.1| conserved hypothetical protein [Pediculus humanus corporis]
ACYPI20286-PA	N	-1.33298	0	hypothetical protein MYCGRDRAFT_45585 [Zymoseptoria tritici IPO323] gb|EGP85764.1| hypothetical protein MYCGRDRAFT_45585 [Zymoseptoria tritici IPO323] gb|EME38013.1| hypothetical protein DOTSEDRAFT_141299 [Dothistroma septosporum NZE10] gb|EME38022.1| hypothetical protein DOTSEDRAFT_116518, partial [Dothistroma septosporum NZE10] gb|EMF07908.1| hypothetical protein SEPMUDRAFT_145509 [Sphaerulina …
ACYPI40137-PA	N	-1.33091	2.31557e-299	hypothetical protein MYCGRDRAFT_45585 [Zymoseptoria tritici IPO323] gb|EGP85764.1| hypothetical protein MYCGRDRAFT_45585 [Zymoseptoria tritici IPO323] gb|EME38013.1| hypothetical protein DOTSEDRAFT_141299 [Dothistroma septosporum NZE10] gb|EME38022.1| hypothetical protein DOTSEDRAFT_116518, partial [Dothistroma septosporum NZE10] gb|EMF07908.1| hypothetical protein SEPMUDRAFT_145509 [Sphaerulina …
ACYPI22621-PA	N	-1.32955	0	hypothetical protein MYCGRDRAFT_45585 [Zymoseptoria tritici IPO323] gb|EGP85764.1| hypothetical protein MYCGRDRAFT_45585 [Zymoseptoria tritici IPO323] gb|EME38013.1| hypothetical protein DOTSEDRAFT_141299 [Dothistroma septosporum NZE10] gb|EME38022.1| hypothetical protein DOTSEDRAFT_116518, partial [Dothistroma septosporum NZE10] gb|EMF07908.1| hypothetical protein SEPMUDRAFT_145509 [Sphaerulina …
ACYPI52142-PA	N	-1.3292	4.06338e-17	NA
ACYPI35948-PA	N	-1.3292	1.45566e-13	NA
ACYPI33857-PA	N	-1.32827	3.05944e-188	NA
ACYPI25128-PA	N	-1.32792	0	hypothetical protein MYCGRDRAFT_45585 [Zymoseptoria tritici IPO323] gb|EGP85764.1| hypothetical protein MYCGRDRAFT_45585 [Zymoseptoria tritici IPO323] gb|EME38013.1| hypothetical protein DOTSEDRAFT_141299 [Dothistroma septosporum NZE10] gb|EME38022.1| hypothetical protein DOTSEDRAFT_116518, partial [Dothistroma septosporum NZE10] gb|EMF07908.1| hypothetical protein SEPMUDRAFT_145509 [Sphaerulina …
ACYPI30073-PA	N	-1.32687	0	hypothetical protein MYCGRDRAFT_45585 [Zymoseptoria tritici IPO323] gb|EGP85764.1| hypothetical protein MYCGRDRAFT_45585 [Zymoseptoria tritici IPO323] gb|EME38013.1| hypothetical protein DOTSEDRAFT_141299 [Dothistroma septosporum NZE10] gb|EME38022.1| hypothetical protein DOTSEDRAFT_116518, partial [Dothistroma septosporum NZE10] gb|EMF07908.1| hypothetical protein SEPMUDRAFT_145509 [Sphaerulina …
ACYPI49252-PA	N	-1.32637	1.12537e-93	NA
ACYPI31028-PA	N	-1.3259	4.4113e-121	hypothetical protein NP_c23 [Nosema pernyi]
ACYPI55709-PA	N	-1.32453	0	CHK1 checkpoint homolog (S. pombe) [Xenopus (Silurana) tropicalis]
ACYPI55173-PA	N	-1.32414	0	hypothetical protein MYCGRDRAFT_45585 [Zymoseptoria tritici IPO323] gb|EGP85764.1| hypothetical protein MYCGRDRAFT_45585 [Zymoseptoria tritici IPO323] gb|EME38013.1| hypothetical protein DOTSEDRAFT_141299 [Dothistroma septosporum NZE10] gb|EME38022.1| hypothetical protein DOTSEDRAFT_116518, partial [Dothistroma septosporum NZE10] gb|EMF07908.1| hypothetical protein SEPMUDRAFT_145509 [Sphaerulina …
ACYPI23034-PA	N	-1.32262	0	hypothetical protein MYCGRDRAFT_45585 [Zymoseptoria tritici IPO323] gb|EGP85764.1| hypothetical protein MYCGRDRAFT_45585 [Zymoseptoria tritici IPO323] gb|EME38013.1| hypothetical protein DOTSEDRAFT_141299 [Dothistroma septosporum NZE10] gb|EME38022.1| hypothetical protein DOTSEDRAFT_116518, partial [Dothistroma septosporum NZE10] gb|EMF07908.1| hypothetical protein SEPMUDRAFT_145509 [Sphaerulina …
ACYPI36493-PA	N	-1.32228	0	hypothetical protein TcasGA2_TC011501 [Tribolium castaneum]
ACYPI32227-PA	N	-1.32037	0	PREDICTED: uncharacterized protein LOC100574521 [Acyrthosiphon pisum]
ACYPI21561-PA	N	-1.31995	0	hypothetical protein HELRODRAFT_92453, partial [Helobdella robusta]
ACYPI31830-PA	N	-1.31961	0	PREDICTED: uncharacterized protein LOC100574521 [Acyrthosiphon pisum]
ACYPI50318-PA	N	-1.31892	0	hypothetical protein MYCGRDRAFT_45585 [Zymoseptoria tritici IPO323] gb|EGP85764.1| hypothetical protein MYCGRDRAFT_45585 [Zymoseptoria tritici IPO323] gb|EME38013.1| hypothetical protein DOTSEDRAFT_141299 [Dothistroma septosporum NZE10] gb|EME38022.1| hypothetical protein DOTSEDRAFT_116518, partial [Dothistroma septosporum NZE10] gb|EMF07908.1| hypothetical protein SEPMUDRAFT_145509 [Sphaerulina …
ACYPI29443-PA	N	-1.31595	0	hypothetical protein TcasGA2_TC011501 [Tribolium castaneum]
ACYPI40230-PA	N	-1.31512	9.41543e-214	hypothetical protein NP_c23 [Nosema pernyi]
ACYPI33996-PA	N	-1.31227	0	hypothetical protein HELRODRAFT_92453, partial [Helobdella robusta]
ACYPI40045-PA	N	-1.29717	0	hypothetical protein MYCGRDRAFT_45585 [Zymoseptoria tritici IPO323] gb|EGP85764.1| hypothetical protein MYCGRDRAFT_45585 [Zymoseptoria tritici IPO323] gb|EME38013.1| hypothetical protein DOTSEDRAFT_141299 [Dothistroma septosporum NZE10] gb|EME38022.1| hypothetical protein DOTSEDRAFT_116518, partial [Dothistroma septosporum NZE10] gb|EMF07908.1| hypothetical protein SEPMUDRAFT_145509 [Sphaerulina …
ACYPI30605-PA	N	-1.29052	1.51854e-97	NA
ACYPI31695-PA	N	-1.28506	0	hypothetical protein MYCGRDRAFT_45585 [Zymoseptoria tritici IPO323] gb|EGP85764.1| hypothetical protein MYCGRDRAFT_45585 [Zymoseptoria tritici IPO323] gb|EME38013.1| hypothetical protein DOTSEDRAFT_141299 [Dothistroma septosporum NZE10] gb|EME38022.1| hypothetical protein DOTSEDRAFT_116518, partial [Dothistroma septosporum NZE10] gb|EMF07908.1| hypothetical protein SEPMUDRAFT_145509 [Sphaerulina …
ACYPI41383-PA	N	-1.28486	0	hypothetical protein MYCGRDRAFT_45585 [Zymoseptoria tritici IPO323] gb|EGP85764.1| hypothetical protein MYCGRDRAFT_45585 [Zymoseptoria tritici IPO323] gb|EME38013.1| hypothetical protein DOTSEDRAFT_141299 [Dothistroma septosporum NZE10] gb|EME38022.1| hypothetical protein DOTSEDRAFT_116518, partial [Dothistroma septosporum NZE10] gb|EMF07908.1| hypothetical protein SEPMUDRAFT_145509 [Sphaerulina …
ACYPI37932-PA	N	-1.2736	0	hypothetical protein MYCGRDRAFT_45585 [Zymoseptoria tritici IPO323] gb|EGP85764.1| hypothetical protein MYCGRDRAFT_45585 [Zymoseptoria tritici IPO323] gb|EME38013.1| hypothetical protein DOTSEDRAFT_141299 [Dothistroma septosporum NZE10] gb|EME38022.1| hypothetical protein DOTSEDRAFT_116518, partial [Dothistroma septosporum NZE10] gb|EMF07908.1| hypothetical protein SEPMUDRAFT_145509 [Sphaerulina …
ACYPI53305-PA	N	-1.2715	0	hypothetical protein TcasGA2_TC011501 [Tribolium castaneum]
ACYPI52335-PA	N	-1.27012	0	hypothetical protein MYCGRDRAFT_45585 [Zymoseptoria tritici IPO323] gb|EGP85764.1| hypothetical protein MYCGRDRAFT_45585 [Zymoseptoria tritici IPO323] gb|EME38013.1| hypothetical protein DOTSEDRAFT_141299 [Dothistroma septosporum NZE10] gb|EME38022.1| hypothetical protein DOTSEDRAFT_116518, partial [Dothistroma septosporum NZE10] gb|EMF07908.1| hypothetical protein SEPMUDRAFT_145509 [Sphaerulina …
ACYPI42216-PA	N	-1.26263	0	hypothetical protein MYCGRDRAFT_45585 [Zymoseptoria tritici IPO323] gb|EGP85764.1| hypothetical protein MYCGRDRAFT_45585 [Zymoseptoria tritici IPO323] gb|EME38013.1| hypothetical protein DOTSEDRAFT_141299 [Dothistroma septosporum NZE10] gb|EME38022.1| hypothetical protein DOTSEDRAFT_116518, partial [Dothistroma septosporum NZE10] gb|EMF07908.1| hypothetical protein SEPMUDRAFT_145509 [Sphaerulina …
ACYPI54540-PA	N	-1.26117	0	hypothetical protein MYCGRDRAFT_45585 [Zymoseptoria tritici IPO323] gb|EGP85764.1| hypothetical protein MYCGRDRAFT_45585 [Zymoseptoria tritici IPO323] gb|EME38013.1| hypothetical protein DOTSEDRAFT_141299 [Dothistroma septosporum NZE10] gb|EME38022.1| hypothetical protein DOTSEDRAFT_116518, partial [Dothistroma septosporum NZE10] gb|EMF07908.1| hypothetical protein SEPMUDRAFT_145509 [Sphaerulina …
ACYPI47639-PA	N	-1.25598	0	hypothetical protein MYCGRDRAFT_45585 [Zymoseptoria tritici IPO323] gb|EGP85764.1| hypothetical protein MYCGRDRAFT_45585 [Zymoseptoria tritici IPO323] gb|EME38013.1| hypothetical protein DOTSEDRAFT_141299 [Dothistroma septosporum NZE10] gb|EME38022.1| hypothetical protein DOTSEDRAFT_116518, partial [Dothistroma septosporum NZE10] gb|EMF07908.1| hypothetical protein SEPMUDRAFT_145509 [Sphaerulina …
ACYPI34289-PA	N	-1.25376	0	hypothetical protein MYCGRDRAFT_45585 [Zymoseptoria tritici IPO323] gb|EGP85764.1| hypothetical protein MYCGRDRAFT_45585 [Zymoseptoria tritici IPO323] gb|EME38013.1| hypothetical protein DOTSEDRAFT_141299 [Dothistroma septosporum NZE10] gb|EME38022.1| hypothetical protein DOTSEDRAFT_116518, partial [Dothistroma septosporum NZE10] gb|EMF07908.1| hypothetical protein SEPMUDRAFT_145509 [Sphaerulina …
ACYPI53934-PA	N	-1.24707	0	hypothetical protein MYCGRDRAFT_45585 [Zymoseptoria tritici IPO323] gb|EGP85764.1| hypothetical protein MYCGRDRAFT_45585 [Zymoseptoria tritici IPO323] gb|EME38013.1| hypothetical protein DOTSEDRAFT_141299 [Dothistroma septosporum NZE10] gb|EME38022.1| hypothetical protein DOTSEDRAFT_116518, partial [Dothistroma septosporum NZE10] gb|EMF07908.1| hypothetical protein SEPMUDRAFT_145509 [Sphaerulina …
ACYPI008693-PA	N	-1.23834	2.81667e-05	PREDICTED: stress-induced-phosphoprotein 1 [Acyrthosiphon pisum]
ACYPI54484-PA	N	-1.22577	5.52416e-11	NA
ACYPI31756-PA	N	-1.15927	0.000147608	NA
