# Supplementary material for: Performances of survival, feeding behavior, and gene expression in aphids reveal their different fitness to host alteration
Source: Sci Rep. 2016 Jan 13;6:19344. doi: 10.1038/srep19344 (PMC4725932; doi:10.1038/srep19344)
Supplement: Supplementary Dataset 5 [file srep19344-s6.xls]

## Sheet: Medicago truncatula
Performances of survival, feeding behavior, and gene expression in aphids reveal their different fitness to host alteration
Hong Lu, Pengcheng Yang, Yongyu Xu, Lan Luo, Junjie Zhu,Na Cui, Le Kang, Feng Cui
Data S5. List of differently expressed genes in the Medicago truncatula and Vicia villosa colony compared with the YYC clone. The genes that varied in a specific colony are in bold.
gene code	secreted	log2(Medicago truncatula/Vicia faba)	adjusted P value	nr description
ACYPI47227-PA	N	12.1318	1.07642e-10	PREDICTED: inositol-trisphosphate 3-kinase A isoform X3 [Acyrthosiphon pisum]
ACYPI34284-PA	N	11.703	5.1247e-08	NA
ACYPI22765-PA	N	11.5103	7.80834e-07	NA
ACYPI27938-PA	N	11.4924	7.79347e-07	NA
ACYPI25200-PA	N	11.3284	5.89773e-06	uncharacterized protein LOC100572800 [Acyrthosiphon pisum] ref|XP_008181921.1| PREDICTED: uncharacterized protein LOC100572800 isoform X1 [Acyrthosiphon pisum] dbj|BAH72364.1| ACYPI25200 [Acyrthosiphon pisum]
ACYPI36522-PA	N	11.2473	1.16279e-05	NA
ACYPI45819-PA	N	11.1812	2.27309e-05	NA
ACYPI41090-PA	N	11.118	4.40101e-05	NA
ACYPI25403-PA	N	10.9254	0.000165734	NA
ACYPI24935-PA	N	10.8688	0.000319341	NA
ACYPI30653-PA	N	10.801	0.000608093	PREDICTED: uncharacterized protein LOC103310644 [Acyrthosiphon pisum]
ACYPI23903-PA	N	10.801	0.000608977	NA
ACYPI47236-PA	N	3.59946	6.08259e-06	PREDICTED: mitochondrial cardiolipin hydrolase-like [Acyrthosiphon pisum]
ACYPI38811-PA	N	3.27753	1.45069e-06	NA
ACYPI40802-PA	N	3.27753	4.64391e-06	NA
ACYPI43496-PA	N	3.27753	0.000554014	NA
ACYPI003367-PA	N	2.78003	5.52319e-05	DNA-directed RNA polymerase II subunit RPB7 [Acyrthosiphon pisum] dbj|BAH72468.1| ACYPI003367 [Acyrthosiphon pisum]
ACYPI27985-PA	N	2.59946	0.000671676	NA
ACYPI47719-PA	N	2.27753	0.000117541	PREDICTED: uncharacterized protein LOC100164659 [Acyrthosiphon pisum]
ACYPI56223-PA	N	2.27753	0.000122469	PREDICTED: uncharacterized protein LOC100167668, partial [Acyrthosiphon pisum]
ACYPI39210-PA	N	2.27753	0.000515006	NA
ACYPI26086-PA	Y	1.7921	5.45818e-05	PREDICTED: uncharacterized protein LOC100572343 [Acyrthosiphon pisum]
ACYPI37779-PA	N	1.69257	2.9797e-06	NA
ACYPI36821-PA	Y	1.57709	4.88035e-11	NA
ACYPI36174-PA	Y	1.52546	2.62453e-09	uncharacterized protein LOC100302630 precursor [Acyrthosiphon pisum]
ACYPI26819-PA	N	1.35553	9.60087e-05	PREDICTED: uncharacterized protein LOC100571823, partial [Acyrthosiphon pisum]
ACYPI38818-PA	Y	1.27753	6.2952e-05	PREDICTED: uncharacterized protein LOC100572343 [Acyrthosiphon pisum]
ACYPI29836-PA	N	1.27753	0.000469663	PREDICTED: uncharacterized protein LOC103309757 [Acyrthosiphon pisum]
ACYPI26400-PA	N	1.14002	0.000339768	PREDICTED: glutathione S-transferase 2-like, partial [Acyrthosiphon pisum]
ACYPI001774-PA	N	1.11706	0.000746897	PREDICTED: uncharacterized protein LOC100160479 [Acyrthosiphon pisum]
ACYPI46894-PA	N	1.07108	6.7346e-05	PREDICTED: mitochondrial inner membrane organizing system protein 1-like [Acyrthosiphon pisum]
ACYPI007564-PA	N	1.05514	0.000349271	PREDICTED: cytochrome c oxidase assembly factor 5 [Acyrthosiphon pisum] ref|XP_008183749.1| PREDICTED: cytochrome c oxidase assembly factor 5 [Acyrthosiphon pisum]
ACYPI38738-PA	N	1.03652	0.000271508	NA
ACYPI24475-PA	N	1.01814	4.76551e-08	PREDICTED: venom dipeptidyl peptidase 4-like [Acyrthosiphon pisum]
ACYPI003078-PA	N	1.007	1.11437e-06	PREDICTED: phosphatidylinositol 4-phosphate 5-kinase type-1 beta-like [Acyrthosiphon pisum]
ACYPI008750-PA	N	11.3404	5.91906e-06	PREDICTED: calpain-7-like isoform X2 [Acyrthosiphon pisum]
ACYPI40702-PA	N	10.9994	8.50195e-05	PREDICTED: uncharacterized protein LOC103308549 [Acyrthosiphon pisum]
ACYPI38521-PA	N	10.9994	8.52964e-05	NA
ACYPI26814-PA	N	10.821	0.000317887	NA
ACYPI42501-PA	N	3.75865	1.30565e-08	PREDICTED: uncharacterized protein LOC100569972 [Acyrthosiphon pisum]
ACYPI27259-PA	Y	3.5196	8.84752e-122	uncharacterized protein LOC100575004 precursor [Acyrthosiphon pisum] dbj|BAH72024.1| ACYPI27259 [Acyrthosiphon pisum]
ACYPI21720-PA	N	3.44745	0.000707793	PREDICTED: uncharacterized protein LOC100569972 [Acyrthosiphon pisum]
ACYPI45859-PA	N	3.36499	1.83535e-05	PREDICTED: uncharacterized protein LOC100571172 [Acyrthosiphon pisum]
ACYPI38875-PA	N	3.27753	4.51058e-07	PREDICTED: uncharacterized protein LOC100570071 [Acyrthosiphon pisum]
ACYPI20968-PA	N	3.152	9.82368e-26	PREDICTED: uncharacterized protein LOC100570877 [Acyrthosiphon pisum]
ACYPI41716-PA	N	3.05282	5.89818e-98	PREDICTED: uncharacterized protein LOC100570877 [Acyrthosiphon pisum]
ACYPI54675-PA	N	2.91116	2.39758e-126	PREDICTED: uncharacterized protein LOC100570877 [Acyrthosiphon pisum]
ACYPI21765-PA	N	2.86249	7.30866e-11	NA
ACYPI30696-PA	N	2.86249	0.0005532	PREDICTED: syntaxin-18 [Acyrthosiphon pisum]
ACYPI52854-PA	N	2.80109	3.30465e-56	NA
ACYPI41715-PA	N	2.75046	9.33241e-197	PREDICTED: uncharacterized protein LOC100570877 [Acyrthosiphon pisum]
ACYPI45828-PA	N	2.73696	9.97773e-77	NA
ACYPI47628-PA	N	2.73696	2.25557e-05	NA
ACYPI39384-PA	N	2.59946	1.03894e-06	NA
ACYPI26742-PA	N	2.59946	1.04091e-06	NA
ACYPI52524-PA	N	2.43281	4.03813e-56	PREDICTED: uncharacterized protein LOC100570877 [Acyrthosiphon pisum]
ACYPI35626-PA	N	2.393	5.00953e-14	NA
ACYPI40266-PA	N	2.29082	6.73283e-42	PREDICTED: uncharacterized protein LOC100570877 [Acyrthosiphon pisum]
ACYPI001471-PA	N	2.27753	2.61921e-09	PREDICTED: acyl-CoA-binding protein homolog [Acyrthosiphon pisum]
ACYPI45829-PA	N	2.26242	6.41267e-160	PREDICTED: uncharacterized protein LOC100570877 [Acyrthosiphon pisum]
ACYPI22179-PA	N	2.26104	1.45633e-91	PREDICTED: uncharacterized protein LOC100570877 [Acyrthosiphon pisum]
ACYPI30075-PA	N	2.13168	4.53772e-183	PREDICTED: uncharacterized protein LOC100570877 [Acyrthosiphon pisum]
ACYPI30076-PA	N	2.13168	4.55123e-183	PREDICTED: uncharacterized protein LOC100570877 [Acyrthosiphon pisum]
ACYPI43357-PA	N	2.08488	2.75798e-17	NA
ACYPI30077-PA	N	2.04571	1.9896e-173	PREDICTED: uncharacterized protein LOC100570877 [Acyrthosiphon pisum]
ACYPI51492-PA	N	2.04508	3.15796e-79	PREDICTED: uncharacterized protein LOC100570877 [Acyrthosiphon pisum]
ACYPI45830-PA	N	2.01449	2.43612e-42	PREDICTED: uncharacterized protein LOC100570877 [Acyrthosiphon pisum]
ACYPI002861-PA	N	1.97797	6.2937e-06	PREDICTED: uncharacterized protein LOC103308097 [Acyrthosiphon pisum]
ACYPI31429-PA	N	1.97797	4.34743e-05	PREDICTED: uncharacterized protein K02A2.6-like [Acyrthosiphon pisum]
ACYPI21823-PA	N	1.9433	5.71114e-222	PREDICTED: uncharacterized protein LOC100570877 [Acyrthosiphon pisum]
ACYPI20392-PA	N	1.83941	1.70295e-16	PREDICTED: uncharacterized protein LOC100570877 [Acyrthosiphon pisum]
ACYPI52855-PA	N	1.8305	3.68244e-154	PREDICTED: uncharacterized protein LOC100570877 [Acyrthosiphon pisum]
ACYPI23443-PA	N	1.74767	2.05442e-38	NA
ACYPI27126-PA	N	1.59946	0.000124646	PREDICTED: transcription elongation factor 1 homolog [Acyrthosiphon pisum] ref|XP_008185305.1| PREDICTED: transcription elongation factor 1 homolog [Acyrthosiphon pisum]
ACYPI003041-PA	Y	1.56971	5.39585e-17	PREDICTED: uncharacterized protein LOC103307616 [Acyrthosiphon pisum]
ACYPI45615-PA	N	1.56703	6.11317e-46	NA
ACYPI36246-PA	N	1.56703	3.88044e-05	PREDICTED: uncharacterized protein LOC100576058 [Acyrthosiphon pisum]
ACYPI005818-PA	Y	1.53513	0	uncharacterized protein LOC100164831 precursor [Acyrthosiphon pisum] dbj|BAH71941.1| ACYPI005818 [Acyrthosiphon pisum]
ACYPI24917-PA	N	1.44026	1.5744e-10	PREDICTED: alpha-(1,6)-fucosyltransferase-like [Acyrthosiphon pisum]
ACYPI23754-PA	N	1.23905	4.03378e-05	NA
ACYPI22815-PA	N	1.23367	2.60005e-112	PREDICTED: uncharacterized protein LOC103309741 [Acyrthosiphon pisum]
ACYPI35193-PA	N	1.22862	0.000339733	PREDICTED: uncharacterized protein LOC100161574 isoform X2 [Acyrthosiphon pisum]
ACYPI23163-PA	Y	1.18442	0.000558243	NA
ACYPI56347-PA	Y	1.11088	1.37822e-30	NA
ACYPI46969-PA	N	1.04306	2.38646e-18	uncharacterized protein LOC100302428 precursor [Acyrthosiphon pisum] dbj|BAH72547.1| hypothetical protein [Acyrthosiphon pisum]
ACYPI45120-PA	N	-11.9698	1.67533e-09	NA
ACYPI33615-PA	N	-11.409	3.00298e-06	hypothetical protein X777_10552 [Cerapachys biroi]
ACYPI48121-PA	N	-11.355	5.90838e-06	NA
ACYPI26095-PA	N	-11.1972	2.27704e-05	NA
ACYPI20174-PA	N	-11.1624	2.26915e-05	NA
ACYPI46933-PA	Y	-11.1333	4.38626e-05	PREDICTED: furin-like protease 2 isoform X1 [Acyrthosiphon pisum]
ACYPI36668-PA	N	-11.0906	4.39362e-05	PREDICTED: mediator of RNA polymerase II transcription subunit 9 [Acyrthosiphon pisum]
ACYPI37177-PA	N	-11.0629	8.51578e-05	NA
ACYPI000840-PA	Y	-11.0478	8.54356e-05	osiris 6-like precursor [Acyrthosiphon pisum] dbj|BAH72689.1| ACYPI000840 [Acyrthosiphon pisum]
ACYPI47260-PA	N	-10.9698	0.000165211	PREDICTED: protein vav-like isoform X1 [Acyrthosiphon pisum]
ACYPI24539-PA	N	-10.9037	0.000318371	NA
ACYPI34603-PA	N	-10.8823	0.000318855	PREDICTED: 52 kDa repressor of the inhibitor of the protein kinase-like, partial [Acyrthosiphon pisum]
ACYPI53037-PA	N	-10.8543	0.000319829	short-chain dehydrogenase/reductase-like [Acyrthosiphon pisum] dbj|BAH72419.1| ACYPI009545 [Acyrthosiphon pisum]
ACYPI30858-PA	N	-10.7839	0.000609863	NA
ACYPI26555-PA	N	-10.7734	0.000605457	NA
ACYPI39440-PA	N	-10.7474	0.000606333	PREDICTED: potassium voltage-gated channel subfamily H member 2 isoform X6 [Acyrthosiphon pisum]
ACYPI001305-PA	Y	-4.72247	0.000430561	ACYPI001305 [Acyrthosiphon pisum]
ACYPI43590-PA	N	-3.42291	8.09714e-07	PREDICTED: uncharacterized protein LOC103311062 [Acyrthosiphon pisum]
ACYPI008168-PA	N	-3.33718	0.000181981	PREDICTED: tyrosine 3-monooxygenase [Acyrthosiphon pisum]
ACYPI005547-PA	Y	-3.30743	0.000399356	PREDICTED: tyrosine-protein phosphatase non-receptor type 23-like [Acyrthosiphon pisum]
ACYPI31486-PA	N	-3.1819	0.000962857	PREDICTED: uncharacterized protein LOC103307929 [Acyrthosiphon pisum]
ACYPI20956-PA	N	-3.0444	4.45006e-05	uncharacterized protein LOC100573560 [Acyrthosiphon pisum] dbj|BAH70758.1| ACYPI25621 [Acyrthosiphon pisum]
ACYPI32937-PA	N	-3.0444	4.4575e-05	uncharacterized protein LOC100573560 [Acyrthosiphon pisum] dbj|BAH70758.1| ACYPI25621 [Acyrthosiphon pisum]
ACYPI007733-PA	N	-2.47736	1.49705e-08	PREDICTED: protein yippee-like 1 [Acyrthosiphon pisum]
ACYPI38189-PA	N	-2.30743	0.00051577	NA
ACYPI002175-PA	Y	-2.15543	1.81802e-05	uncharacterized protein LOC100160909 precursor [Acyrthosiphon pisum] dbj|BAH70897.1| ACYPI002175 [Acyrthosiphon pisum]
ACYPI38370-PA	Y	-2.13751	0.000822449	NA
ACYPI32571-PA	N	-2.0444	4.12479e-06	PREDICTED: tigger transposable element-derived protein 6-like [Acyrthosiphon pisum]
ACYPI009946-PA	Y	-1.95951	1.66913e-09	NA
ACYPI006043-PA	N	-1.76978	2.50085e-07	myosin light chain-like [Acyrthosiphon pisum] dbj|BAH70869.1| ACYPI006043 [Acyrthosiphon pisum]
ACYPI33274-PA	N	-1.72247	1.61783e-05	putative DNA-mediated transposase [Helicoverpa zea]
ACYPI23565-PA	N	-1.72247	2.98488e-05	PREDICTED: scaffold protein salvador isoform X2 [Acyrthosiphon pisum]
ACYPI38638-PA	N	-1.72247	0.000922534	NA
ACYPI000097-PA	Y	-1.70998	1.25084e-18	chemosensory protein-like precursor [Acyrthosiphon pisum] emb|CAJ01485.1| hypothetical protein [Acyrthosiphon pisum]
ACYPI001291-PA	Y	-1.61556	1.42511e-23	NA
ACYPI36613-PA	N	-1.52983	5.71398e-05	PREDICTED: RNA-binding protein fusilli-like isoform X2 [Acyrthosiphon pisum]
ACYPI009984-PA	Y	-1.50907	2.83388e-06	PREDICTED: neurofilament heavy polypeptide-like [Acyrthosiphon pisum]
ACYPI006035-PA	N	-1.47538	3.37574e-05	PREDICTED: actin-87E-like [Acyrthosiphon pisum] dbj|BAH70562.1| ACYPI006035 [Acyrthosiphon pisum]
ACYPI004778-PA	Y	-1.43868	1.73246e-10	uncharacterized protein LOC100163715 precursor [Acyrthosiphon pisum] dbj|BAH72922.1| ACYPI004778 [Acyrthosiphon pisum]
ACYPI47655-PA	N	-1.41053	7.53442e-18	NA
ACYPI000096-PA	Y	-1.3949	7.93374e-07	chemosensory protein-like precursor [Acyrthosiphon pisum] emb|CAJ01486.1| hypothetical protein [Acyrthosiphon pisum] dbj|BAH71609.1| ACYPI000096 [Acyrthosiphon pisum]
ACYPI46154-PA	N	-1.39232	3.02426e-07	uncharacterized protein LOC100570519 precursor [Acyrthosiphon pisum] dbj|BAH71554.1| ACYPI46154 [Acyrthosiphon pisum]
ACYPI35645-PA	N	-1.30743	3.83379e-05	NA
ACYPI003467-PA	N	-1.23437	0.000342274	short-chain dehydrogenase-like [Acyrthosiphon pisum] ref|XP_008186667.1| PREDICTED: short-chain dehydrogenase-like isoform X1 [Acyrthosiphon pisum] dbj|BAH71511.1| ACYPI003467 [Acyrthosiphon pisum]
ACYPI003450-PA	Y	-1.23343	5.34119e-08	uncharacterized protein LOC100162290 precursor [Acyrthosiphon pisum] dbj|BAH71486.1| ACYPI003450 [Acyrthosiphon pisum]
ACYPI005604-PA	N	-1.16304	4.74217e-06	uncharacterized protein LOC100163715 precursor [Acyrthosiphon pisum] dbj|BAH72922.1| ACYPI004778 [Acyrthosiphon pisum]
ACYPI007739-PA	N	-1.10714	1.16628e-11	PREDICTED: histidine-rich membrane protein KE4 homolog 2-like [Acyrthosiphon pisum]
ACYPI009317-PA	N	-1.05464	2.35521e-05	PREDICTED: basement membrane-specific heparan sulfate proteoglycan core protein isoform X6 [Acyrthosiphon pisum]
ACYPI008036-PA	N	-1.02203	1.48681e-23	PREDICTED: uncharacterized protein LOC100864173 [Apis florea]
ACYPI27628-PA	N	-12.0156	8.46538e-10	NA
ACYPI54512-PA	N	-11.8823	6.60439e-09	NA
ACYPI51701-PA	N	-10.9698	0.000165472	NA
ACYPI24182-PA	N	-4.58045	1.63162e-25	takeout-like precursor [Acyrthosiphon pisum] ref|XP_003247111.1| PREDICTED: protein takeout-like [Acyrthosiphon pisum] dbj|BAH71632.1| ACYPI001035 [Acyrthosiphon pisum]
ACYPI001035-PA	Y	-4.33718	2.47703e-11	takeout-like precursor [Acyrthosiphon pisum] ref|XP_003247111.1| PREDICTED: protein takeout-like [Acyrthosiphon pisum] dbj|BAH71632.1| ACYPI001035 [Acyrthosiphon pisum]
ACYPI007459-PA	Y	-4.13751	2.82328e-13	uncharacterized protein LOC100166601 precursor [Acyrthosiphon pisum] dbj|BAH70561.1| ACYPI007459 [Acyrthosiphon pisum]
ACYPI25522-PA	Y	-4.11479	1.45333e-07	takeout-like precursor [Acyrthosiphon pisum] ref|XP_003247111.1| PREDICTED: protein takeout-like [Acyrthosiphon pisum] dbj|BAH71632.1| ACYPI001035 [Acyrthosiphon pisum]
ACYPI005750-PA	N	-3.72247	2.41513e-08	PREDICTED: RNA-binding protein 14-like [Acyrthosiphon pisum]
ACYPI44495-PA	N	-3.25853	1.74476e-44	PREDICTED: uncharacterized protein LOC100164067 [Acyrthosiphon pisum]
ACYPI005108-PA	Y	-2.84141	4.5608e-56	PREDICTED: uncharacterized protein LOC100164067 [Acyrthosiphon pisum]
ACYPI001854-PA	N	-2.2079	5.59821e-11	PREDICTED: bolA-like protein 2-like [Megachile rotundata]
ACYPI007563-PA	Y	-2.16304	3.25854e-08	PREDICTED: adhesive plaque matrix protein-like [Acyrthosiphon pisum]
ACYPI010002-PA	Y	-2.05286	4.01016e-34	PREDICTED: uncharacterized protein LOC100169376 [Acyrthosiphon pisum]
ACYPI36683-PA	Y	-1.72247	5.63263e-06	PREDICTED: apolipophorin-3-like [Acyrthosiphon pisum]
ACYPI001839-PA	Y	-1.66309	1.75587e-06	PREDICTED: suppressor protein SRP40-like [Acyrthosiphon pisum] ref|XP_008181323.1| PREDICTED: suppressor protein SRP40-like [Acyrthosiphon pisum]
ACYPI36932-PA	N	-1.6024	0	PREDICTED: titin-like isoform X3 [Acyrthosiphon pisum]
ACYPI005249-PA	Y	-1.50208	1.0989e-10	uncharacterized protein LOC100164214 precursor [Acyrthosiphon pisum] dbj|BAH72929.1| ACYPI005249 [Acyrthosiphon pisum]
ACYPI000149-PA	N	-1.28637	1.44711e-05	PREDICTED: uncharacterized protein LOC100167639 [Acyrthosiphon pisum]
ACYPI37161-PA	Y	-1.23705	9.24826e-06	miple protein precursor [Acyrthosiphon pisum]
ACYPI008945-PA	N	-1.2306	0	PREDICTED: titin-like isoform X1 [Acyrthosiphon pisum]
ACYPI009169-PA	N	-1.22883	3.86329e-08	PREDICTED: probable basic-leucine zipper transcription factor Q [Acyrthosiphon pisum]
ACYPI44068-PA	N	-1.00678	2.2461e-158	NA

## Sheet: Vicia villosa
Performances of survival, feeding behavior, and gene expression in aphids reveal their different fitness to host alteration
Hong Lu, Pengcheng Yang, Yongyu Xu, Lan Luo, Junjie Zhu,Na Cui, Le Kang, Feng Cui
Data S5. List of differently expressed genes in the Medicago truncatula and Vicia villosa colony compared with the YYC clone. The genes that varied in a specific colony are in bold.
gene code	secreted	log2(Vicia villosa/Vicia faba)	adjusted P value	nr description
ACYPI54564-PA	N	11.5382	7.76416e-07	NA
ACYPI31983-PA	N	11.4007	3.01036e-06	PREDICTED: V-type proton ATPase 116 kDa subunit a isoform 1 [Acyrthosiphon pisum]
ACYPI45633-PA	N	11.3747	3.0158e-06	NA
ACYPI55708-PA	N	11.3159	5.8723e-06	NA
ACYPI48371-PA	N	11.1323	4.4473e-05	PREDICTED: H2.0-like homeobox protein isoform X1 [Danio rerio]
ACYPI53829-PA	N	11.1129	4.45472e-05	PREDICTED: UPF0691 protein C9orf116 homolog [Acyrthosiphon pisum]
ACYPI50270-PA	N	11.04	8.70598e-05	hypothetical protein TcasGA2_TC001954 [Tribolium castaneum]
ACYPI42057-PA	N	10.8158	0.000626933	NA
ACYPI35230-PA	N	10.7516	0.000628779	NA
ACYPI001128-PA	Y	5.31669	1.11551e-07	PREDICTED: cathepsin B [Acyrthosiphon pisum]
ACYPI000018-PA	Y	3.89042	3.17801e-10	cathepsin B-16D2 precursor [Acyrthosiphon pisum]
ACYPI54853-PA	N	3.69778	7.36173e-13	ACYPI000510 [Acyrthosiphon pisum]
ACYPI29149-PA	N	2.94932	1.77274e-10	PREDICTED: gelsolin-related protein of 125 kDa-like [Acyrthosiphon pisum]
ACYPI009959-PA	N	2.7484	2.25138e-05	PREDICTED: LOW QUALITY PROTEIN: protein lethal(2)essential for life-like [Acyrthosiphon pisum] dbj|BAH70870.1| ACYPI009959 [Acyrthosiphon pisum]
ACYPI33497-PA	N	2.69778	0.000404833	PREDICTED: apoptosis 1 inhibitor-like [Acyrthosiphon pisum]
ACYPI51887-PA	N	2.47538	0.000182844	NA
ACYPI56141-PA	N	2.32338	0.000303561	PREDICTED: uncharacterized protein LOC100164323 [Acyrthosiphon pisum]
ACYPI006160-PA	N	2.30546	1.75198e-05	hypothetical protein X777_09964 [Cerapachys biroi]
ACYPI38037-PA	N	2.21235	0.000319048	NA
ACYPI007558-PA	Y	2.21235	0.000832892	PREDICTED: protein takeout-like [Acyrthosiphon pisum]
ACYPI41978-PA	N	2.09987	1.59711e-06	PREDICTED: uncharacterized protein LOC103309741 [Acyrthosiphon pisum]
ACYPI31428-PA	N	2.02792	8.89674e-12	PREDICTED: uncharacterized protein LOC100570877 [Acyrthosiphon pisum]
ACYPI000763-PA	N	1.94932	5.71975e-07	PREDICTED: barrier-to-autointegration factor [Acyrthosiphon pisum] ref|XP_008187546.1| PREDICTED: barrier-to-autointegration factor [Acyrthosiphon pisum]
ACYPI008600-PA	N	1.93482	1.57477e-05	SH3 domain binding glutamic acid-rich protein isoform 1 [Acyrthosiphon pisum]
ACYPI23133-PA	N	1.92995	7.95657e-08	PREDICTED: uncharacterized protein LOC100571172 [Acyrthosiphon pisum]
ACYPI20381-PA	N	1.89042	4.15451e-05	NA
ACYPI24909-PA	N	1.82902	1.85307e-06	NA
ACYPI53740-PA	N	1.81642	0.000168345	hypothetical protein YQE_05993, partial [Dendroctonus ponderosae]
ACYPI000970-PA	Y	1.74085	8.85091e-10	PREDICTED: circadian clock-controlled protein-like [Acyrthosiphon pisum]
ACYPI31539-PA	Y	1.69778	1.03541e-07	PREDICTED: immediate early response 3-interacting protein 1 [Acyrthosiphon pisum] ref|XP_008187906.1| PREDICTED: immediate early response 3-interacting protein 1 [Acyrthosiphon pisum] ref|XP_008187907.1| PREDICTED: immediate early response 3-interacting protein 1 [Acyrthosiphon pisum]
ACYPI49881-PA	Y	1.68689	4.26692e-14	NA
ACYPI004156-PA	N	1.60091	2.93274e-07	PREDICTED: transcription and mRNA export factor ENY2-like [Acyrthosiphon pisum]
ACYPI45885-PA	N	1.56849	3.06924e-23	NA
ACYPI35999-PA	N	1.55339	8.55469e-18	NA
ACYPI000345-PA	Y	1.51845	0.000468343	PREDICTED: ejaculatory bulb-specific protein 3-like [Acyrthosiphon pisum]
ACYPI001350-PA	N	1.31189	3.39809e-08	phosphatidylinositol glycan, class P-like [Acyrthosiphon pisum] dbj|BAH71789.1| ACYPI001350 [Acyrthosiphon pisum]
ACYPI25199-PA	N	1.31126	5.98158e-13	hypothetical protein DAPPUDRAFT_313115 [Daphnia pulex]
ACYPI45618-PA	N	1.23834	0.000405888	NA
ACYPI005991-PA	N	1.23438	4.13669e-05	PREDICTED: LYR motif-containing protein 5 [Acyrthosiphon pisum]
ACYPI004860-PA	N	1.23146	0.000293861	PREDICTED: protein spire isoform X2 [Acyrthosiphon pisum]
ACYPI39077-PA	N	1.21235	2.91884e-06	PREDICTED: heat shock protein 68-like [Acyrthosiphon pisum]
ACYPI000132-PA	N	1.19098	1.63749e-25	PREDICTED: uncharacterized protein LOC100158692 [Acyrthosiphon pisum]
ACYPI003052-PA	N	1.16675	9.41774e-05	PREDICTED: serine/threonine-protein kinase Nek5-like [Acyrthosiphon pisum]
ACYPI28536-PA	N	1.16107	4.05475e-18	PREDICTED: uncharacterized protein LOC103309618 [Acyrthosiphon pisum]
ACYPI56506-PA	N	1.14519	1.06396e-106	uncharacterized protein LOC100572986 [Acyrthosiphon pisum] dbj|BAH71891.1| ACYPI56506 [Acyrthosiphon pisum]
ACYPI24280-PA	Y	1.13966	3.0428e-59	PREDICTED: uncharacterized protein LOC100570895 [Acyrthosiphon pisum]
ACYPI000097-PA	Y	1.12175	4.62743e-21	chemosensory protein-like precursor [Acyrthosiphon pisum] emb|CAJ01485.1| hypothetical protein [Acyrthosiphon pisum]
ACYPI49291-PA	N	1.11281	0.000281152	PREDICTED: general vesicular transport factor p115 isoform X1 [Acyrthosiphon pisum]
ACYPI003607-PA	N	1.10234	1.6035e-07	PREDICTED: glycoprotein 3-alpha-L-fucosyltransferase A-like [Acyrthosiphon pisum]
ACYPI004221-PA	N	1.0398	8.12371e-10	uncharacterized protein LOC100163113 [Acyrthosiphon pisum] dbj|BAH71346.1| ACYPI004221 [Acyrthosiphon pisum]
ACYPI38320-PA	N	1.03035	2.12419e-22	NA
ACYPI21107-PA	N	1.02428	2.46075e-06	uncharacterized protein LOC100571150 [Acyrthosiphon pisum] dbj|BAH72366.1| ACYPI21107 [Acyrthosiphon pisum]
ACYPI44555-PA	N	1.0006	1.5312e-50	PREDICTED: uncharacterized protein LOC100570895 [Acyrthosiphon pisum]
ACYPI38521-PA	N	12.6122	1.95126e-15	NA
ACYPI008750-PA	N	11.8013	1.32951e-08	PREDICTED: calpain-7-like isoform X2 [Acyrthosiphon pisum]
ACYPI40702-PA	N	11.1972	2.26903e-05	PREDICTED: uncharacterized protein LOC103308549 [Acyrthosiphon pisum]
ACYPI26814-PA	N	11.0189	8.6918e-05	NA
ACYPI21720-PA	N	3.82902	2.07576e-05	PREDICTED: uncharacterized protein LOC100569972 [Acyrthosiphon pisum]
ACYPI45859-PA	N	3.53428	3.10279e-06	PREDICTED: uncharacterized protein LOC100571172 [Acyrthosiphon pisum]
ACYPI42501-PA	N	3.51491	5.15749e-07	PREDICTED: uncharacterized protein LOC100569972 [Acyrthosiphon pisum]
ACYPI31429-PA	N	3.47538	2.93353e-27	PREDICTED: uncharacterized protein K02A2.6-like [Acyrthosiphon pisum]
ACYPI35626-PA	N	3.34985	4.98195e-39	NA
ACYPI21765-PA	N	3.21235	2.31637e-15	NA
ACYPI38875-PA	N	3.21235	1.45649e-06	PREDICTED: uncharacterized protein LOC100570071 [Acyrthosiphon pisum]
ACYPI27259-PA	Y	3.00376	2.58033e-73	uncharacterized protein LOC100575004 precursor [Acyrthosiphon pisum] dbj|BAH72024.1| ACYPI27259 [Acyrthosiphon pisum]
ACYPI30696-PA	N	2.89042	0.000568728	PREDICTED: syntaxin-18 [Acyrthosiphon pisum]
ACYPI41716-PA	N	2.87648	2.15441e-81	PREDICTED: uncharacterized protein LOC100570877 [Acyrthosiphon pisum]
ACYPI54675-PA	N	2.85824	2.62992e-119	PREDICTED: uncharacterized protein LOC100570877 [Acyrthosiphon pisum]
ACYPI20968-PA	N	2.76489	5.02487e-17	PREDICTED: uncharacterized protein LOC100570877 [Acyrthosiphon pisum]
ACYPI41715-PA	N	2.54814	5.09334e-157	PREDICTED: uncharacterized protein LOC100570877 [Acyrthosiphon pisum]
ACYPI52854-PA	N	2.53428	7.03175e-42	NA
ACYPI43357-PA	N	2.53428	1.2428e-29	NA
ACYPI47628-PA	N	2.47538	0.000506775	NA
ACYPI52524-PA	N	2.33788	6.00206e-50	PREDICTED: uncharacterized protein LOC100570877 [Acyrthosiphon pisum]
ACYPI40266-PA	N	2.25447	4.5719e-40	PREDICTED: uncharacterized protein LOC100570877 [Acyrthosiphon pisum]
ACYPI39384-PA	N	2.21235	0.000319531	NA
ACYPI26742-PA	N	2.21235	0.000320015	NA
ACYPI45828-PA	N	1.97788	1.47547e-30	NA
ACYPI20392-PA	N	1.97384	7.97571e-20	PREDICTED: uncharacterized protein LOC100570877 [Acyrthosiphon pisum]
ACYPI30075-PA	N	1.97134	7.2051e-148	PREDICTED: uncharacterized protein LOC100570877 [Acyrthosiphon pisum]
ACYPI30076-PA	N	1.97134	7.23563e-148	PREDICTED: uncharacterized protein LOC100570877 [Acyrthosiphon pisum]
ACYPI22179-PA	N	1.90672	1.8006e-57	PREDICTED: uncharacterized protein LOC100570877 [Acyrthosiphon pisum]
ACYPI51492-PA	N	1.89042	4.0657e-64	PREDICTED: uncharacterized protein LOC100570877 [Acyrthosiphon pisum]
ACYPI002861-PA	N	1.79731	0.000143205	PREDICTED: uncharacterized protein LOC103308097 [Acyrthosiphon pisum]
ACYPI001471-PA	N	1.73842	0.000142979	PREDICTED: acyl-CoA-binding protein homolog [Acyrthosiphon pisum]
ACYPI45829-PA	N	1.73172	7.30574e-78	PREDICTED: uncharacterized protein LOC100570877 [Acyrthosiphon pisum]
ACYPI45830-PA	N	1.71145	1.54802e-27	PREDICTED: uncharacterized protein LOC100570877 [Acyrthosiphon pisum]
ACYPI30077-PA	N	1.70206	2.18608e-106	PREDICTED: uncharacterized protein LOC100570877 [Acyrthosiphon pisum]
ACYPI36246-PA	N	1.65123	7.63373e-06	PREDICTED: uncharacterized protein LOC100576058 [Acyrthosiphon pisum]
ACYPI46969-PA	N	1.64174	9.11019e-56	uncharacterized protein LOC100302428 precursor [Acyrthosiphon pisum] dbj|BAH72547.1| hypothetical protein [Acyrthosiphon pisum]
ACYPI21823-PA	N	1.51057	3.13423e-115	PREDICTED: uncharacterized protein LOC100570877 [Acyrthosiphon pisum]
ACYPI52855-PA	N	1.50047	2.71721e-92	PREDICTED: uncharacterized protein LOC100570877 [Acyrthosiphon pisum]
ACYPI27126-PA	N	1.47538	0.000876922	PREDICTED: transcription elongation factor 1 homolog [Acyrthosiphon pisum] ref|XP_008185305.1| PREDICTED: transcription elongation factor 1 homolog [Acyrthosiphon pisum]
ACYPI56347-PA	Y	1.43774	3.74386e-57	NA
ACYPI23163-PA	Y	1.41398	3.9968e-06	NA
ACYPI22815-PA	N	1.37708	7.24998e-147	PREDICTED: uncharacterized protein LOC103309741 [Acyrthosiphon pisum]
ACYPI005818-PA	Y	1.36625	0	uncharacterized protein LOC100164831 precursor [Acyrthosiphon pisum] dbj|BAH71941.1| ACYPI005818 [Acyrthosiphon pisum]
ACYPI003041-PA	Y	1.3418	1.78828e-11	PREDICTED: uncharacterized protein LOC103307616 [Acyrthosiphon pisum]
ACYPI35193-PA	N	1.34108	4.31174e-05	PREDICTED: uncharacterized protein LOC100161574 isoform X2 [Acyrthosiphon pisum]
ACYPI23754-PA	N	1.2572	2.89345e-05	NA
ACYPI24917-PA	N	1.22521	4.69314e-07	PREDICTED: alpha-(1,6)-fucosyltransferase-like [Acyrthosiphon pisum]
ACYPI23443-PA	N	1.19809	7.13985e-15	NA
ACYPI45615-PA	N	1.08973	6.8281e-19	NA
ACYPI43849-PA	N	-12.3259	1.85804e-12	NA
ACYPI51848-PA	N	-11.6478	1.02592e-07	NA
ACYPI27280-PA	N	-11.5912	3.9708e-07	PREDICTED: inositol-tetrakisphosphate 1-kinase-like [Acyrthosiphon pisum]
ACYPI41154-PA	N	-11.2149	2.2729e-05	PREDICTED: MOB kinase activator-like 1 [Acyrthosiphon pisum]
ACYPI28302-PA	N	-10.9109	0.000168087	NA
ACYPI55529-PA	N	-10.8405	0.000321976	NA
ACYPI54267-PA	N	-10.7734	0.000627855	NA
ACYPI007372-PA	N	-3.91693	0.000813296	uncharacterized protein LOC100166506 [Acyrthosiphon pisum] dbj|BAH72111.1| ACYPI007372 [Acyrthosiphon pisum]
ACYPI36364-PA	N	-3.2795	4.2357e-08	PREDICTED: proton-coupled amino acid transporter 1 [Acyrthosiphon pisum]
ACYPI51737-PA	N	-3.2795	3.10838e-06	PREDICTED: protein gar2-like isoform X1 [Acyrthosiphon pisum] ref|XP_008185514.1| PREDICTED: protein gar2-like isoform X1 [Acyrthosiphon pisum]
ACYPI26051-PA	N	-3.2795	0.000126617	NA
ACYPI31809-PA	N	-2.43151	8.77856e-07	NA
ACYPI43972-PA	N	-2.43151	0.000507531	NA
ACYPI48688-PA	N	-2.43151	0.000834095	PREDICTED: uncharacterized protein LOC100166146 isoform X2 [Acyrthosiphon pisum]
ACYPI25664-PA	Y	-2.39756	0.00011939	PREDICTED: cubilin-like [Acyrthosiphon pisum]
ACYPI26740-PA	N	-2.2795	0.000526357	NA
ACYPI004672-PA	N	-2.24708	4.73559e-05	omega-amidase NIT2-like [Acyrthosiphon pisum] dbj|BAH71185.1| ACYPI004672 [Acyrthosiphon pisum]
ACYPI43307-PA	N	-2.10958	0.000852241	NA
ACYPI45854-PA	N	-1.98405	0.000782041	PREDICTED: ATP-dependent RNA helicase DDX24 [Acyrthosiphon pisum]
ACYPI40801-PA	N	-1.93965	7.97236e-08	NA
ACYPI29195-PA	N	-1.90099	1.40153e-09	PREDICTED: oxidation resistance protein 1-like isoform X2 [Acyrthosiphon pisum]
ACYPI39769-PA	N	-1.84654	0.000261837	NA
ACYPI42600-PA	N	-1.63041	2.27013e-12	NA
ACYPI33240-PA	N	-1.59501	6.53846e-07	PREDICTED: oxidation resistance protein 1-like isoform X2 [Acyrthosiphon pisum]
ACYPI52142-PA	N	-1.51012	8.15927e-21	NA
ACYPI008569-PA	Y	-1.44838	0.000661958	PREDICTED: apolipophorin-3-like [Acyrthosiphon pisum] dbj|BAH71213.1| ACYPI008569 [Acyrthosiphon pisum]
ACYPI004824-PA	N	-1.3954	7.33489e-06	PREDICTED: carboxypeptidase M-like isoform X1 [Acyrthosiphon pisum] ref|XP_008187290.1| PREDICTED: carboxypeptidase M-like isoform X1 [Acyrthosiphon pisum]
ACYPI002272-PA	N	-1.37967	0.000956018	PREDICTED: uncharacterized protein LOC100161015 [Acyrthosiphon pisum]
ACYPI003331-PA	N	-1.36738	0.00095465	PREDICTED: TBC1 domain family member 15-like isoform X1 [Acyrthosiphon pisum]
ACYPI45267-PA	N	-1.36039	3.70409e-14	NA
ACYPI47880-PA	N	-1.3409	5.65611e-32	NA
ACYPI29666-PA	N	-1.31903	6.16132e-05	PREDICTED: chorion peroxidase-like [Acyrthosiphon pisum]
ACYPI54065-PA	N	-1.30598	1.42962e-21	NA
ACYPI39862-PA	N	-1.30564	8.45948e-07	NA
ACYPI29462-PA	N	-1.30513	2.75214e-22	NA
ACYPI47272-PA	N	-1.29324	1.26402e-27	NA
ACYPI53440-PA	N	-1.28697	6.57475e-30	NA
ACYPI32707-PA	N	-1.27566	7.48337e-28	NA
ACYPI35948-PA	N	-1.27397	1.28587e-12	NA
ACYPI29522-PA	N	-1.25742	5.48125e-23	NA
ACYPI25626-PA	N	-1.25472	9.78206e-19	NA
ACYPI33177-PA	N	-1.22506	2.66454e-12	NA
ACYPI54219-PA	N	-1.20911	9.71947e-16	NA
ACYPI44262-PA	N	-1.17906	3.89249e-22	NA
ACYPI25578-PA	N	-1.17453	1.38537e-25	NA
ACYPI000294-PA	Y	-1.17231	5.56686e-07	uncharacterized protein LOC100158873 precursor [Acyrthosiphon pisum]
ACYPI004198-PA	Y	-1.14332	0	PREDICTED: apolipophorins [Acyrthosiphon pisum]
ACYPI004906-PA	Y	-1.13625	4.64151e-06	PREDICTED: leucine-rich repeat-containing protein let-4 [Acyrthosiphon pisum] ref|XP_008181710.1| PREDICTED: leucine-rich repeat-containing protein let-4 [Acyrthosiphon pisum]
ACYPI34442-PA	Y	-1.12552	3.73612e-07	miple protein precursor [Acyrthosiphon pisum]
ACYPI55484-PA	N	-1.11727	4.21738e-18	NA
ACYPI34596-PA	N	-1.10591	1.45855e-18	NA
ACYPI009659-PA	N	-1.0882	0.000169813	PREDICTED: ubiquitin-conjugating enzyme E2 H [Acyrthosiphon pisum]
ACYPI47498-PA	N	-1.08599	3.08864e-17	NA
ACYPI30363-PA	N	-1.0821	4.97014e-06	PREDICTED: mediator of RNA polymerase II transcription subunit 15-like [Acyrthosiphon pisum]
ACYPI31794-PA	N	-1.06289	0.000300199	PREDICTED: phorbol ester/diacylglycerol-binding protein unc-13-like [Acyrthosiphon pisum]
ACYPI31027-PA	N	-1.05554	3.94412e-13	NA
ACYPI54484-PA	N	-1.05225	9.17704e-09	NA
ACYPI003658-PA	Y	-1.04308	4.68276e-05	PREDICTED: protein amnionless isoform X1 [Acyrthosiphon pisum]
ACYPI008019-PA	N	-1.04246	5.09163e-07	PREDICTED: retinol dehydrogenase 14 isoform X2 [Acyrthosiphon pisum]
ACYPI44398-PA	N	-1.03558	5.07934e-11	NA
ACYPI31655-PA	N	-1.03481	2.6804e-16	NA
ACYPI42165-PA	N	-1.01228	7.73288e-21	NA
ACYPI33504-PA	N	-1.00166	9.36262e-11	NA
ACYPI27628-PA	N	-12.0156	8.73739e-10	NA
ACYPI54512-PA	N	-11.8823	6.72994e-09	NA
ACYPI51701-PA	N	-10.9698	0.000167823	NA
ACYPI25522-PA	Y	-4.5019	1.47517e-07	takeout-like precursor [Acyrthosiphon pisum] ref|XP_003247111.1| PREDICTED: protein takeout-like [Acyrthosiphon pisum] dbj|BAH71632.1| ACYPI001035 [Acyrthosiphon pisum]
ACYPI24182-PA	N	-3.96756	1.61838e-22	takeout-like precursor [Acyrthosiphon pisum] ref|XP_003247111.1| PREDICTED: protein takeout-like [Acyrthosiphon pisum] dbj|BAH71632.1| ACYPI001035 [Acyrthosiphon pisum]
ACYPI001035-PA	Y	-3.13933	5.11194e-09	takeout-like precursor [Acyrthosiphon pisum] ref|XP_003247111.1| PREDICTED: protein takeout-like [Acyrthosiphon pisum] dbj|BAH71632.1| ACYPI001035 [Acyrthosiphon pisum]
ACYPI007459-PA	Y	-3.10958	4.0302e-10	uncharacterized protein LOC100166601 precursor [Acyrthosiphon pisum] dbj|BAH70561.1| ACYPI007459 [Acyrthosiphon pisum]
ACYPI007563-PA	Y	-2.77254	9.85002e-11	PREDICTED: adhesive plaque matrix protein-like [Acyrthosiphon pisum]
ACYPI005750-PA	N	-2.69454	2.57056e-06	PREDICTED: RNA-binding protein 14-like [Acyrthosiphon pisum]
ACYPI005108-PA	Y	-2.34588	3.85942e-45	PREDICTED: uncharacterized protein LOC100164067 [Acyrthosiphon pisum]
ACYPI44495-PA	N	-2.26712	5.43353e-30	PREDICTED: uncharacterized protein LOC100164067 [Acyrthosiphon pisum]
ACYPI37161-PA	Y	-1.84654	2.8073e-10	miple protein precursor [Acyrthosiphon pisum]
ACYPI000149-PA	N	-1.55319	3.972e-07	PREDICTED: uncharacterized protein LOC100167639 [Acyrthosiphon pisum]
ACYPI36932-PA	N	-1.53354	0	PREDICTED: titin-like isoform X3 [Acyrthosiphon pisum]
ACYPI005249-PA	Y	-1.40376	1.35986e-09	uncharacterized protein LOC100164214 precursor [Acyrthosiphon pisum] dbj|BAH72929.1| ACYPI005249 [Acyrthosiphon pisum]
ACYPI36683-PA	Y	-1.33197	0.000270742	PREDICTED: apolipophorin-3-like [Acyrthosiphon pisum]
ACYPI001854-PA	N	-1.21649	0.000131327	PREDICTED: bolA-like protein 2-like [Megachile rotundata]
ACYPI44068-PA	N	-1.2066	6.75737e-212	NA
ACYPI001839-PA	Y	-1.17151	0.000671774	PREDICTED: suppressor protein SRP40-like [Acyrthosiphon pisum] ref|XP_008181323.1| PREDICTED: suppressor protein SRP40-like [Acyrthosiphon pisum]
ACYPI009169-PA	N	-1.14463	2.85028e-07	PREDICTED: probable basic-leucine zipper transcription factor Q [Acyrthosiphon pisum]
ACYPI008945-PA	N	-1.08155	0	PREDICTED: titin-like isoform X1 [Acyrthosiphon pisum]
ACYPI010002-PA	Y	-1.03558	1.82827e-12	PREDICTED: uncharacterized protein LOC100169376 [Acyrthosiphon pisum]
